# Supplementary material for: Dynamic changes in gene expression and signalling during trophoblast development in the horse
Source: Reproduction. 2018 Jul 10;156(4):313–30. doi: 10.1530/REP-18-0270 (PMC6170800; doi:10.1530/REP-18-0270)
Supplement: Supporting Table 3 [file rep-156-313-t003.xlsx]

## Sheet: Suppl Table 3
Supplementary Table 3. List of all differentially expressed probes
ProbeName	GeneName	GeneSymbol	SystematicName	Gene Description	CH_27vsCG_27_LogFC	CH_27vsCG_27_adj.P.Val	CH_27vsCH_30_LogFC	CH_27vsCH_30_adj.P.Val	CH_27vsCH_31_LogFC	CH_27vsCH_31_adj.P.Val	CH_27vsCH_34_LogFC	CH_27vsCH_34_adj.P.Val	CG_27vsCG_30_LogFC	CG_27vsCG_30_adj.P.Val	CG_27vsCG_31_LogFC	CG_27vsCG_31_adj.P.Val	CG_27vsCG_34_LogFC	CG_27vsCG_34_adj.P.Val	CH_30vsCG_30_LogFC	CH_30vsCG_30_adj.P.Val	CH_30vsCH_31_LogFC	CH_30vsCH_31_adj.P.Val	CH_30vsCH_34_LogFC	CH_30vsCH_34_adj.P.Val	CG_30vsCG_31_LogFC	CG_30vsCG_31_adj.P.Val	CG_30vsCG_34_LogFC	CG_30vsCG_34_adj.P.Val	CH_31vsCG_31_LogFC	CH_31vsCG_31_adj.P.Val	CH_31vsCH_34_LogFC	CH_31vsCH_34_adj.P.Val	CG_31vsCG_34_LogFC	CG_31vsCG_34_adj.P.Val	CH_34vsCG_34_LogFC	CH_34vsCG_34_adj.P.Val
A_69_P000001	ANXA1	ANXA1	NM_001081867	ref|Equus caballus annexin A1 (ANXA1), mRNA [NM_001081867]	-1.26058	0.916814	-1.69858	0.401895	-1.49817	0.693824	-2.13304	0.173912	-1.52279	0.347749	1.71369	0.165369	3.26612	0.001377	-1.13013	0.788129	1.13376	0.99638	-1.25578	0.938763	2.60959	0.304195	4.97362	3.3e-05	2.03668	0.042026	-1.42376	0.858725	1.9059	0.08499	5.52661	7e-06
A_69_P000002	ANXA1	ANXA1	NM_001081867	ref|Equus caballus annexin A1 (ANXA1), mRNA [NM_001081867]	-1.277	0.91431	-1.70508	0.399854	-1.52585	0.673118	-2.199	0.157151	-1.5737	0.305567	1.79429	0.12956	3.30637	0.001273	-1.17861	0.70689	1.11746	0.99638	-1.28968	0.928109	2.82367	0.299829	5.20323	2.3e-05	2.14393	0.029312	-1.44117	0.850432	1.84272	0.105921	5.69359	6e-06
A_69_P000041	LOC100056062	HLA	NM_001123381	ref|Equus caballus MHC class I antigen 9.2 (LOC100056062), mRNA [NM_001123381]	1.70957	0.858865	2.30777	0.363511	2.41749	0.523478	1.44599	0.702435	-2.21501	0.200677	-3.28571	0.029649	-12.535	1.4e-05	-2.99006	0.035976	1.04754	0.997224	-1.59598	0.896861	-1.48339	0.785742	-5.65913	0.001041	-4.64629	0.0028	-1.67186	0.858788	-3.81501	0.012611	-10.6023	1.4e-05
A_69_P000076	HSD3B1	HSD3B1	NM_001081911	ref|Equus caballus hydroxy-delta-5-steroid dehydrogenase, 3 beta- and steroid delta-isomerase 1 (HSD3B1), mRNA [NM_001081911]	1.07464	0.980829	-1.05922	0.953736	1.29458	0.857695	1.67838	0.435842	6.76685	0.000346	7.03207	5.2e-05	4.64314	0.000333	7.70258	1e-05	1.37124	0.99638	1.77777	0.777943	1.03919	0.983944	-1.45739	0.397839	5.8374	4.4e-05	1.29647	0.912182	-1.51451	0.374482	2.97294	0.004752
A_69_P000096	CYP11A1	CYP11A1	NM_001082521	ref|Equus caballus cytochrome P450 cholesterol side-chain cleavage (CYP11A1), nuclear gene encoding mitochondrial protein, mRNA [NM_001082521]	-1.12569	0.961884	-1.14741	0.859411	-1.10553	0.950552	1.4151	0.582433	1.95272	0.110366	2.74611	0.008059	5.01347	4.4e-05	1.99041	0.058175	1.03788	0.997224	1.6237	0.802577	1.4063	0.715734	2.56742	0.008518	2.69693	0.005096	1.56444	0.799877	1.82567	0.115025	3.14726	0.001061
A_69_P000097	CYP11A1	CYP11A1	NM_001082521	ref|Equus caballus cytochrome P450 cholesterol side-chain cleavage (CYP11A1), nuclear gene encoding mitochondrial protein, mRNA [NM_001082521]	-1.09978	0.966492	-1.11663	0.883959	-1.10033	0.949206	1.40321	0.564591	1.85492	0.117769	2.56436	0.008625	4.30336	7.3e-05	1.88334	0.064541	1.01481	0.998916	1.56687	0.812487	1.38246	0.71185	2.31997	0.012428	2.56564	0.004729	1.544	0.794366	1.67815	0.155272	2.78855	0.001731
A_69_P000098	CYP11A1	CYP11A1	NM_001082521	ref|Equus caballus cytochrome P450 cholesterol side-chain cleavage (CYP11A1), nuclear gene encoding mitochondrial protein, mRNA [NM_001082521]	-1.12937	0.958381	-1.10867	0.893697	-1.1613	0.912996	1.44157	0.532661	1.79509	0.144623	2.64952	0.007095	4.58124	4.7e-05	1.76219	0.103501	-1.04747	0.997224	1.59823	0.794624	1.47598	0.635379	2.5521	0.005929	2.72444	0.00299	1.67411	0.757248	1.72909	0.132448	2.81391	0.001705
A_69_P000099	CYP11A1	CYP11A1	NM_001082521	ref|Equus caballus cytochrome P450 cholesterol side-chain cleavage (CYP11A1), nuclear gene encoding mitochondrial protein, mRNA [NM_001082521]	-1.14045	0.956771	-1.14812	0.85808	-1.12708	0.938352	1.37873	0.612155	1.91464	0.12037	2.6816	0.009242	4.94343	4.7e-05	1.92751	0.070393	1.01867	0.998628	1.58295	0.821778	1.40058	0.717403	2.58191	0.007867	2.65016	0.005655	1.55394	0.802571	1.84346	0.106832	3.14392	0.001022
A_69_P000100	CYP11A1	CYP11A1	NM_001082521	ref|Equus caballus cytochrome P450 cholesterol side-chain cleavage (CYP11A1), nuclear gene encoding mitochondrial protein, mRNA [NM_001082521]	-1.17523	0.944416	-1.14262	0.858858	-1.14502	0.925252	1.34562	0.63204	1.87016	0.122814	2.77044	0.00579	4.99471	2.9e-05	1.81825	0.090624	-1.0021	0.999559	1.53753	0.830144	1.48139	0.639158	2.67074	0.004698	2.69921	0.003771	1.54076	0.799877	1.80286	0.109156	3.15836	0.000711
A_69_P000121	CG	CG	NM_001099763	ref|Equus caballus gonadotropin alpha 1subunit (CG), mRNA [NM_001099763]	2.49237	0.89776	3.48997	0.560517	-1.29046	0.962659	-4.04024	0.478979	-31.8125	0.011093	-109.771	0.000359	-356.438	1e-05	-44.5459	0.001688	-4.50368	0.99638	-14.1003	0.521494	-3.45055	0.673931	-11.2043	0.039575	-34.1294	0.002534	-3.13085	0.860803	-3.24711	0.390448	-35.3968	0.001744
A_69_P000122	CG	CG	NM_001099763	ref|Equus caballus gonadotropin alpha 1subunit (CG), mRNA [NM_001099763]	2.3575	0.908402	3.44317	0.566516	-1.32749	0.957882	-4.23798	0.46189	-32.3837	0.010829	-109.757	0.000365	-348.805	1.1e-05	-47.2971	0.001473	-4.57079	0.99638	-14.5921	0.515324	-3.38926	0.681652	-10.771	0.043412	-35.071	0.002402	-3.19247	0.85916	-3.17797	0.401538	-34.9118	0.001836
A_69_P000123	CG	CG	NM_001099763	ref|Equus caballus gonadotropin alpha 1subunit (CG), mRNA [NM_001099763]	2.35394	0.909612	3.2991	0.585274	-1.44356	0.943645	-4.37735	0.454632	-34.5063	0.010306	-108.957	0.000412	-318.752	1.6e-05	-48.3614	0.001539	-4.76245	0.99638	-14.4413	0.521668	-3.1576	0.708442	-9.23751	0.063034	-32.0646	0.003281	-3.03233	0.866265	-2.92549	0.450016	-30.9348	0.002769
A_69_P000124	CG	CG	NM_001099763	ref|Equus caballus gonadotropin alpha 1subunit (CG), mRNA [NM_001099763]	2.3088	0.910694	3.25184	0.589315	-1.41382	0.946814	-4.51874	0.441165	-32.9596	0.010964	-106.647	0.000415	-298.834	1.8e-05	-46.4221	0.001648	-4.59751	0.99638	-14.6942	0.515324	-3.23569	0.700361	-9.06668	0.064375	-32.6715	0.003037	-3.19612	0.859417	-2.80208	0.470012	-28.6436	0.003264
A_69_P000125	CG	CG	NM_001099763	ref|Equus caballus gonadotropin alpha 1subunit (CG), mRNA [NM_001099763]	2.5642	0.895589	3.42132	0.572919	-1.40368	0.948862	-3.92632	0.497812	-35.8479	0.009639	-115.885	0.000362	-373.4	1.1e-05	-47.8306	0.001587	-4.80245	0.99638	-13.4332	0.541071	-3.23269	0.70177	-10.4162	0.049309	-32.1964	0.003253	-2.79716	0.87739	-3.22215	0.401014	-37.0882	0.001731
A_69_P000191	CAV2	CAV2	NM_001114144	ref|Equus caballus caveolin 2 (CAV2), mRNA [NM_001114144]	2.10826	0.801636	1.43964	0.532468	1.13888	0.923716	1.22262	0.745859	-2.31308	0.023871	-2.91049	0.002222	-7.48587	0	-1.57951	0.174355	-1.26408	0.99638	-1.17751	0.95397	-1.25827	0.805759	-3.23632	0.000441	-1.57224	0.168393	1.07353	0.980029	-2.57203	0.005075	-4.3412	1.5e-05
A_69_P000192	CAV2	CAV2	NM_001114144	ref|Equus caballus caveolin 2 (CAV2), mRNA [NM_001114144]	2.03327	0.815692	1.47878	0.487613	1.13285	0.924671	1.22551	0.734934	-2.11477	0.038192	-3.07906	0.001105	-6.79245	1e-06	-1.53805	0.190786	-1.30536	0.99638	-1.20666	0.945308	-1.45598	0.619766	-3.21191	0.000356	-1.71552	0.084782	1.08179	0.975923	-2.20601	0.015478	-4.09401	1.9e-05
A_69_P000256	RBP4	RBP4	NM_001081951	ref|Equus caballus retinol binding protein 4, plasma (RBP4), mRNA [NM_001081951]	4.22893	0.89776	12.9028	0.438047	9.39219	0.667119	34.182	0.226005	5.43133	0.497917	10.86	0.250882	3.86568	0.569882	1.78014	0.811043	-1.37378	0.997102	2.6492	0.953029	1.99951	0.921841	-1.40501	0.911027	4.88982	0.434166	3.6394	0.905428	-2.80933	0.724092	-2.09093	0.759831
A_69_P000257	RBP4	RBP4	NM_001081951	ref|Equus caballus retinol binding protein 4, plasma (RBP4), mRNA [NM_001081951]	4.78955	0.880152	12.1523	0.431801	9.51353	0.648507	33.2558	0.210617	5.07265	0.498301	9.301	0.265333	5.74632	0.36209	1.99927	0.756943	-1.27737	0.997224	2.73658	0.94922	1.83356	0.931262	1.1328	0.962778	4.68256	0.428186	3.49563	0.905139	-1.6186	0.85531	-1.20832	0.931075
A_69_P000258	RBP4	RBP4	NM_001081951	ref|Equus caballus retinol binding protein 4, plasma (RBP4), mRNA [NM_001081951]	4.58664	0.88671	11.6689	0.440985	9.20183	0.659142	32.6305	0.217045	4.93372	0.511883	9.1798	0.273221	4.55075	0.467437	1.93927	0.771217	-1.26811	0.997224	2.79636	0.948726	1.86063	0.929636	-1.08416	0.977795	4.57566	0.439462	3.54608	0.905139	-2.01721	0.797993	-1.56331	0.840404
A_69_P000259	RBP4	RBP4	NM_001081951	ref|Equus caballus retinol binding protein 4, plasma (RBP4), mRNA [NM_001081951]	4.28886	0.87732	8.7923	0.449399	6.83454	0.673118	22.7636	0.217813	4.28278	0.505128	6.63601	0.301866	4.15305	0.41873	2.08912	0.711249	-1.28645	0.997224	2.58904	0.946242	1.54946	0.948015	-1.03124	0.990188	4.16427	0.41768	3.33067	0.899704	-1.59787	0.843799	-1.27801	0.898944
A_69_P000281	MAOB	MAOB	NM_001081833	ref|Equus caballus monoamine oxidase B (MAOB), nuclear gene encoding mitochondrial protein, mRNA [NM_001081833]	-1.2142	0.921423	-1.5917	0.397647	-2.21039	0.29541	-2.0136	0.146357	2.20698	0.025433	2.41013	0.007336	3.89393	5.7e-05	2.89314	0.000905	-1.3887	0.99638	-1.26507	0.921253	1.09205	0.944726	1.76437	0.067484	4.38753	1.4e-05	1.09773	0.968537	1.61565	0.148333	6.45763	0
A_69_P000282	MAOB	MAOB	NM_001081833	ref|Equus caballus monoamine oxidase B (MAOB), nuclear gene encoding mitochondrial protein, mRNA [NM_001081833]	-1.26925	0.90748	-1.66208	0.376077	-2.22219	0.320805	-2.10294	0.140143	2.39288	0.019033	2.53627	0.00679	4.46324	3e-05	3.13348	0.000695	-1.33699	0.99638	-1.26525	0.927465	1.05992	0.96731	1.86521	0.054308	4.44046	2.3e-05	1.0567	0.986806	1.75976	0.098489	7.39487	0
A_69_P000286	POR	POR	NM_001122655	ref|Equus caballus P450 (cytochrome) oxidoreductase (POR), mRNA [NM_001122655]	-1.38713	0.823568	-1.48136	0.357721	-1.08542	0.936637	-1.1671	0.735837	2.6042	0.001286	3.50128	2.6e-05	4.60487	0	2.78111	8.5e-05	1.36478	0.99638	1.26927	0.879419	1.34448	0.604563	1.76825	0.017245	2.73974	7.4e-05	-1.07525	0.968584	1.3152	0.315665	3.87443	1e-06
A_69_P000336	TSG-6	TSG-6	NM_001081906	ref|Equus caballus tumor necrosis factor alpha-induced protein 6 (TSG-6), mRNA [NM_001081906]	-1.44896	0.847196	-2.09147	0.216655	-2.09911	0.370115	-1.87004	0.219126	1.46731	0.349879	2.79537	0.003257	4.48556	3.1e-05	2.11796	0.022217	-1.00365	0.999559	1.11841	0.972744	1.9051	0.38758	3.057	0.0008	4.04966	5.5e-05	1.1225	0.960892	1.60464	0.180963	5.7891	1e-06
A_69_P000346	LOC100051657	LOC100051657	NM_001099765	ref|Equus caballus 7-51 putative nonclassical MHC class I antigen (LOC100051657), mRNA [NM_001099765]	1.64747	0.816167	1.42173	0.543731	1.48223	0.659308	1.57896	0.378844	-1.58733	0.233167	-2.26759	0.015408	-4.58283	2e-05	-1.36983	0.368903	1.04255	0.997224	1.11059	0.973771	-1.42856	0.648079	-2.88714	0.001136	-2.04016	0.022949	1.06526	0.982669	-2.02101	0.033905	-4.39226	1.2e-05
A_69_P000351	MHCX1	MHCX1	NM_001099766	ref|Equus caballus MHC class I heavy chain (MHCX1), mRNA [NM_001099766]	1.73165	0.816167	1.39909	0.552235	1.36334	0.738654	1.73072	0.261984	-1.64916	0.177267	-2.42988	0.007242	-4.07604	4.1e-05	-1.33244	0.40397	-1.02622	0.997529	1.23704	0.932537	-1.4734	0.599467	-2.47159	0.00379	-1.91306	0.033678	1.26947	0.897046	-1.67747	0.118264	-4.07386	1.6e-05
A_69_P000356	BGN	BGN	NM_001081839	ref|Equus caballus biglycan (BGN), mRNA [NM_001081839]	1.44451	0.934984	-1.14122	0.93513	-1.26193	0.937259	2.06871	0.538259	2.73262	0.224677	2.268	0.288964	2.32388	0.239798	4.50475	0.029376	-1.10577	0.997224	2.36086	0.826446	-1.20486	0.947534	-1.17589	0.862289	4.13426	0.03489	2.61056	0.786553	1.02464	0.98289	1.62269	0.495754
A_69_P000421	INHBA	INHBA	NM_001081909	ref|Equus caballus inhibin, beta A (INHBA), mRNA [NM_001081909]	-1.04609	0.982545	1.26804	0.642311	1.10911	0.927576	1.05098	0.934336	-3.03355	0.001034	-1.98775	0.016476	-1.51003	0.13917	-4.02394	8e-06	-1.14329	0.99638	-1.20653	0.930997	1.52613	0.489783	2.00894	0.009898	-2.30624	0.001997	-1.05531	0.982594	1.31637	0.383353	-1.66015	0.048552
A_69_P000422	INHBA	INHBA	NM_001081909	ref|Equus caballus inhibin, beta A (INHBA), mRNA [NM_001081909]	-1.06995	0.975466	1.29873	0.660294	1.12619	0.928149	1.01816	0.980997	-3.27721	0.001854	-2.11517	0.02337	-1.58035	0.156267	-4.55394	1.7e-05	-1.15321	0.99638	-1.27557	0.917661	1.54938	0.540077	2.07373	0.019238	-2.54871	0.002621	-1.10611	0.965281	1.33842	0.43201	-1.72159	0.06768
A_69_P000424	INHBA	INHBA	NM_001081909	ref|Equus caballus inhibin, beta A (INHBA), mRNA [NM_001081909]	-1.04851	0.982545	1.26987	0.660076	1.09247	0.943645	1.07883	0.901761	-3.17695	0.001133	-2.08084	0.015333	-1.5701	0.123749	-4.22999	1e-05	-1.16239	0.99638	-1.17707	0.948726	1.52676	0.513614	2.0234	0.013303	-2.38352	0.002272	-1.01264	0.998132	1.32529	0.399713	-1.77605	0.033877
A_69_P000426	CYP19A1	CYP19A1	NM_001081805	ref|Equus caballus cytochrome P450, family 19, subfamily A, polypeptide 1 (CYP19A1), mRNA [NM_001081805]	-1.59035	0.816686	-2.07903	0.193771	-1.90447	0.400879	-2.10528	0.115139	2.65555	0.005877	4.495	3.9e-05	6.91052	0	3.47153	0.000125	1.09166	0.99638	-1.01263	0.998401	1.69268	0.44064	2.6023	0.001775	5.38283	2e-06	-1.10544	0.964511	1.53738	0.191353	9.14803	0
A_69_P000456	B2M	B2M	NM_001082502	ref|Equus caballus beta-2-microglobulin (B2M), mRNA [NM_001082502]	1.59503	0.862854	1.53127	0.625829	-1.02809	0.989283	-1.20137	0.846319	-3.4644	0.02042	-5.81493	0.000627	-13.3758	2e-06	-3.3259	0.010662	-1.57427	0.99638	-1.83962	0.818172	-1.67848	0.649205	-3.86092	0.0039	-3.54606	0.00581	-1.16855	0.964212	-2.30024	0.090173	-6.98026	4.8e-05
A_69_P000457	B2M	B2M	NM_001082502	ref|Equus caballus beta-2-microglobulin (B2M), mRNA [NM_001082502]	1.59239	0.858184	1.53977	0.598435	1.03946	0.9851	-1.27576	0.779166	-3.32839	0.018609	-5.5864	0.000483	-13.2184	1e-06	-3.2184	0.009172	-1.48132	0.99638	-1.96437	0.746384	-1.67841	0.62736	-3.97141	0.002113	-3.64662	0.003248	-1.3261	0.91415	-2.36617	0.063624	-6.50671	4.1e-05
A_69_P000501	HSD17B1	HSD17B1	NM_001083598	ref|Equus caballus hydroxysteroid (17-beta) dehydrogenase 1 (HSD17B1), mRNA [NM_001083598]	-1.36164	0.945363	1.29472	0.862328	1.67704	0.823487	3.69568	0.225293	2.6523	0.244957	5.43395	0.019945	8.71298	0.002336	1.50447	0.616176	1.29529	0.99638	2.85442	0.746384	2.04877	0.679658	3.28507	0.087768	2.37963	0.221397	2.20368	0.827387	1.60343	0.587426	1.73145	0.435993
A_69_P000521	GM2A	GM2A	NM_001081912	ref|Equus caballus GM2 ganglioside activator (GM2A), mRNA [NM_001081912]	-1.40682	0.834818	-1.57253	0.356845	-1.57032	0.544054	-1.50829	0.355799	1.64706	0.123108	2.36905	0.003615	5.98111	0	1.84108	0.028675	1.00141	0.999559	1.04259	0.988242	1.43835	0.572043	3.63139	2.1e-05	2.64438	0.000545	1.04112	0.98986	2.52469	0.00149	6.41254	0
A_69_P000556	S100G	S100G	NM_001081890	ref|Equus caballus S100 calcium binding protein G (S100G), mRNA [NM_001081890]	2.10126	0.904463	4.1569	0.415923	2.93155	0.70907	10.4935	0.12729	-5.14008	0.162968	-1.81567	0.629884	4.2252	0.157926	-10.1686	0.020055	-1.41799	0.99638	2.52435	0.889341	2.83095	0.674396	21.7179	0.002092	-2.53311	0.383058	3.57951	0.794055	7.67157	0.048086	-1.18193	0.88648
A_69_P000557	S100G	S100G	NM_001081890	ref|Equus caballus S100 calcium binding protein G (S100G), mRNA [NM_001081890]	2.10191	0.903343	4.13151	0.415923	2.94919	0.706	10.3672	0.12767	-5.0205	0.167995	-1.78679	0.638423	4.25006	0.154192	-9.86829	0.021167	-1.4009	0.99638	2.50931	0.88966	2.80979	0.676598	21.3374	0.002121	-2.50704	0.386947	3.51528	0.796101	7.59394	0.048235	-1.16052	0.899012
A_69_P000558	S100G	S100G	NM_001081890	ref|Equus caballus S100 calcium binding protein G (S100G), mRNA [NM_001081890]	2.05937	0.901232	4.06264	0.403756	2.77396	0.71273	8.94384	0.136925	-4.67127	0.170539	-1.7914	0.620923	3.9515	0.159066	-9.2153	0.019861	-1.46456	0.99638	2.20148	0.913313	2.6076	0.691307	18.4585	0.002275	-2.41302	0.387847	3.22421	0.802068	7.07873	0.047004	-1.09908	0.935379
A_69_P000559	S100G	S100G	NM_001081890	ref|Equus caballus S100 calcium binding protein G (S100G), mRNA [NM_001081890]	2.07552	0.89832	3.98564	0.408142	2.71466	0.718293	8.58324	0.144613	-4.5252	0.17951	-1.77126	0.627894	3.5584	0.194978	-8.68981	0.022989	-1.46819	0.99638	2.15354	0.914328	2.5548	0.699124	16.1025	0.003407	-2.3167	0.411033	3.16181	0.806207	6.30283	0.061989	-1.16217	0.893259
A_69_P000560	S100G	S100G	NM_001081890	ref|Equus caballus S100 calcium binding protein G (S100G), mRNA [NM_001081890]	1.99356	0.910648	4.2026	0.406355	2.8226	0.716897	9.70475	0.135062	-4.80954	0.176792	-1.7503	0.648268	4.22328	0.151908	-10.1389	0.018534	-1.48891	0.99638	2.30923	0.909025	2.74783	0.681652	20.312	0.002248	-2.47819	0.388421	3.43823	0.79868	7.39203	0.049116	-1.15267	0.902695
A_69_P000641	PLA2G4A	PLA2G4A	NM_001081843	ref|Equus caballus phospholipase A2, group IVA (cytosolic, calcium-dependent) (PLA2G4A), mRNA [NM_001081843]	-1.27596	0.860179	-1.25569	0.602361	-1.30137	0.701859	-1.32833	0.473256	1.83027	0.026002	2.41573	0.000719	4.69447	0	1.8012	0.013698	-1.03637	0.997224	-1.05784	0.98102	1.31988	0.625938	2.56491	0.000153	2.46385	0.000225	-1.02072	0.994784	1.94329	0.006951	4.88716	0
A_69_P000642	PLA2G4A	PLA2G4A	NM_001081843	ref|Equus caballus phospholipase A2, group IVA (cytosolic, calcium-dependent) (PLA2G4A), mRNA [NM_001081843]	-1.35839	0.829945	-1.28357	0.579612	-1.25159	0.769213	-1.46359	0.331823	1.93719	0.019273	2.64337	0.000392	4.95544	0	1.83048	0.014625	1.02555	0.997224	-1.14025	0.95208	1.36454	0.591739	2.55806	0.000243	2.43554	0.000392	-1.16938	0.91415	1.87467	0.013539	5.33919	0
A_69_P000651	GPX3	GPX3	NM_001115158	ref|Equus caballus glutathione peroxidase 3 (plasma) (GPX3), mRNA [NM_001115158]	-1.73037	0.816359	-1.8924	0.312791	-1.56992	0.642314	-1.30751	0.680302	3.09719	0.006267	5.93888	3.4e-05	10.2955	0	3.38721	0.000859	1.20542	0.99638	1.44733	0.867901	1.91751	0.417095	3.32415	0.000868	5.38818	1.5e-05	1.20069	0.935711	1.73358	0.146552	7.77955	0
A_69_P000691	TNFRSF14	TNFRSF14	NM_001081907	ref|Equus caballus tumor necrosis factor receptor superfamily, member 14 (TNFRSF14), mRNA [NM_001081907]	1.97782	0.82491	2.21745	0.379626	1.94611	0.63441	1.18379	0.875145	-3.22391	0.046093	-3.67217	0.01602	-13.6904	7e-06	-3.61451	0.012682	-1.13943	0.99638	-1.87318	0.832444	-1.13904	0.952461	-4.24653	0.004754	-3.61329	0.010437	-1.64397	0.860437	-3.72815	0.012965	-8.19415	5.6e-05
A_69_P000736	CYP17A1	CYP17A1	NM_001082523	ref|Equus caballus cytochrome P-450 17 alpha-hydroxylase/C17,20-lyase (CYP17A1), mRNA [NM_001082523]	-1.7929	0.851043	-1.97224	0.467493	-1.85364	0.676574	-1.97987	0.42888	4.93419	0.008966	10.4961	0.000112	23.2818	1e-06	5.42777	0.001721	1.06399	0.997224	-1.00387	0.999969	2.12721	0.526342	4.71845	0.003327	10.8517	2.8e-05	-1.0681	0.991257	2.21814	0.159776	25.7098	0
A_69_P000737	CYP17A1	CYP17A1	NM_001082523	ref|Equus caballus cytochrome P-450 17 alpha-hydroxylase/C17,20-lyase (CYP17A1), mRNA [NM_001082523]	-2.15815	0.821053	-2.3652	0.379626	-2.28557	0.584945	-2.41634	0.315965	5.66686	0.00722	13.0225	7.7e-05	29.8277	1e-06	6.21053	0.001344	1.03484	0.998348	-1.02162	0.998443	2.298	0.505511	5.26353	0.002842	13.7913	1.6e-05	-1.05722	0.994073	2.29048	0.165188	33.3961	0
A_69_P000746	GZMB	GZMB	NM_001081881	ref|Equus caballus granzyme B (granzyme 2, cytotoxic T-lymphocyte-associated serine esterase 1) (GZMB), mRNA [NM_001081881]	2.56636	0.816167	-1.12293	0.908451	1.62567	0.701989	1.38416	0.688334	1.94677	0.204548	1.81325	0.218391	-1.27662	0.623052	5.61032	0.000207	1.82551	0.99638	1.55432	0.873428	-1.07364	0.970234	-2.48528	0.036709	2.86249	0.01414	-1.17448	0.959794	-2.31482	0.066716	1.45235	0.399535
A_69_P000846	RLN	RLN	NM_001081809	ref|Equus caballus eprorelaxin (RLN), mRNA [NM_001081809]	2.25145	0.816686	3.32453	0.211545	6.35397	0.078093	5.54589	0.039953	3.36636	0.044019	1.82061	0.315052	-1.04353	0.949424	2.27978	0.127105	1.91124	0.99638	1.66817	0.881284	-1.84903	0.626823	-3.5129	0.016262	-1.55013	0.444845	-1.14571	0.974956	-1.89986	0.275469	-2.57048	0.058121
A_69_P000866	INOS	INOS	NM_001081769	ref|Equus caballus inducible nitric oxide synthase (INOS), mRNA [NM_001081769]	1.78295	0.837255	1.9464	0.433059	1.21666	0.92138	1.23798	0.823801	-4.45537	0.007496	-6.54055	0.000428	-9.3344	2.7e-05	-4.8638	0.001345	-1.59979	0.99638	-1.57224	0.888476	-1.46801	0.770062	-2.09509	0.131224	-4.46318	0.001751	1.01752	0.998132	-1.42716	0.550884	-6.48126	0.00011
A_69_P000867	INOS	INOS	NM_001081769	ref|Equus caballus inducible nitric oxide synthase (INOS), mRNA [NM_001081769]	1.60937	0.85376	1.73035	0.47803	1.04503	0.981576	1.11475	0.907544	-4.30021	0.004434	-6.63949	0.000145	-9.93007	5e-06	-4.62347	0.00069	-1.65578	0.99638	-1.55222	0.872552	-1.54399	0.695696	-2.30921	0.053754	-4.31132	0.000836	1.06672	0.98986	-1.49561	0.433036	-6.87823	2e-05
A_69_P000868	INOS	INOS	NM_001081769	ref|Equus caballus inducible nitric oxide synthase (INOS), mRNA [NM_001081769]	1.62705	0.851043	1.78844	0.453875	1.20912	0.914251	1.10906	0.913617	-4.05935	0.006279	-6.63627	0.00016	-10.3051	4e-06	-4.46201	0.00096	-1.47913	0.99638	-1.61256	0.861792	-1.63481	0.64373	-2.53861	0.032477	-4.93165	0.000365	-1.09021	0.982669	-1.55285	0.387379	-7.02439	2e-05
A_69_P000869	INOS	INOS	NM_001081769	ref|Equus caballus inducible nitric oxide synthase (INOS), mRNA [NM_001081769]	1.66579	0.844687	1.75537	0.472874	1.22601	0.907183	1.10992	0.913447	-4.12108	0.006065	-6.48445	0.000193	-10.5617	4e-06	-4.3427	0.001218	-1.43177	0.99638	-1.58152	0.868991	-1.57348	0.684734	-2.56285	0.031691	-4.77253	0.000487	-1.10459	0.979261	-1.62877	0.330983	-7.03732	2.1e-05
A_69_P000870	INOS	INOS	NM_001081769	ref|Equus caballus inducible nitric oxide synthase (INOS), mRNA [NM_001081769]	1.63857	0.855242	1.76126	0.482097	1.23473	0.906835	1.09321	0.928946	-4.12466	0.007269	-6.53761	0.000241	-9.69519	1e-05	-4.43348	0.001379	-1.42644	0.99638	-1.61109	0.867742	-1.58501	0.68913	-2.35054	0.05942	-4.92634	0.000524	-1.12945	0.973153	-1.48299	0.468123	-6.46836	5.4e-05
A_69_P000886	MHCB3	MHCB3	NM_001082508	ref|Equus caballus MHC class I heavy chain (MHCB3), mRNA [NM_001082508]	1.83168	0.816167	1.76653	0.396116	1.86265	0.539376	1.43633	0.58424	-2.00971	0.11234	-2.85926	0.008556	-9.1108	1e-06	-1.93823	0.084286	1.05441	0.997224	-1.22989	0.950417	-1.42272	0.720137	-4.53339	0.000139	-2.90759	0.004133	-1.29681	0.90573	-3.18642	0.003239	-7.14433	2e-06
A_69_P000901	VEGFA	VEGFA	NM_001081821	ref|Equus caballus vascular endothelial growth factor A (VEGFA), mRNA [NM_001081821]	-1.72292	0.817981	-1.90624	0.313082	-1.29741	0.831354	-1.60318	0.420596	3.62657	0.002672	6.08563	3.4e-05	8.93325	1e-06	4.01244	0.000243	1.46927	0.99638	1.18904	0.956648	1.67807	0.523778	2.46328	0.011309	4.58266	6.1e-05	-1.23568	0.925567	1.46792	0.349294	8.3124	0
A_69_P000902	VEGFA	VEGFA	NM_001081821	ref|Equus caballus vascular endothelial growth factor A (VEGFA), mRNA [NM_001081821]	-1.62767	0.821053	-1.86025	0.323397	-1.4283	0.729833	-1.42869	0.557459	3.3903	0.003506	5.62701	4.4e-05	8.34324	1e-06	3.87476	0.000265	1.30243	0.99638	1.30207	0.924688	1.65974	0.525179	2.46091	0.010053	4.93777	2.7e-05	-1.00028	0.999932	1.48271	0.324024	7.32331	1e-06
A_69_P000903	VEGFA	VEGFA	NM_001081821	ref|Equus caballus vascular endothelial growth factor A (VEGFA), mRNA [NM_001081821]	-1.71164	0.816167	-1.89499	0.296325	-1.31894	0.802122	-1.57874	0.410962	3.51067	0.002244	5.46099	3.8e-05	7.93882	1e-06	3.88672	0.000182	1.43675	0.99638	1.20031	0.951909	1.55554	0.577257	2.26134	0.01596	4.20809	6.7e-05	-1.19698	0.934626	1.45373	0.335367	7.32243	0
A_69_P000904	VEGFA	VEGFA	NM_001081821	ref|Equus caballus vascular endothelial growth factor A (VEGFA), mRNA [NM_001081821]	-1.62279	0.82042	-1.8483	0.296199	-1.28792	0.816744	-1.54915	0.412222	3.29622	0.002452	4.85828	5.2e-05	6.72515	1e-06	3.75429	0.000154	1.43511	0.99638	1.1931	0.951481	1.47389	0.621528	2.04026	0.028372	3.85576	8.8e-05	-1.20283	0.931553	1.38427	0.393797	6.42001	1e-06
A_69_P000905	VEGFA	VEGFA	NM_001081821	ref|Equus caballus vascular endothelial growth factor A (VEGFA), mRNA [NM_001081821]	-1.63628	0.820453	-1.8814	0.310166	-1.40154	0.747263	-1.48807	0.498469	3.34793	0.003448	5.39845	4.9e-05	8.00109	1e-06	3.84947	0.000243	1.34239	0.99638	1.26432	0.932537	1.61247	0.546509	2.38986	0.011602	4.62398	3.9e-05	-1.06174	0.986348	1.48211	0.317684	7.27639	1e-06
A_69_P000931	SLC26A2	SLC26A2	NM_001081934	ref|Equus caballus solute carrier family 26 (sulfate transporter), member 2 (SLC26A2), mRNA [NM_001081934]	-1.0659	0.977715	-1.44614	0.527191	-1.74637	0.518185	-2.21478	0.116001	2.27724	0.026739	1.98389	0.0459	2.72584	0.002679	3.08961	0.000803	-1.20761	0.99638	-1.53151	0.816005	-1.14787	0.904539	1.197	0.647599	3.25041	0.000376	-1.26822	0.901546	1.37399	0.401672	5.6639	1e-06
A_69_P000932	SLC26A2	SLC26A2	NM_001081934	ref|Equus caballus solute carrier family 26 (sulfate transporter), member 2 (SLC26A2), mRNA [NM_001081934]	-1.02682	0.990076	-1.49128	0.475437	-1.61859	0.572008	-1.92736	0.183228	1.98986	0.05689	1.72207	0.107539	2.59438	0.003179	2.88994	0.001084	-1.08537	0.99638	-1.29241	0.914168	-1.15551	0.894494	1.3038	0.452357	2.71452	0.001495	-1.19076	0.931768	1.50655	0.238802	4.8697	4e-06
A_69_P000946	SLC2A4	SLC2A4	NM_001081866	ref|Equus caballus solute carrier family 2 (facilitated glucose transporter), member 4 (SLC2A4), mRNA [NM_001081866]	-1.59425	0.82042	-1.55574	0.428243	-2.00703	0.380281	-1.72376	0.271683	2.40558	0.015268	3.93456	0.000147	4.60903	1.5e-05	2.34747	0.007194	-1.29009	0.99638	-1.108	0.973887	1.6356	0.487919	1.91597	0.037722	4.9533	7e-06	1.16434	0.941394	1.17142	0.709337	4.98344	3e-06
A_69_P000956	SPI2	SPI2	NM_001114533	ref|Equus caballus alpha-1-antitrypsin (SPI2), mRNA [NM_001114533]	3.42984	0.816167	3.61773	0.310912	2.71634	0.607372	3.52576	0.257511	1.43622	0.750282	1.57723	0.602324	-4.22088	0.044932	1.36163	0.740285	-1.33184	0.99638	-1.02609	0.998894	1.09818	0.978007	-6.06213	0.015945	1.99152	0.363232	1.29798	0.959776	-6.65731	0.009902	-4.33892	0.028538
A_69_P000996	PTGS2	PTGS2	NM_001081775	ref|Equus caballus prostaglandin-endoperoxide synthase 2 (prostaglandin G/H synthase and cyclooxygenase) (PTGS2), mRNA [NM_001081775]	-1.7799	0.89776	-2.16006	0.570856	-1.45193	0.89564	-2.06772	0.576378	10.1097	0.007535	15.8613	0.000718	31.6673	2.7e-05	12.269	0.001079	1.48772	0.99638	1.04466	0.996438	1.56891	0.842168	3.13237	0.132771	12.9386	0.000661	-1.42412	0.943655	1.99652	0.431399	36.7881	6e-06
A_69_P000997	PTGS2	PTGS2	NM_001081775	ref|Equus caballus prostaglandin-endoperoxide synthase 2 (prostaglandin G/H synthase and cyclooxygenase) (PTGS2), mRNA [NM_001081775]	-1.66718	0.910856	-1.95219	0.623051	-1.30524	0.931302	-1.92685	0.610389	9.86838	0.007071	15.1266	0.000699	30.3541	2.5e-05	11.5555	0.001125	1.49566	0.99638	1.01315	0.999577	1.53283	0.849369	3.07589	0.131167	11.8427	0.000775	-1.47624	0.93333	2.00667	0.415254	35.0819	5e-06
A_69_P001046	TAGLN	TAGLN	NM_001110134	ref|Equus caballus transgelin (TAGLN), mRNA [NM_001110134]	-2.65137	0.784655	1.36092	0.695588	1.42006	0.787297	1.52817	0.547316	2.2832	0.079802	6.21934	0.00011	9.57008	2e-06	-1.58037	0.294637	1.04345	0.997224	1.12289	0.976898	2.72395	0.324839	4.19151	0.000623	1.65184	0.23318	1.07613	0.986184	1.53876	0.359139	2.36196	0.026015
A_69_P001061	SLCO2B1	SLCO2B1	NM_001081789	ref|Equus caballus solute carrier organic anion transporter family, member 2B1 (SLCO2B1), mRNA [NM_001081789]	-1.5614	0.826598	-1.9087	0.30048	-1.869	0.49308	-1.80721	0.281798	2.35117	0.031622	5.00571	7.9e-05	12.1434	0	2.87413	0.0029	1.02124	0.998526	1.05616	0.988241	2.12903	0.354631	5.16484	1.7e-05	5.99185	6e-06	1.03419	0.994551	2.42592	0.013816	14.0551	0
A_69_P001066	HBZ1	HBZ1	NM_001114542	ref|Equus caballus hemoglobin, zeta (HBZ1), mRNA [NM_001114542]	2.37493	0.82573	6.94028	0.156357	1.41239	0.890261	3.81759	0.19785	2.40461	0.283016	1.003	0.997596	1.08867	0.918133	-1.2153	0.821504	-4.91385	0.99638	-1.81797	0.896861	-2.39741	0.569973	-2.20876	0.259096	1.68654	0.474635	2.70293	0.762766	1.08541	0.938234	-1.47653	0.57861
A_69_P001071	CLU	CLU	NM_001081944	ref|Equus caballus clusterin (CLU), mRNA [NM_001081944]	-1.34607	0.87732	-1.30036	0.683188	-1.42634	0.717935	-1.56293	0.414967	3.84077	0.001195	4.57261	9.8e-05	3.95486	0.000137	3.71034	0.000226	-1.09688	0.99638	-1.20192	0.950417	1.19054	0.873015	1.02971	0.95236	4.84528	1.8e-05	-1.09576	0.972812	-1.1562	0.755403	4.592	1.5e-05
A_69_P001081	S100A6	S100A6	NM_001081841	ref|Equus caballus S100 calcium binding protein A6 (S100A6), mRNA [NM_001081841]	-1.32327	0.838076	-1.33924	0.481865	-1.30024	0.696619	-1.27068	0.55274	1.02399	0.95287	1.15048	0.625008	6.42851	0	1.03635	0.908253	1.03	0.997224	1.05395	0.981603	1.12353	0.878116	6.27791	0	1.13046	0.647262	1.02326	0.994086	5.58768	0	6.17305	0
A_69_P001082	S100A6	S100A6	NM_001081841	ref|Equus caballus S100 calcium binding protein A6 (S100A6), mRNA [NM_001081841]	-1.43424	0.816686	-1.38654	0.430974	-1.39572	0.604905	-1.34661	0.439718	1.04328	0.916401	1.20682	0.501323	8.65929	0	1.00859	0.980379	-1.00662	0.999107	1.02965	0.991159	1.15675	0.836611	8.30003	0	1.17441	0.540184	1.03647	0.98929	7.17527	0	8.13026	0
A_69_P001083	S100A6	S100A6	NM_001081841	ref|Equus caballus S100 calcium binding protein A6 (S100A6), mRNA [NM_001081841]	-1.42112	0.82042	-1.31456	0.513605	-1.36493	0.627969	-1.35295	0.43197	1.03362	0.935994	1.28426	0.349899	8.51164	0	-1.0459	0.886945	-1.03832	0.997224	-1.02921	0.991159	1.24249	0.72197	8.23482	0	1.23348	0.406706	1.00885	0.998132	6.62767	0	8.10335	0
A_69_P001084	S100A6	S100A6	NM_001081841	ref|Equus caballus S100 calcium binding protein A6 (S100A6), mRNA [NM_001081841]	-1.32866	0.826598	-1.29136	0.519659	-1.26565	0.716396	-1.24635	0.567784	1.03845	0.921799	1.19835	0.493938	7.29214	0	1.00929	0.977388	1.02031	0.997224	1.03611	0.988124	1.15398	0.82878	7.02212	0	1.14152	0.6025	1.01549	0.996023	6.08514	0	6.84036	0
A_69_P001085	S100A6	S100A6	NM_001081841	ref|Equus caballus S100 calcium binding protein A6 (S100A6), mRNA [NM_001081841]	-1.17753	0.887409	-1.23575	0.548016	-1.18706	0.780236	-1.18977	0.613192	1.04851	0.883892	1.07606	0.775884	4.6741	0	1.10035	0.68452	1.04102	0.99638	1.03865	0.983771	1.02627	0.976666	4.45784	0	1.08476	0.727802	-1.00228	0.999709	4.34372	0	4.72267	0
A_69_P001176	TF	TF	NM_001081946	ref|Equus caballus transferrin (TF), mRNA [NM_001081946]	5.38156	0.87732	12.3637	0.449399	10.1003	0.658519	31.5205	0.24118	4.83219	0.538964	9.89876	0.276585	3.16948	0.635765	2.10331	0.750531	-1.22409	0.997224	2.54943	0.954393	2.0485	0.918219	-1.5246	0.888539	5.27418	0.413314	3.12075	0.920973	-3.12315	0.69523	-1.84798	0.803348
A_69_P001226	HBA2	HBA2	NM_001085431	ref|Equus caballus hemoglobin, alpha 2 (HBA2), mRNA [NM_001085431]	2.31839	0.829365	6.27101	0.162719	1.31628	0.92121	3.05552	0.292086	2.51896	0.25979	-1.12206	0.903333	-1.18187	0.837322	-1.07382	0.938795	-4.76418	0.99638	-2.05236	0.864714	-2.82641	0.493083	-2.97708	0.109308	1.56972	0.550581	2.32132	0.799877	-1.05331	0.962278	-1.55764	0.526027
A_69_P001256	HAPLN1	HAPLN1	NM_001082504	ref|Equus caballus hyaluronan and proteoglycan link protein 1 (HAPLN1), mRNA [NM_001082504]	-1.44582	0.823568	-1.97222	0.181846	-1.60053	0.512127	-1.12087	0.834161	1.04761	0.920932	1.33468	0.35167	5.44034	0	1.42903	0.207841	1.23223	0.99638	1.75955	0.556282	1.27402	0.733455	5.19309	0	1.4775	0.1533	1.42794	0.788959	4.07614	1e-05	4.21759	2e-06
A_69_P001257	HAPLN1	HAPLN1	NM_001082504	ref|Equus caballus hyaluronan and proteoglycan link protein 1 (HAPLN1), mRNA [NM_001082504]	-1.45255	0.821053	-2.05678	0.166268	-1.6746	0.463613	-1.13544	0.81269	1.03752	0.938054	1.28298	0.430904	5.08146	1e-06	1.4691	0.169563	1.22822	0.99638	1.81143	0.533844	1.23658	0.774808	4.89772	1e-06	1.4791	0.150374	1.47484	0.781396	3.96068	1.2e-05	3.97211	3e-06
A_69_P001266	AFP	AFP	NM_001081952	ref|Equus caballus alpha-fetoprotein (AFP), mRNA [NM_001081952]	5.90371	0.876519	15.0295	0.434344	12.5209	0.638575	40.5729	0.226015	5.23807	0.535402	13.9254	0.223933	4.82279	0.462963	2.05756	0.770144	-1.20035	0.997224	2.69955	0.953896	2.6585	0.880893	-1.08611	0.977803	6.56593	0.370076	3.24041	0.922761	-2.88741	0.683877	-1.42499	0.877803
A_69_P001296	LOC100033969	LOC100033969	NM_001081876	ref|Equus caballus mast cell protease-1-like (LOC100033969), mRNA [NM_001081876]	2.18088	0.816167	-1.7197	0.431969	1.17936	0.916207	-1.19569	0.816279	2.62996	0.02968	2.69164	0.015761	-1.20931	0.671147	9.86359	1e-06	2.02814	0.99638	1.43825	0.889248	1.02345	0.990826	-3.18042	0.003062	4.97742	8.6e-05	-1.41015	0.871831	-3.25501	0.00358	2.15633	0.036565
A_69_P001371	FMOD	FMOD	NM_001081777	ref|Equus caballus fibromodulin (FMOD), mRNA [NM_001081777]	-1.07422	0.981339	1.16789	0.859177	-2.04864	0.49946	-2.20028	0.213705	-5.06702	0.001224	-6.0707	0.000119	-3.13855	0.005764	-6.35696	3.5e-05	-2.3926	0.99638	-2.56969	0.499325	-1.19808	0.898673	1.61445	0.265221	-3.18321	0.003831	-1.07402	0.986184	1.93424	0.126992	-1.5323	0.286384
A_69_P001372	FMOD	FMOD	NM_001081777	ref|Equus caballus fibromodulin (FMOD), mRNA [NM_001081777]	-1.06553	0.983074	1.14635	0.876913	-2.22349	0.435129	-2.19229	0.209076	-5.41748	0.000797	-5.88187	0.000122	-3.12233	0.005285	-6.61731	2.2e-05	-2.5489	0.99638	-2.51314	0.502912	-1.08572	0.962012	1.73508	0.183055	-2.81869	0.008171	1.01423	0.998251	1.88381	0.138325	-1.51756	0.290457
A_69_P001416	TES	TES	NM_001114149	ref|Equus caballus testis derived transcript (3 LIM domains) (TES), mRNA [NM_001114149]	1.55682	0.816167	1.14675	0.788068	1.00519	0.996283	-1.09816	0.853845	-1.9365	0.020827	-2.71725	0.000338	-5.89719	0	-1.42642	0.169552	-1.14083	0.99638	-1.25931	0.890682	-1.40318	0.551934	-3.04529	3.7e-05	-1.75444	0.021234	-1.10385	0.9573	-2.17028	0.002907	-3.44939	4e-06
A_69_P001421	MET	MET	NM_001114147	ref|Equus caballus met proto-oncogene (hepatocyte growth factor receptor) (MET), mRNA [NM_001114147]	3.56496	0.780319	2.24227	0.384966	2.46211	0.518675	1.9505	0.439948	-1.78493	0.386765	-2.35139	0.131742	-16.4954	4e-06	-1.12268	0.868657	1.09804	0.996452	-1.14959	0.977914	-1.31736	0.871309	-9.24149	7.1e-05	-1.62397	0.391041	-1.2623	0.947636	-7.01517	0.000533	-9.02516	4.4e-05
A_69_P001491	LUM	LUM	NM_001081780	ref|Equus caballus lumican (LUM), mRNA [NM_001081780]	-1.2912	0.845691	-1.40017	0.391412	-1.70628	0.334842	-1.47345	0.264588	-1.08597	0.81413	1.55797	0.058586	3.82261	1e-06	-1.00145	0.996512	-1.21863	0.99638	-1.05234	0.981388	1.69191	0.330322	4.15125	0	2.05881	0.001134	1.15802	0.909151	2.45359	0.000201	4.36216	0
A_69_P001516	ENSECAT00000008610	ENSECAT00000008610	ENSECAT00000008610	ens|aquaporin 5 [Source:HGNC Symbol;Acc:638] [ENSECAT00000008610]	-1.75978	0.849849	-1.59066	0.620278	-2.22319	0.552784	-2.0289	0.384931	4.36808	0.011093	8.68738	0.000166	21.6069	1e-06	3.94828	0.006821	-1.39766	0.99638	-1.27551	0.956541	1.98883	0.548491	4.94655	0.001663	10.975	1.5e-05	1.09576	0.985974	2.48716	0.084094	24.9112	0
A_69_P001522	DQA	DQA	NM_001128593	ref|Equus caballus MHC class II DQ-alpha chain (DQA), mRNA [NM_001128593]	-1.80931	0.933857	-2.05602	0.735863	-2.81755	0.753691	1.28034	0.91646	2.70989	0.490723	5.35075	0.154506	9.40928	0.041153	3.07941	0.338143	-1.37039	0.99638	2.6324	0.897646	1.97452	0.834041	3.4722	0.280116	8.33247	0.046466	3.60742	0.819076	1.7585	0.697769	4.06181	0.180802
A_69_P001547	MHCB1	MHCB1	NM_001082505	ref|Equus caballus MHC Class I heavy chain (MHCB1), mRNA [NM_001082505]	1.69669	0.862854	2.32064	0.369564	2.27104	0.56719	1.59655	0.618322	-2.32289	0.182057	-3.28704	0.033495	-13.0853	1.6e-05	-3.17711	0.030433	-1.02184	0.998916	-1.45353	0.928191	-1.41507	0.825884	-5.63322	0.001321	-4.39973	0.004582	-1.42247	0.909151	-3.98089	0.01182	-12.313	8e-06
A_69_P001556	DNASE1	DNASE1	NM_001082514	ref|Equus caballus deoxyribonuclease I (DNASE1), mRNA [NM_001082514]	1.44679	0.816167	1.56563	0.277777	1.5349	0.47245	1.36583	0.399696	1.02363	0.953265	1.02106	0.950276	-4.39794	0	-1.05716	0.853992	-1.02003	0.997224	-1.14629	0.944844	-1.00252	0.998958	-4.50187	0	-1.03902	0.899197	-1.12378	0.936575	-4.49057	0	-4.15186	0
A_69_P001557	DNASE1	DNASE1	NM_001082514	ref|Equus caballus deoxyribonuclease I (DNASE1), mRNA [NM_001082514]	1.43653	0.816167	1.50579	0.300333	1.46607	0.511109	1.23259	0.588782	1.006	0.988485	-1.00914	0.978357	-4.38151	0	-1.04196	0.889725	-1.02709	0.997224	-1.22165	0.893732	-1.0152	0.990243	-4.40779	0	-1.02989	0.920438	-1.18942	0.892901	-4.34181	0	-3.75947	0
A_69_P001558	DNASE1	DNASE1	NM_001082514	ref|Equus caballus deoxyribonuclease I (DNASE1), mRNA [NM_001082514]	1.5738	0.816167	1.59724	0.321922	1.58264	0.512127	1.33498	0.524062	-1.01286	0.978681	-1.05194	0.891435	-5.90912	0	-1.02795	0.939807	-1.00922	0.999103	-1.19645	0.932537	-1.03858	0.97469	-5.83407	0	-1.05785	0.869376	-1.18551	0.912031	-5.61733	0	-5.01243	0
A_69_P001559	DNASE1	DNASE1	NM_001082514	ref|Equus caballus deoxyribonuclease I (DNASE1), mRNA [NM_001082514]	1.59848	0.816167	1.61833	0.327556	1.57081	0.541786	1.34049	0.535954	-1.02901	0.952597	-1.08072	0.836538	-5.81931	0	-1.04179	0.912414	-1.03025	0.997224	-1.20727	0.93253	-1.05025	0.967557	-5.65524	0	-1.06202	0.865367	-1.17182	0.929368	-5.38465	1e-06	-4.88011	1e-06
A_69_P001560	DNASE1	DNASE1	NM_001082514	ref|Equus caballus deoxyribonuclease I (DNASE1), mRNA [NM_001082514]	1.60155	0.816167	1.64846	0.282626	1.64485	0.453583	1.39767	0.428378	-1.00451	0.992948	-1.04592	0.902033	-5.26083	0	-1.03393	0.924432	-1.00219	0.999559	-1.17943	0.938504	-1.04123	0.971198	-5.23722	0	-1.0742	0.825599	-1.17686	0.914998	-5.02986	1e-06	-4.59112	0
A_69_P001581	LY96	LY96	NM_001081898	ref|Equus caballus lymphocyte antigen 96 (LY96), mRNA [NM_001081898]	1.43629	0.82042	1.47639	0.369444	1.41777	0.605134	1.36748	0.438769	-1.0128	0.976844	-1.5842	0.073707	-5.37998	0	-1.04108	0.901547	-1.04135	0.997224	-1.07965	0.975573	-1.56418	0.414708	-5.31197	0	-1.56377	0.060799	-1.03677	0.98986	-3.39602	1.4e-05	-5.12222	0
A_69_P001582	LY96	LY96	NM_001081898	ref|Equus caballus lymphocyte antigen 96 (LY96), mRNA [NM_001081898]	1.41257	0.851043	1.39529	0.554406	1.38521	0.72008	1.28543	0.653837	-1.01295	0.981483	-1.81575	0.070772	-7.27017	0	-1.00056	0.999202	-1.00728	0.999337	-1.08547	0.978264	-1.79253	0.40611	-7.17723	0	-1.78057	0.05941	-1.07762	0.977757	-4.00396	6.4e-05	-6.6158	0
A_69_P001586	LITAF	LITAF	NM_001081861	ref|Equus caballus lipopolysaccharide-induced TNF factor (LITAF), mRNA [NM_001081861]	-1.48222	0.816167	-1.64331	0.229307	-1.36047	0.616345	-1.51188	0.242326	1.66108	0.050186	2.43954	0.000398	5.75927	0	1.84161	0.007473	1.2079	0.99638	1.08693	0.97175	1.46864	0.452873	3.46718	2e-06	2.23915	0.00046	-1.11129	0.944295	2.3608	0.000417	5.87451	0
A_69_P001616	CCL2	CCL2	NM_001081931	ref|Equus caballus chemokine (C-C motif) ligand 2 (CCL2), mRNA [NM_001081931]	-1.73903	0.862854	-1.38573	0.769419	-1.16395	0.951232	-4.41648	0.088267	3.20609	0.066367	3.81161	0.021276	1.74542	0.34452	2.55474	0.094812	1.19055	0.99638	-3.18712	0.556282	1.18887	0.937553	-1.83686	0.302628	2.55113	0.086797	-3.79441	0.588188	-2.18378	0.19322	4.43271	0.004707
A_69_P001617	CCL2	CCL2	NM_001081931	ref|Equus caballus chemokine (C-C motif) ligand 2 (CCL2), mRNA [NM_001081931]	-1.80251	0.858526	-1.38725	0.774918	-1.26428	0.919732	-4.40435	0.094619	3.40403	0.059112	4.16211	0.016644	1.8281	0.314401	2.61982	0.093984	1.09726	0.997224	-3.17488	0.565058	1.2227	0.926208	-1.86206	0.303634	2.91932	0.053914	-3.48367	0.628413	-2.27674	0.178636	4.46689	0.005474
A_69_P001618	CCL2	CCL2	NM_001081931	ref|Equus caballus chemokine (C-C motif) ligand 2 (CCL2), mRNA [NM_001081931]	-1.79535	0.858732	-1.37312	0.781924	-1.18541	0.945025	-4.33677	0.097056	3.36389	0.060927	4.16272	0.016341	1.84416	0.305275	2.57277	0.099757	1.15835	0.99638	-3.15833	0.56734	1.23747	0.919421	-1.82408	0.321259	2.7485	0.069081	-3.65846	0.6032	-2.25725	0.18251	4.45466	0.005428
A_69_P001619	CCL2	CCL2	NM_001081931	ref|Equus caballus chemokine (C-C motif) ligand 2 (CCL2), mRNA [NM_001081931]	-1.83653	0.855387	-1.3838	0.776245	-1.20521	0.938987	-4.32757	0.097171	3.43653	0.056177	4.01641	0.019164	1.80679	0.32326	2.58937	0.097189	1.14818	0.99638	-3.12731	0.574701	1.16874	0.946028	-1.90201	0.283143	2.63574	0.082313	-3.59071	0.616762	-2.22296	0.192402	4.25747	0.006896
A_69_P001620	CCL2	CCL2	NM_001081931	ref|Equus caballus chemokine (C-C motif) ligand 2 (CCL2), mRNA [NM_001081931]	-1.83285	0.855387	-1.38272	0.77605	-1.22331	0.931914	-4.52158	0.08838	3.40916	0.056929	4.11033	0.016876	1.78938	0.330497	2.57191	0.098507	1.13031	0.99638	-3.27006	0.555618	1.20567	0.932123	-1.90522	0.280008	2.74339	0.068541	-3.69618	0.6032	-2.29707	0.170256	4.41435	0.005532
A_69_P001651	CCL8	CCL8	NM_001081864	ref|Equus caballus chemokine (C-C motif) ligand 8 (CCL8), mRNA [NM_001081864]	-1.63156	0.866874	-1.11823	0.926338	1.03661	0.987352	-2.99839	0.166625	3.61293	0.027133	5.25947	0.002391	2.02118	0.179979	2.47621	0.078484	1.15917	0.99638	-2.68137	0.598764	1.45574	0.795112	-1.78753	0.282393	3.10973	0.0225	-3.10817	0.626033	-2.60218	0.072017	3.71442	0.006684
A_69_P001652	CCL8	CCL8	NM_001081864	ref|Equus caballus chemokine (C-C motif) ligand 8 (CCL8), mRNA [NM_001081864]	-1.64769	0.868143	-1.1568	0.903169	1.02373	0.992585	-2.8743	0.197618	3.89954	0.02313	5.59099	0.002241	2.06947	0.178039	2.73777	0.056346	1.18426	0.99638	-2.48469	0.662156	1.43376	0.813059	-1.88432	0.250562	3.31455	0.019155	-2.94252	0.663561	-2.70165	0.069071	3.61006	0.009737
A_69_P001691	EQMHCC1	EQMHCC1	NM_001082507	ref|Equus caballus MHC class I heavy chain (EQMHCC1), mRNA [NM_001082507]	2.80268	0.908555	1.00317	0.999092	-1.2853	0.969681	1.14611	0.969126	-6.68236	0.277295	-10.4066	0.126917	-9.50084	0.121872	-2.39182	0.60082	-1.28937	0.996392	1.14249	0.993795	-1.55732	0.938489	-1.42178	0.854614	-2.88888	0.501129	1.47309	0.975126	1.09533	0.968707	-3.88519	0.370768
A_69_P001846	LOC100067409	MLLT10	ENSECAT00000013934	ens|myeloid/lymphoid or mixed-lineage leukemia (trithorax homolog, Drosophila); translocated to, 10 [Source:HGNC Symbol;Acc:16063] [ENSECAT00000013934]	-1.29684	0.878109	-1.12786	0.848002	1.118	0.928251	1.04001	0.953195	2.72136	0.004101	3.90133	8e-05	4.15084	1.6e-05	2.36678	0.003978	1.26095	0.99638	1.173	0.951266	1.4336	0.605526	1.52528	0.1642	2.69083	0.000852	-1.07498	0.976769	1.06396	0.889516	3.07759	0.000143
A_69_P001871	ENSECAT00000019034	TNC	ENSECAT00000019034	ens|tenascin C [Source:HGNC Symbol;Acc:5318] [ENSECAT00000019034]	-1.3922	0.864527	-1.42139	0.567174	-1.59626	0.611431	-4.18238	0.009	2.02511	0.068588	3.18956	0.001482	3.25021	0.000808	2.06757	0.032027	-1.12303	0.99638	-2.94246	0.273531	1.575	0.555824	1.60495	0.173389	3.65706	0.000194	-2.62011	0.397424	1.01901	0.97284	9.76409	0
A_69_P001872	ENSECAT00000019034	TNC	ENSECAT00000019034	ens|tenascin C [Source:HGNC Symbol;Acc:5318] [ENSECAT00000019034]	-1.35056	0.87732	-1.38308	0.598563	-1.62541	0.597087	-3.87782	0.010968	1.92252	0.09152	3.15332	0.001535	3.08509	0.0012	1.9688	0.044272	-1.17521	0.99638	-2.80376	0.304313	1.64021	0.512777	1.60472	0.17067	3.79504	0.00013	-2.38575	0.517072	-1.02212	0.968213	8.85812	0
A_69_P001873	ENSECAT00000019034	TNC	ENSECAT00000019034	ens|tenascin C [Source:HGNC Symbol;Acc:5318] [ENSECAT00000019034]	-1.41005	0.861484	-1.42999	0.563688	-1.50861	0.664304	-4.15153	0.009509	2.02857	0.070474	3.11923	0.001906	3.3254	0.000725	2.05725	0.034777	-1.05498	0.997224	-2.90319	0.304313	1.53765	0.590203	1.63928	0.156812	3.33724	0.000482	-2.7519	0.381555	1.0661	0.901815	9.79076	0
A_69_P001874	ENSECAT00000019034	TNC	ENSECAT00000019034	ens|tenascin C [Source:HGNC Symbol;Acc:5318] [ENSECAT00000019034]	-1.36578	0.868693	-1.39754	0.577244	-1.53705	0.632709	-3.98688	0.009375	1.94972	0.077458	3.08766	0.001519	3.10075	0.000943	1.99505	0.036341	-1.09983	0.99638	-2.85279	0.273531	1.58364	0.53849	1.59036	0.170459	3.47484	0.000228	-2.59386	0.381555	1.00424	0.993871	9.05146	0
A_69_P001875	ENSECAT00000019034	TNC	ENSECAT00000019034	ens|tenascin C [Source:HGNC Symbol;Acc:5318] [ENSECAT00000019034]	-1.42048	0.861275	-1.41831	0.579808	-1.5573	0.640571	-4.18018	0.009509	2.08027	0.064673	3.2639	0.001543	3.47716	0.000579	2.07709	0.035141	-1.09799	0.99638	-2.94729	0.304313	1.56898	0.573886	1.6715	0.146321	3.57828	0.000307	-2.68425	0.397424	1.06534	0.904366	10.2326	0
A_69_P001971	LOC100068696	LOC100068696	ENSECAT00000016810	ens|Uncharacterized protein [Source:UniProtKB/TrEMBL;Acc:F6UCY3] [ENSECAT00000016810]	-1.45514	0.849849	-2.13029	0.214754	-1.587	0.612449	-1.37811	0.582867	2.65808	0.011063	3.9969	0.000233	4.59296	3.3e-05	3.89137	0.000137	1.34234	0.99638	1.5458	0.816677	1.50368	0.605154	1.72792	0.105397	4.3591	3.8e-05	1.15158	0.952233	1.14913	0.764929	4.34983	2.2e-05
A_69_P001986	LOC100059969	ETS2	ENSECAT00000022937	ens|v-ets erythroblastosis virus E26 oncogene homolog 2 (avian) [Source:HGNC Symbol;Acc:3489] [ENSECAT00000022937]	1.51565	0.816167	1.46866	0.323397	1.4261	0.544054	1.07965	0.864748	-1.40357	0.19233	-2.16596	0.00113	-4.28126	0	-1.36006	0.173424	-1.02985	0.997224	-1.36031	0.781839	-1.54318	0.384101	-3.05027	6e-06	-2.03799	0.001115	-1.32089	0.795111	-1.97661	0.002738	-3.04969	3e-06
A_69_P002031	ENSECAT00000010450	ENSECAT00000010450	ENSECAT00000010450	ens|hemoglobin, theta 1 [Source:HGNC Symbol;Acc:4833] [ENSECAT00000010450]	2.14862	0.816167	4.32245	0.150531	1.34148	0.864437	2.45268	0.232347	2.46878	0.105796	1.18257	0.794035	1.01077	0.986345	1.22719	0.730387	-3.22215	0.99638	-1.76234	0.844232	-2.08764	0.497107	-2.44248	0.06383	1.89409	0.19243	1.82834	0.799877	-1.16997	0.821861	-1.12935	0.826315
A_69_P002082	BMP4	BMP4	NM_001163970	ref|Equus caballus bone morphogenetic protein 4 (BMP4), mRNA [NM_001163970]	-1.47671	0.783261	-1.39781	0.253157	-1.3623	0.462709	-1.20742	0.488229	1.31392	0.152387	1.88896	0.000412	4.08844	0	1.24373	0.19588	1.02607	0.997224	1.15769	0.895538	1.43765	0.349222	3.11163	0	1.74262	0.000687	1.12827	0.89889	2.16438	2.8e-05	3.34289	0
A_69_P002085	BMP4	BMP4	NM_001163970	ref|Equus caballus bone morphogenetic protein 4 (BMP4), mRNA [NM_001163970]	-1.40299	0.816167	-1.34118	0.354982	-1.41972	0.447894	-1.10425	0.776237	1.25191	0.311327	1.83324	0.001719	4.0127	0	1.19676	0.356619	-1.05856	0.99638	1.21456	0.862711	1.46436	0.356827	3.20526	0	1.85511	0.000642	1.28569	0.786553	2.18885	8.2e-05	3.15828	0
A_69_P002091	ARG2	ARG2	ENSECAT00000017770	ens|arginase, type II [Source:HGNC Symbol;Acc:664] [ENSECAT00000017770]	1.82089	0.816167	1.97971	0.319664	1.70968	0.609031	1.49814	0.541455	-6.79535	0.000226	-5.62603	0.000105	-8.7967	2e-06	-7.38805	7e-06	-1.15794	0.99638	-1.32144	0.927924	1.20784	0.883845	-1.29452	0.566001	-5.28244	4.8e-05	-1.1412	0.962975	-1.56357	0.302359	-7.23753	2e-06
A_69_P002136	ENSECAT00000026245	ENSECAT00000026245	ENSECAT00000026245	ens|GNAS complex locus [Source:HGNC Symbol;Acc:4392] [ENSECAT00000026245]	-1.53984	0.816167	-1.50172	0.30283	-1.51444	0.467383	-1.46882	0.26529	1.14086	0.68242	1.59726	0.043554	6.49672	0	1.11262	0.688898	-1.00847	0.998916	1.0224	0.993513	1.40005	0.497107	5.69457	0	1.57091	0.035878	1.03106	0.990124	4.06741	1e-06	6.19706	0
A_69_P002137	ENSECAT00000026245	ENSECAT00000026245	ENSECAT00000026245	ens|GNAS complex locus [Source:HGNC Symbol;Acc:4392] [ENSECAT00000026245]	-1.52354	0.816167	-1.58593	0.31257	-1.60764	0.475181	-1.55851	0.269727	1.10888	0.79697	1.7212	0.044146	7.58891	0	1.15429	0.636942	-1.01369	0.998628	1.01759	0.995555	1.55219	0.443571	6.84375	0	1.8162	0.016887	1.03152	0.991498	4.40909	2e-06	7.76309	0
A_69_P002138	ENSECAT00000026245	ENSECAT00000026245	ENSECAT00000026245	ens|GNAS complex locus [Source:HGNC Symbol;Acc:4392] [ENSECAT00000026245]	-1.63361	0.816167	-1.67564	0.259484	-1.58536	0.48954	-1.51218	0.303127	1.30228	0.420525	1.79999	0.02791	8.81799	0	1.33579	0.285159	1.05695	0.99638	1.10809	0.967216	1.38219	0.587069	6.77118	0	1.74683	0.024708	1.04839	0.985266	4.8989	1e-06	8.16255	0
A_69_P002191	ENSECAT00000023888	TPM4	ENSECAT00000023888	ens|tropomyosin 4 [Source:HGNC Symbol;Acc:12013] [ENSECAT00000023888]	1.39088	0.853952	1.84731	0.258761	1.6503	0.533124	1.22058	0.725734	-1.59002	0.198502	-2.36401	0.007099	-6.79814	0	-2.11179	0.013685	-1.11938	0.99638	-1.51346	0.794624	-1.48678	0.569973	-4.27552	1.3e-05	-2.80492	0.000706	-1.35206	0.857336	-2.87568	0.000943	-5.96577	0
A_69_P002192	ENSECAT00000023888	TPM4	ENSECAT00000023888	ens|tropomyosin 4 [Source:HGNC Symbol;Acc:12013] [ENSECAT00000023888]	1.37645	0.855387	1.8804	0.2375	1.71633	0.483871	1.22343	0.715778	-1.37828	0.396073	-2.11686	0.016103	-5.9128	1e-06	-1.8829	0.03339	-1.09559	0.99638	-1.53699	0.766286	-1.53587	0.522546	-4.28998	1e-05	-2.63957	0.001069	-1.40289	0.827319	-2.79319	0.001024	-5.25548	1e-06
A_69_P002216	LOC100053020	GHR	ENSECAT00000003842	ens|growth hormone receptor [Source:HGNC Symbol;Acc:4263] [ENSECAT00000003842]	-1.44594	0.843066	-1.58336	0.41144	-1.29339	0.802076	-1.32991	0.610109	3.74386	0.000879	4.85541	3.7e-05	5.43345	4e-06	4.09967	4.7e-05	1.22419	0.99638	1.19058	0.950417	1.2969	0.762687	1.4513	0.26676	4.34314	2.1e-05	-1.02824	0.994784	1.11905	0.804663	4.99743	3e-06
A_69_P002217	LOC100053020	GHR	ENSECAT00000003842	ens|growth hormone receptor [Source:HGNC Symbol;Acc:4263] [ENSECAT00000003842]	-1.3485	0.844687	-1.47996	0.392454	-1.15749	0.878187	-1.31874	0.532804	3.10334	0.000618	3.73895	3e-05	4.19536	2e-06	3.40588	2.1e-05	1.27859	0.99638	1.12225	0.962685	1.20481	0.801971	1.35189	0.271255	3.20934	2.9e-05	-1.13931	0.937646	1.12207	0.746797	4.10278	1e-06
A_69_P002266	PROS1	PROS1	ENSECAT00000017865	ens|protein S (alpha) [Source:HGNC Symbol;Acc:9456] [ENSECAT00000017865]	-1.23778	0.897371	-1.34294	0.551717	-1.37994	0.674327	-1.26304	0.632079	2.42466	0.00574	3.8897	3.9e-05	4.25019	4e-06	2.63066	0.000671	-1.02755	0.997224	1.06326	0.981756	1.60423	0.442823	1.7529	0.039244	4.33644	4e-06	1.09256	0.965281	1.09268	0.822988	4.33692	1e-06
A_69_P002417	DQA	DQA	ENSECAT00000026107	ens|MHC class II DQ-alpha chain [Source:RefSeq peptide;Acc:NP_001122065] [ENSECAT00000026107]	-2.0041	0.896951	-1.87102	0.718193	-2.75211	0.690893	-1.16581	0.93824	3.27407	0.276997	6.85432	0.040003	11.8299	0.006351	3.05666	0.23132	-1.47091	0.99638	1.60491	0.95208	2.09352	0.759287	3.61322	0.159356	9.41262	0.009917	2.36068	0.86088	1.72591	0.634373	6.88163	0.021585
A_69_P002421	DQB	DQB	NM_001142813	ref|Equus caballus MHC class II DQ-beta chain (DQB), mRNA [NM_001142813]	-1.66776	0.909319	1.02054	0.991006	1.10433	0.975678	2.29037	0.489333	1.98472	0.465209	2.83807	0.180747	4.50276	0.036963	1.1661	0.871287	1.08211	0.997224	2.24428	0.852867	1.42996	0.879726	2.26872	0.279563	1.54096	0.595422	2.074	0.850432	1.58656	0.611911	1.1788	0.842242
A_69_P002511	ARP3	ARP3	ENSECAT00000022413	ens|ARP3 actin-related protein 3 homolog (yeast) [Source:HGNC Symbol;Acc:170] [ENSECAT00000022413]	1.24109	0.875918	1.33394	0.497928	1.2173	0.796903	1.13466	0.785742	-2.10902	0.007051	-3.10018	5.9e-05	-4.38115	0	-2.2668	0.000869	-1.09581	0.99638	-1.17562	0.932537	-1.46996	0.472012	-2.07734	0.002247	-3.04077	1.9e-05	-1.07283	0.970032	-1.41319	0.178416	-4.00547	0
A_69_P002532	COL3A1	COL3A1	ENSECAT00000026766	ens|collagen, type III, alpha 1 [Source:HGNC Symbol;Acc:2201] [ENSECAT00000026766]	-1.53438	0.816167	-1.87623	0.152191	-2.06423	0.0831	-1.74337	0.089913	1.238	0.429694	2.06369	0.001364	4.41553	0	1.51383	0.048172	-1.1002	0.99638	1.07621	0.972744	1.66695	0.324839	3.56665	0	2.77632	1.1e-05	1.18404	0.890406	2.13963	0.000624	5.01696	0
A_69_P002581	SLC7A9	SLC7A9	ENSECAT00000010577	ens|solute carrier family 7 (glycoprotein-associated amino acid transporter light chain, bo,+ system), member 9 [Source:HGNC Symbol;Acc:11067] [ENSECAT00000010577]	1.57175	0.816167	1.61487	0.302863	1.5236	0.519575	1.46004	0.334705	-1.08465	0.836778	-1.57411	0.082904	-4.00069	2e-06	-1.11441	0.736993	-1.0599	0.99638	-1.10604	0.969837	-1.45126	0.500144	-3.68846	4e-06	-1.52589	0.082356	-1.04353	0.986348	-2.54156	0.000436	-3.71637	2e-06
A_69_P002582	SLC7A9	SLC7A9	ENSECAT00000010577	ens|solute carrier family 7 (glycoprotein-associated amino acid transporter light chain, bo,+ system), member 9 [Source:HGNC Symbol;Acc:11067] [ENSECAT00000010577]	1.88365	0.816167	1.98991	0.384252	1.81881	0.515752	1.73392	0.317699	-1.12979	0.834095	-1.86442	0.092472	-5.98065	9e-06	-1.19353	0.765495	-1.09408	0.99638	-1.14764	0.976351	-1.65024	0.549211	-5.2936	4.1e-05	-1.80025	0.087255	-1.04896	0.990124	-3.20778	0.001589	-5.50527	7e-06
A_69_P002599	PLAUR	PLAUR	NM_001163881	ref|Equus caballus plasminogen activator, urokinase receptor (PLAUR), mRNA [NM_001163881]	-1.67543	0.816167	-1.4353	0.525138	-1.39049	0.722562	-1.62768	0.335942	2.09705	0.041171	3.96569	0.00015	4.07051	5.2e-05	1.79648	0.067699	1.03222	0.997224	-1.13403	0.968628	1.89108	0.380366	1.94107	0.03539	3.29124	0.000255	-1.17058	0.938819	1.02643	0.959982	3.95449	2.7e-05
A_69_P002600	PLAUR	PLAUR	NM_001163881	ref|Equus caballus plasminogen activator, urokinase receptor (PLAUR), mRNA [NM_001163881]	-1.65955	0.816167	-1.45288	0.510978	-1.42772	0.697886	-1.54812	0.395464	2.00186	0.057124	3.96636	0.000154	4.1836	4.1e-05	1.75256	0.082011	1.01762	0.998526	-1.06555	0.983701	1.98134	0.35662	2.08986	0.019538	3.41229	0.000188	-1.08433	0.975371	1.05477	0.913323	3.9027	3.2e-05
A_69_P002606	LHB	LHB	NM_001197093	ref|Equus caballus luteinizing hormone beta polypeptide (LHB), mRNA [NM_001197093]	1.76124	0.925088	2.22355	0.652433	3.90038	0.597087	1.34331	0.881413	1.32459	0.854919	-1.63334	0.68079	-92.0094	1.7e-05	1.04919	0.971719	1.75412	0.99638	-1.65528	0.951481	-2.16351	0.762172	-121.875	6e-06	-3.61713	0.17686	-2.90356	0.827387	-56.3321	0.000102	-70.1761	1.5e-05
A_69_P002616	COL12A1	COL12A1	ENSECAT00000027086	ens|collagen, type XII, alpha 1 [Source:HGNC Symbol;Acc:2188] [ENSECAT00000027086]	-1.13725	0.953834	-1.75718	0.339174	-1.53744	0.636321	-1.4827	0.478039	1.65611	0.205283	3.08846	0.001688	4.39093	4.8e-05	2.55889	0.005193	1.14293	0.99638	1.18512	0.953435	1.86489	0.406512	2.65135	0.003444	4.17527	5.3e-05	1.03692	0.993166	1.42172	0.356446	5.72472	2e-06
A_69_P002617	COL12A1	COL12A1	ENSECAT00000027086	ens|collagen, type XII, alpha 1 [Source:HGNC Symbol;Acc:2188] [ENSECAT00000027086]	-1.14285	0.950535	-1.7243	0.346874	-1.54567	0.625941	-1.45334	0.497405	1.56793	0.258748	3.01735	0.001724	4.1439	6.3e-05	2.36565	0.008861	1.11557	0.99638	1.18644	0.952901	1.92442	0.380591	2.64291	0.00301	4.08086	5.1e-05	1.06353	0.984378	1.37336	0.405062	5.2697	3e-06
A_69_P002618	COL12A1	COL12A1	ENSECAT00000027086	ens|collagen, type XII, alpha 1 [Source:HGNC Symbol;Acc:2188] [ENSECAT00000027086]	-1.18455	0.943123	-1.79248	0.352285	-1.53994	0.660388	-1.5666	0.439603	1.73177	0.192249	3.23868	0.002	4.80405	4.8e-05	2.62054	0.006843	1.164	0.99638	1.14418	0.970171	1.87016	0.432118	2.77407	0.003888	4.21035	0.0001	-1.01732	0.998057	1.48333	0.324992	6.3535	2e-06
A_69_P002619	COL12A1	COL12A1	ENSECAT00000027086	ens|collagen, type XII, alpha 1 [Source:HGNC Symbol;Acc:2188] [ENSECAT00000027086]	-1.1805	0.943227	-1.80509	0.342637	-1.53114	0.662503	-1.57572	0.428284	1.78542	0.161378	3.35165	0.001444	4.91074	3.6e-05	2.73008	0.00462	1.17892	0.99638	1.14557	0.969837	1.87723	0.426627	2.75047	0.003914	4.34719	7e-05	-1.02911	0.994784	1.46517	0.338708	6.55482	1e-06
A_69_P002620	COL12A1	COL12A1	ENSECAT00000027086	ens|collagen, type XII, alpha 1 [Source:HGNC Symbol;Acc:2188] [ENSECAT00000027086]	-1.10753	0.964008	-1.72397	0.36361	-1.5521	0.634418	-1.42155	0.546714	1.61946	0.239772	3.04745	0.002219	4.46709	5.2e-05	2.52082	0.006813	1.11073	0.99638	1.21274	0.948524	1.88177	0.410063	2.75838	0.002836	4.2707	5.4e-05	1.09184	0.974703	1.46585	0.318792	5.73363	2e-06
A_69_P002646	FN1	FN1	ENSECAT00000007204	ens|fibronectin 1 [Source:HGNC Symbol;Acc:3778] [ENSECAT00000007204]	-1.14285	0.954857	-1.43405	0.577867	-1.5229	0.670748	-1.35049	0.634268	1.24561	0.670379	2.13267	0.04274	3.59044	0.000582	1.56301	0.229908	-1.06195	0.997102	1.06188	0.987463	1.71215	0.499426	2.88247	0.002908	2.84188	0.002862	1.12766	0.963363	1.68354	0.173328	4.24277	6e-05
A_69_P002651	IGFBP2	IGFBP2	ENSECAT00000012491	ens|insulin-like growth factor binding protein 2, 36kDa [Source:HGNC Symbol;Acc:5471] [ENSECAT00000012491]	-1.84439	0.816167	-1.25467	0.673815	-1.64102	0.50556	-1.27553	0.62842	1.78926	0.073902	2.85722	0.00072	5.95318	0	1.21716	0.546175	-1.30793	0.99638	-1.01663	0.996438	1.59688	0.463184	3.32718	6.6e-05	2.54216	0.001005	1.28654	0.869043	2.08356	0.011955	4.11705	4e-06
A_69_P002656	IGFBP-5	IGFBP-5	ENSECAT00000014055	ens|insulin-like growth factor binding protein 5 [Source:HGNC Symbol;Acc:5474] [ENSECAT00000014055]	2.02243	0.816167	-2.09428	0.264117	-2.20543	0.398159	-2.83324	0.072636	1.17949	0.771196	1.4893	0.34066	-1.17916	0.698473	4.99578	5.7e-05	-1.05307	0.997224	-1.35285	0.914168	1.26266	0.832138	-1.39081	0.417462	6.64276	6e-06	-1.28467	0.906425	-1.75612	0.152803	4.85942	3e-05
A_69_P002657	IGFBP-5	IGFBP-5	ENSECAT00000014055	ens|insulin-like growth factor binding protein 5 [Source:HGNC Symbol;Acc:5474] [ENSECAT00000014055]	2.07651	0.816167	-2.17077	0.243766	-2.12594	0.420583	-2.957	0.061333	1.30831	0.602299	1.57568	0.267138	-1.15071	0.745628	5.89738	1.6e-05	1.02109	0.998526	-1.36219	0.910925	1.20436	0.877555	-1.50549	0.295584	6.95588	4e-06	-1.39091	0.868281	-1.81315	0.127444	5.33604	1.4e-05
A_69_P002658	IGFBP-5	IGFBP-5	ENSECAT00000014055	ens|insulin-like growth factor binding protein 5 [Source:HGNC Symbol;Acc:5474] [ENSECAT00000014055]	2.13624	0.816167	-2.16034	0.249241	-2.0912	0.434597	-2.95925	0.063107	1.25351	0.675018	1.51559	0.320337	-1.15877	0.734372	5.78493	2e-05	1.03306	0.997224	-1.36981	0.909025	1.20908	0.8746	-1.45253	0.350767	6.77059	5e-06	-1.4151	0.865333	-1.75623	0.155636	5.45548	1.2e-05
A_69_P002659	IGFBP-5	IGFBP-5	ENSECAT00000014055	ens|insulin-like growth factor binding protein 5 [Source:HGNC Symbol;Acc:5474] [ENSECAT00000014055]	2.00357	0.816167	-2.12339	0.233829	-2.13934	0.395906	-2.92355	0.052338	1.25407	0.654452	1.48505	0.318894	-1.13371	0.762125	5.33528	1.9e-05	-1.00752	0.999492	-1.37683	0.892869	1.18418	0.886909	-1.42175	0.354238	6.36539	4e-06	-1.36656	0.869033	-1.68361	0.167624	5.16671	9e-06
A_69_P002660	IGFBP-5	IGFBP-5	ENSECAT00000014055	ens|insulin-like growth factor binding protein 5 [Source:HGNC Symbol;Acc:5474] [ENSECAT00000014055]	2.02729	0.816167	-2.22776	0.22587	-2.2304	0.380281	-2.93985	0.059258	1.27038	0.646024	1.50075	0.323481	-1.15603	0.733762	5.73748	1.7e-05	-1.00118	0.999559	-1.31964	0.919176	1.18134	0.894222	-1.4686	0.324166	6.78591	4e-06	-1.31808	0.897046	-1.73491	0.157246	5.15553	1.5e-05
A_69_P002676	PER2	PER2	ENSECAT00000014506	ens|period homolog 2 (Drosophila) [Source:HGNC Symbol;Acc:8846] [ENSECAT00000014506]	1.56344	0.816167	1.49382	0.295066	1.18304	0.812183	1.26027	0.527761	-1.30098	0.322403	-1.63978	0.027939	-4.50167	0	-1.24305	0.34839	-1.2627	0.99638	-1.18532	0.917137	-1.26041	0.661187	-3.4602	1e-06	-1.2408	0.342014	1.06528	0.970032	-2.7453	3.2e-05	-3.62873	0
A_69_P002677	PER2	PER2	ENSECAT00000014506	ens|period homolog 2 (Drosophila) [Source:HGNC Symbol;Acc:8846] [ENSECAT00000014506]	1.54205	0.816167	1.45369	0.35051	1.15369	0.858479	1.23748	0.590185	-1.30682	0.343758	-1.63301	0.039257	-4.41787	0	-1.23194	0.401044	-1.26003	0.99638	-1.17472	0.928109	-1.2496	0.70025	-3.38061	3e-06	-1.22175	0.410975	1.07262	0.966908	-2.70536	7.4e-05	-3.54529	1e-06
A_69_P002678	PER2	PER2	ENSECAT00000014506	ens|period homolog 2 (Drosophila) [Source:HGNC Symbol;Acc:8846] [ENSECAT00000014506]	1.58391	0.816167	1.45941	0.324485	1.14029	0.864572	1.22381	0.593227	-1.30218	0.324542	-1.6564	0.025897	-4.3557	0	-1.19982	0.448646	-1.27985	0.99638	-1.19251	0.914168	-1.27202	0.644583	-3.34494	1e-06	-1.19248	0.454234	1.07324	0.965252	-2.62962	5.9e-05	-3.36544	1e-06
A_69_P002706	LDHB	LDHB	NM_001145111	ref|Equus caballus lactate dehydrogenase B (LDHB), mRNA [NM_001145111]	-1.29702	0.909317	1.19833	0.809051	1.1289	0.938044	1.42041	0.57927	1.08564	0.892288	1.49659	0.326193	7.67382	2e-06	-1.43165	0.363034	-1.06149	0.997224	1.18533	0.957805	1.37853	0.73505	7.06849	3e-06	1.02211	0.965418	1.25822	0.91415	5.12754	5.5e-05	4.16534	9.3e-05
A_69_P002711	PTHLH	PTHLH	NM_001163981	ref|Equus caballus parathyroid hormone-like hormone (PTHLH), mRNA [NM_001163981]	-1.64416	0.82042	-1.23606	0.755823	1.05912	0.970952	1.14947	0.839903	-2.29805	0.032805	-1.48853	0.301084	2.55636	0.006919	-3.05677	0.001429	1.30914	0.99638	1.42082	0.870677	1.54384	0.588136	5.87465	5e-06	-2.59206	0.004575	1.08531	0.977792	3.80521	0.000298	1.35263	0.379125
A_69_P002841	LOC100056371	GLB1	ENSECAT00000013017	ens|galactosidase, beta 1 [Source:HGNC Symbol;Acc:4298] [ENSECAT00000013017]	-1.57587	0.816167	-1.9472	0.197882	-1.55234	0.559413	-1.80601	0.1761	2.28729	0.010465	3.097	0.000309	5.95983	0	2.82626	0.000396	1.25436	0.99638	1.07818	0.977699	1.354	0.661157	2.60563	0.000798	3.05077	0.000129	-1.16341	0.932776	1.92439	0.023465	6.83022	0
A_69_P002886	ACTG2	ACTG2	ENSECAT00000020181	ens|actin, gamma 2, smooth muscle, enteric [Source:HGNC Symbol;Acc:145] [ENSECAT00000020181]	-3.29747	0.816167	1.82613	0.594534	2.21545	0.636467	3.65804	0.177001	8.0092	0.00419	11.5355	0.000363	6.79811	0.002454	1.33008	0.703802	1.2132	0.99638	2.00317	0.852867	1.44028	0.845961	-1.17815	0.843018	1.57904	0.502886	1.65115	0.888873	-1.69687	0.473605	-1.77436	0.350933
A_69_P002887	ACTG2	ACTG2	ENSECAT00000020181	ens|actin, gamma 2, smooth muscle, enteric [Source:HGNC Symbol;Acc:145] [ENSECAT00000020181]	-3.0907	0.816167	1.6895	0.62509	2.08779	0.64091	3.32924	0.180138	7.15546	0.003839	9.39615	0.00044	5.979	0.002476	1.37032	0.646001	1.23575	0.99638	1.97055	0.842694	1.31315	0.888738	-1.19676	0.812901	1.45615	0.562272	1.59462	0.889526	-1.57153	0.520198	-1.72097	0.34349
A_69_P002888	ACTG2	ACTG2	ENSECAT00000020181	ens|actin, gamma 2, smooth muscle, enteric [Source:HGNC Symbol;Acc:145] [ENSECAT00000020181]	-3.12355	0.816167	1.73711	0.584061	1.97808	0.655411	3.22268	0.173912	6.84808	0.003366	8.86729	0.00038	5.90904	0.00181	1.2621	0.732645	1.13872	0.99638	1.8552	0.85299	1.29486	0.891165	-1.15892	0.842512	1.43515	0.561479	1.6292	0.871306	-1.50063	0.553898	-1.70352	0.331474
A_69_P002889	ACTG2	ACTG2	ENSECAT00000020181	ens|actin, gamma 2, smooth muscle, enteric [Source:HGNC Symbol;Acc:145] [ENSECAT00000020181]	-3.1215	0.816167	1.69225	0.612553	1.96456	0.666082	3.18037	0.186714	6.83577	0.0038	9.28777	0.000362	5.99932	0.001946	1.29408	0.706458	1.16092	0.99638	1.87938	0.852867	1.3587	0.863151	-1.13943	0.86449	1.51454	0.503985	1.61887	0.877582	-1.54814	0.524753	-1.65478	0.370768
A_69_P002890	ACTG2	ACTG2	ENSECAT00000020181	ens|actin, gamma 2, smooth muscle, enteric [Source:HGNC Symbol;Acc:145] [ENSECAT00000020181]	-3.28549	0.816167	1.83735	0.592561	2.26339	0.629406	3.57972	0.187643	7.96466	0.004467	11.4469	0.000399	6.75432	0.002667	1.3194	0.71486	1.23188	0.99638	1.9483	0.863091	1.43721	0.849054	-1.17919	0.843093	1.53932	0.53317	1.58157	0.899456	-1.69475	0.478223	-1.74127	0.372179
A_69_P002931	APOB	APOB	ENSECAT00000009311	ens|apolipoprotein B (including Ag(x) antigen) [Source:HGNC Symbol;Acc:603] [ENSECAT00000009311]	2.00753	0.95295	1.18721	0.974397	-1.427	0.971131	7.84406	0.529775	3.04614	0.74339	4.18466	0.693374	1.25596	0.94965	5.15093	0.592204	-1.69415	0.99638	6.60715	0.917659	1.37376	0.983364	-2.42536	0.835591	11.988	0.484568	11.1935	0.85777	-3.33185	0.821391	-3.11103	0.73365
A_69_P002956	GPX3	GPX3	NM_001115158	ref|Equus caballus glutathione peroxidase 3 (plasma) (GPX3), mRNA [NM_001115158]	-1.7936	0.816686	-1.93439	0.329611	-1.60331	0.654461	-1.3492	0.663821	3.4654	0.005349	7.01124	3e-05	10.8627	0	3.73742	0.000816	1.2065	0.99638	1.43373	0.888023	2.02321	0.413512	3.13461	0.002785	6.26738	1.3e-05	1.18834	0.945725	1.54932	0.308018	8.17123	1e-06
A_69_P002957	GPX3	GPX3	NM_001115158	ref|Equus caballus glutathione peroxidase 3 (plasma) (GPX3), mRNA [NM_001115158]	-1.74977	0.817981	-1.88885	0.333008	-1.49967	0.705969	-1.36879	0.634303	3.65542	0.003291	6.77652	2.7e-05	10.5542	0	3.94598	0.000402	1.25951	0.99638	1.37995	0.904853	1.85383	0.459787	2.88726	0.00419	5.80793	1.5e-05	1.09562	0.976321	1.55746	0.285316	8.25618	1e-06
A_69_P002958	GPX3	GPX3	NM_001115158	ref|Equus caballus glutathione peroxidase 3 (plasma) (GPX3), mRNA [NM_001115158]	-1.79092	0.816686	-1.92109	0.330772	-1.5719	0.668001	-1.33686	0.675146	3.45459	0.005242	7.07056	2.7e-05	10.9016	0	3.70568	0.000825	1.22215	0.99638	1.43702	0.883851	2.04672	0.403203	3.15568	0.002522	6.20587	1.3e-05	1.17582	0.950961	1.54183	0.311471	8.13763	1e-06
A_69_P002959	GPX3	GPX3	NM_001115158	ref|Equus caballus glutathione peroxidase 3 (plasma) (GPX3), mRNA [NM_001115158]	-1.73257	0.82042	-1.94559	0.314466	-1.57083	0.662072	-1.31905	0.685945	3.3952	0.005041	6.78169	2.7e-05	10.5544	0	3.81264	0.00054	1.23858	0.99638	1.47499	0.8678	1.99743	0.410063	3.10861	0.002365	6.14859	1.1e-05	1.19088	0.943919	1.5563	0.28723	8.03531	1e-06
A_69_P002960	GPX3	GPX3	NM_001115158	ref|Equus caballus glutathione peroxidase 3 (plasma) (GPX3), mRNA [NM_001115158]	-1.69509	0.821053	-1.88642	0.3478	-1.60181	0.655411	-1.24984	0.761102	3.27457	0.007461	6.59897	4e-05	10.5171	0	3.6442	0.001	1.17768	0.99638	1.50934	0.862924	2.01521	0.417095	3.21173	0.002333	6.23584	1.3e-05	1.28162	0.911444	1.59374	0.272805	7.75452	1e-06
A_69_P003096	LOC100060971	TYMS	ENSECAT00000024973	ens|thymidylate synthetase [Source:HGNC Symbol;Acc:12441] [ENSECAT00000024973]	1.2347	0.89655	1.97545	0.177075	1.17299	0.870614	1.59106	0.272812	-2.87538	0.001382	-3.44166	8.3e-05	-1.85994	0.022585	-4.60044	2e-06	-1.68411	0.99638	-1.2416	0.91636	-1.19694	0.820313	1.54595	0.110512	-3.26965	3.9e-05	1.35641	0.827387	1.85041	0.026814	-2.39675	0.000855
A_69_P003193	HBB	HBB	ENSECAT00000010442	ens|Hemoglobin subunit beta [Source:UniProtKB/Swiss-Prot;Acc:P02062] [ENSECAT00000010442]	2.2232	0.816167	4.05616	0.142933	1.59347	0.71273	2.65071	0.149059	2.19988	0.119147	1.15172	0.808856	-1.04517	0.935281	1.20576	0.726501	-2.5455	0.99638	-1.53022	0.881273	-1.91009	0.510207	-2.29924	0.054883	1.60687	0.298128	1.66348	0.821017	-1.20373	0.758205	-1.24614	0.636709
A_69_P003194	HBB	HBB	ENSECAT00000010442	ens|Hemoglobin subunit beta [Source:UniProtKB/Swiss-Prot;Acc:P02062] [ENSECAT00000010442]	2.19526	0.816167	4.5097	0.147577	1.566	0.757474	2.78989	0.16736	2.44089	0.106583	1.24573	0.72069	1.05883	0.923103	1.18819	0.77437	-2.87975	0.99638	-1.61645	0.873379	-1.95941	0.535718	-2.30528	0.081486	1.74629	0.259208	1.78153	0.806902	-1.17652	0.812858	-1.20026	0.729186
A_69_P003195	HBB	HBB	ENSECAT00000010442	ens|Hemoglobin subunit beta [Source:UniProtKB/Swiss-Prot;Acc:P02062] [ENSECAT00000010442]	2.13798	0.816167	4.45134	0.147577	1.57588	0.757696	2.72289	0.185576	2.51584	0.099635	1.26244	0.707304	1.03761	0.95198	1.20836	0.753406	-2.82468	0.99638	-1.63479	0.872552	-1.99284	0.529213	-2.42466	0.06767	1.71275	0.287854	1.72786	0.827387	-1.21669	0.772663	-1.22742	0.698481
A_69_P003196	LOC100068926	LOC100068926	ENSECAT00000012801	ens|hemoglobin, epsilon 1 [Source:HGNC Symbol;Acc:4830] [ENSECAT00000012801]	2.21821	0.838688	6.43897	0.16062	1.33607	0.913435	3.34896	0.245748	2.37433	0.292134	-1.0462	0.963224	-1.00004	0.999978	-1.22257	0.815941	-4.81932	0.99638	-1.92268	0.880242	-2.48403	0.548491	-2.37443	0.212561	1.58692	0.535419	2.50657	0.786553	1.04616	0.966928	-1.50982	0.554555
A_69_P003206	AMPP	AMPP	NM_001163879	ref|Equus caballus adrenomedullin (AMPP), mRNA [NM_001163879]	1.46598	0.843066	1.63217	0.400363	1.38702	0.73817	-1.00143	0.998123	-1.77611	0.136301	-1.88756	0.068725	-7.18818	1e-06	-1.97745	0.039219	-1.17674	0.99638	-1.63451	0.754493	-1.06275	0.966589	-4.04715	6.7e-05	-1.78589	0.07422	-1.38901	0.85777	-3.80819	0.000195	-4.89631	6e-06
A_69_P003236	ATP1B1	ATP1B1	ENSECAT00000019038	ens|ATPase, Na+/K+ transporting, beta 1 polypeptide [Source:HGNC Symbol;Acc:804] [ENSECAT00000019038]	-1.57224	0.837255	-1.95341	0.317067	-1.86442	0.533124	-2.0188	0.230063	3.23003	0.007294	5.04079	0.000161	11.2945	0	4.01311	0.000408	1.04773	0.997224	-1.03347	0.993834	1.5606	0.620092	3.49672	0.001039	5.97753	1.5e-05	-1.08281	0.981048	2.24062	0.037818	14.5024	0
A_69_P003241	SERPINC1	SERPINC1	ENSECAT00000015353	ens|serpin peptidase inhibitor, clade C (antithrombin), member 1 [Source:HGNC Symbol;Acc:775] [ENSECAT00000015353]	2.02527	0.907792	3.0149	0.522757	2.23182	0.795659	5.88552	0.23945	3.40262	0.304727	4.01803	0.187661	3.82624	0.17736	2.28572	0.442096	-1.35087	0.99638	1.95214	0.930586	1.18086	0.968099	1.1245	0.932799	3.64617	0.187163	2.6371	0.855795	-1.05012	0.97584	1.31665	0.801884
A_69_P003242	SERPINC1	SERPINC1	ENSECAT00000015353	ens|serpin peptidase inhibitor, clade C (antithrombin), member 1 [Source:HGNC Symbol;Acc:775] [ENSECAT00000015353]	2.19594	0.893062	3.11108	0.515469	2.42207	0.771032	6.31625	0.226015	3.44396	0.305909	3.87235	0.206919	3.79664	0.185786	2.4309	0.410293	-1.28447	0.99638	2.03024	0.927465	1.12439	0.978838	1.1024	0.945161	3.51082	0.208258	2.60779	0.85916	-1.01994	0.990222	1.31996	0.802415
A_69_P003256	LOC100066043	LOC100066043	ENSECAT00000010408	ens|apolipoprotein A-II [Source:HGNC Symbol;Acc:601] [ENSECAT00000010408]	4.47397	0.858732	7.74684	0.425232	5.83822	0.662503	17.9743	0.202553	3.48904	0.524933	4.81176	0.341517	3.10093	0.476579	2.01499	0.690309	-1.32692	0.99638	2.32021	0.947387	1.37911	0.958984	-1.12516	0.955773	3.68737	0.403994	3.07873	0.894688	-1.55172	0.835023	-1.29559	0.87929
A_69_P003281	SELENBP1	SELENBP1	ENSECAT00000019513	ens|selenium binding protein 1 [Source:HGNC Symbol;Acc:10719] [ENSECAT00000019513]	-1.42747	0.87732	-1.15618	0.866041	1.04707	0.979688	1.06378	0.94488	-1.66665	0.296892	-1.21415	0.702636	3.74317	0.001336	-2.05773	0.072206	1.2106	0.99638	1.22992	0.953029	1.37268	0.770066	6.23855	2.3e-05	-1.81475	0.133872	1.01596	0.998132	4.54478	0.000395	2.46502	0.016172
A_69_P003341	ABCB1	ABCB1	ENSECAT00000020403	ens|ATP-binding cassette, sub-family B (MDR/TAP), member 1 [Source:HGNC Symbol;Acc:40] [ENSECAT00000020403]	-1.42123	0.823568	-1.39549	0.469734	-1.21722	0.821314	-1.14967	0.783584	1.67646	0.084809	1.83906	0.025848	5.67709	0	1.6461	0.05714	1.14646	0.99638	1.21382	0.925511	1.09699	0.92618	3.38635	1.8e-05	1.57508	0.076754	1.05876	0.980029	3.08696	9.1e-05	4.59233	0
A_69_P003342	ABCB1	ABCB1	ENSECAT00000020403	ens|ATP-binding cassette, sub-family B (MDR/TAP), member 1 [Source:HGNC Symbol;Acc:40] [ENSECAT00000020403]	-1.35379	0.847156	-1.36894	0.509011	-1.25581	0.787673	-1.10835	0.848801	1.59799	0.132095	1.76241	0.043444	4.93305	1e-06	1.61587	0.074571	1.09009	0.99638	1.23512	0.917137	1.10289	0.922857	3.08704	6.9e-05	1.63486	0.060346	1.13305	0.943919	2.79904	0.000337	4.03869	2e-06
A_69_P003343	ABCB1	ABCB1	ENSECAT00000020403	ens|ATP-binding cassette, sub-family B (MDR/TAP), member 1 [Source:HGNC Symbol;Acc:40] [ENSECAT00000020403]	-1.34535	0.839135	-1.32931	0.525988	-1.24892	0.778545	-1.09823	0.85406	1.51195	0.162139	1.71443	0.041116	4.64356	1e-06	1.49392	0.116655	1.06437	0.99638	1.21041	0.920006	1.13392	0.879345	3.07124	3.4e-05	1.59155	0.059067	1.13721	0.935777	2.70851	0.000247	3.79061	2e-06
A_69_P003344	ABCB1	ABCB1	ENSECAT00000020403	ens|ATP-binding cassette, sub-family B (MDR/TAP), member 1 [Source:HGNC Symbol;Acc:40] [ENSECAT00000020403]	-1.36582	0.834444	-1.3757	0.478622	-1.21893	0.813056	-1.13003	0.807012	1.63524	0.09298	1.74002	0.037951	5.07923	0	1.64706	0.050292	1.12861	0.99638	1.2174	0.917659	1.06408	0.953876	3.10611	3.5e-05	1.55289	0.078453	1.07867	0.969014	2.91907	0.000121	4.20236	1e-06
A_69_P003345	ABCB1	ABCB1	ENSECAT00000020403	ens|ATP-binding cassette, sub-family B (MDR/TAP), member 1 [Source:HGNC Symbol;Acc:40] [ENSECAT00000020403]	-1.37926	0.830125	-1.33791	0.531575	-1.21297	0.823833	-1.09418	0.866172	1.64286	0.097458	1.79957	0.031039	5.4261	0	1.5936	0.075229	1.103	0.99638	1.22275	0.917659	1.09539	0.927224	3.30284	2.3e-05	1.5826	0.072284	1.10856	0.95692	3.01522	0.00011	4.30456	1e-06
A_69_P003366	TES	TES	NM_001114149	ref|Equus caballus testis derived transcript (3 LIM domains) (TES), mRNA [NM_001114149]	1.4242	0.826598	1.11582	0.850503	1.09406	0.939064	-1.08865	0.882595	-1.76305	0.070625	-3.13786	0.000213	-5.28218	1e-06	-1.3813	0.263669	-1.01989	0.997621	-1.21474	0.928109	-1.7798	0.359297	-2.99605	0.000128	-2.41049	0.001257	-1.19105	0.912315	-1.68337	0.067219	-3.40685	1.7e-05
A_69_P003437	LOC100630543	LOC100630543	ENSECAT00000015995	ens|Metallothionein [Source:UniProtKB/TrEMBL;Acc:F7DM22] [ENSECAT00000015995]	1.12741	0.977715	2.18108	0.473342	1.58706	0.82169	-1.88178	0.549381	2.96225	0.129212	1.60197	0.521258	1.67563	0.437796	1.5312	0.545668	-1.37429	0.99638	-4.10431	0.502912	-1.84913	0.693998	-1.76784	0.398072	1.138	0.870073	-2.98649	0.72298	1.04598	0.964284	3.5549	0.028184
A_69_P003482	LOC100056605	LOC100056605	ENSECAT00000007654	ens|epiregulin [Source:HGNC Symbol;Acc:3443] [ENSECAT00000007654]	1.54405	0.873397	-1.47973	0.661296	1.01383	0.995292	-4.55032	0.042582	-1.26181	0.74571	-1.68569	0.330773	-1.65674	0.313583	1.81072	0.231744	1.50019	0.99638	-3.07511	0.47644	-1.33593	0.839549	-1.31299	0.632033	-1.10683	0.867663	-4.61324	0.338475	1.01747	0.982222	4.24082	0.001563
A_69_P003483	LOC100056605	LOC100056605	ENSECAT00000007654	ens|epiregulin [Source:HGNC Symbol;Acc:3443] [ENSECAT00000007654]	1.73539	0.856201	-1.54409	0.658954	1.06729	0.978047	-4.77386	0.055914	-1.34038	0.701961	-1.90564	0.265611	-1.84782	0.258823	1.99912	0.200224	1.64799	0.99638	-3.09171	0.540621	-1.42171	0.81672	-1.37858	0.602675	-1.172	0.806209	-5.09509	0.338475	1.03129	0.971091	4.4834	0.002603
A_69_P003536	COL9A2	COL9A2	ENSECAT00000012207	ens|collagen, type IX, alpha 2 [Source:HGNC Symbol;Acc:2218] [ENSECAT00000012207]	-1.56971	0.82042	-1.51001	0.450612	-1.43998	0.673118	1.19931	0.76018	2.32143	0.017783	3.39572	0.000388	4.14338	3.2e-05	2.23314	0.009946	1.04863	0.997224	1.81097	0.604581	1.46277	0.603738	1.78484	0.061379	3.11508	0.000327	1.72699	0.72298	1.22018	0.614557	2.20091	0.007308
A_69_P003571	FGG	FGG	ENSECAT00000008714	ens|fibrinogen gamma chain [Source:HGNC Symbol;Acc:3694] [ENSECAT00000008714]	5.21658	0.87815	10.0598	0.487804	4.59079	0.816744	23.4807	0.385662	3.93784	0.624833	5.60014	0.514553	1.21291	0.955987	2.04199	0.771044	-2.19131	0.99638	2.3341	0.969837	1.42213	0.972003	-3.24661	0.752945	6.36353	0.472619	5.11473	0.905139	-4.61712	0.718138	-3.71105	0.701433
A_69_P003601	TMSB4X	TMSB4X	NM_001163948	ref|Equus caballus thymosin beta 4, X-linked (TMSB4X), mRNA [NM_001163948]	1.20191	0.893644	1.23467	0.625897	-1.10944	0.910482	-1.09763	0.842153	-3.06862	0.00028	-3.89774	1.1e-05	-4.17591	0	-3.15225	1.2e-05	-1.36979	0.99638	-1.35521	0.815043	-1.27019	0.681044	-1.36085	0.199867	-2.92304	2.1e-05	1.01076	0.998057	-1.07137	0.838311	-3.16535	4e-06
A_69_P003602	TMSB4X	TMSB4X	NM_001163948	ref|Equus caballus thymosin beta 4, X-linked (TMSB4X), mRNA [NM_001163948]	1.1772	0.915509	1.20643	0.684686	-1.00779	0.994657	-1.188	0.701247	-2.78777	0.000758	-4.01326	1.3e-05	-4.37392	1e-06	-2.85699	6.3e-05	-1.21583	0.99638	-1.43324	0.754739	-1.43959	0.501651	-1.56897	0.06234	-3.38279	7e-06	-1.17881	0.906425	-1.08987	0.8037	-3.12755	8e-06
A_69_P003603	TMSB4X	TMSB4X	NM_001163948	ref|Equus caballus thymosin beta 4, X-linked (TMSB4X), mRNA [NM_001163948]	1.20949	0.889264	1.23215	0.625618	-1.06217	0.952828	-1.07162	0.885689	-2.83727	0.000467	-3.90195	1.1e-05	-4.18775	0	-2.89043	2.8e-05	-1.30876	0.99638	-1.3204	0.835645	-1.37525	0.540491	-1.47598	0.092078	-3.03727	1.2e-05	-1.00889	0.998132	-1.07325	0.831404	-3.231	3e-06
A_69_P003605	TMSB4X	TMSB4X	NM_001163948	ref|Equus caballus thymosin beta 4, X-linked (TMSB4X), mRNA [NM_001163948]	1.17371	0.909317	1.19012	0.683188	-1.04778	0.96359	-1.16518	0.712873	-2.84347	0.000364	-3.8084	1e-05	-4.04506	0	-2.88324	2e-05	-1.24699	0.99638	-1.3867	0.761493	-1.33935	0.57108	-1.42258	0.119894	-3.09678	7e-06	-1.11204	0.943331	-1.06214	0.854164	-2.95783	6e-06
A_69_P003707	PNLIP	PNLIP	NM_001163949	ref|Equus caballus pancreatic lipase (PNLIP), mRNA [NM_001163949]	1.42416	0.816167	1.40471	0.38953	1.38176	0.597087	1.22701	0.602763	-1.16868	0.622254	-1.97644	0.004163	-4.05201	0	-1.15271	0.58475	-1.0166	0.997621	-1.14482	0.943999	-1.69117	0.330322	-3.46717	2e-06	-1.9176	0.003113	-1.12613	0.933339	-2.05015	0.002087	-3.49106	1e-06
A_69_P003741	ENSECAT00000020082	ENSECAT00000020082	ENSECAT00000020082	ens|myoferlin [Source:HGNC Symbol;Acc:3656] [ENSECAT00000020082]	1.86895	0.816167	1.94135	0.243858	1.71025	0.522351	1.83072	0.217115	1.12536	0.812167	-1.09766	0.82712	-4.50465	1.8e-05	1.08339	0.846866	-1.13513	0.99638	-1.06043	0.985084	-1.23527	0.819063	-5.06936	5e-06	-1.00445	0.992076	1.07044	0.980029	-4.10386	5.8e-05	-4.4125	8e-06
A_69_P003771	ACTA2	ACTA2	ENSECAT00000016072	ens|actin, alpha 2, smooth muscle, aorta [Source:HGNC Symbol;Acc:130] [ENSECAT00000016072]	-2.43231	0.703478	1.60739	0.433212	1.60763	0.612438	2.21225	0.135626	1.80027	0.14372	3.89647	0.000369	4.16962	0.00011	-2.1717	0.024282	1.00015	0.999979	1.3763	0.889452	2.16438	0.347771	2.3161	0.013515	-1.00354	0.994189	1.37609	0.865333	1.0701	0.896445	-1.29049	0.468857
A_69_P003787	COL13A1	COL13A1	ENSECAT00000019794	ens|collagen, type XIII, alpha 1 [Source:HGNC Symbol;Acc:2190] [ENSECAT00000019794]	-1.12568	0.938097	1.10144	0.841494	1.10046	0.91764	1.26298	0.552378	1.59508	0.07472	1.46638	0.117526	-2.62689	8.7e-05	1.2865	0.300464	-1.00089	0.999559	1.14667	0.944809	-1.08777	0.922221	-4.1901	0	1.18375	0.503608	1.14769	0.920973	-3.85201	2e-06	-3.73467	0
A_69_P003789	COL13A1	COL13A1	ENSECAT00000019794	ens|collagen, type XIII, alpha 1 [Source:HGNC Symbol;Acc:2190] [ENSECAT00000019794]	-1.11831	0.944647	1.06508	0.909686	1.06697	0.951937	1.28936	0.540565	1.59379	0.095105	1.47239	0.138095	-2.74585	0.000104	1.33809	0.253703	1.00178	0.999559	1.21058	0.917476	-1.08246	0.933891	-4.37632	0	1.23397	0.421593	1.20843	0.893228	-4.04295	2e-06	-3.95928	1e-06
A_69_P003800	LOC100072886	PLAU	ENSECAT00000007708	ens|plasminogen activator, urokinase [Source:HGNC Symbol;Acc:9052] [ENSECAT00000007708]	-1.09316	0.95456	1.019	0.974677	-1.51593	0.497168	-1.18855	0.690713	-3.60922	9.7e-05	-3.24225	3.5e-05	-1.65462	0.033829	-4.02042	1e-06	-1.54473	0.99638	-1.21113	0.914168	1.11318	0.895174	2.1813	0.001079	-2.33804	0.000386	1.27544	0.849467	1.95951	0.00574	-1.52182	0.058546
A_69_P003946	FGF7	FGF7	NM_001163883	ref|Equus caballus fibroblast growth factor 7 (FGF7), mRNA [NM_001163883]	2.05173	0.82042	1.63163	0.580136	1.17418	0.938913	1.15365	0.888067	-9.1255	0.00046	-24.8405	4e-06	-18.3265	1e-06	-7.257	0.00013	-1.38959	0.99638	-1.41432	0.928109	-2.7221	0.366278	-2.00827	0.161369	-14.2159	3e-06	-1.0178	0.998132	1.35544	0.62474	-10.3046	6e-06
A_69_P003951	ACTC1	ACTC1	ENSECAT00000013669	ens|actin, alpha, cardiac muscle 1 [Source:HGNC Symbol;Acc:143] [ENSECAT00000013669]	-5.35603	0.694451	1.53713	0.833419	-1.65328	0.848405	1.24716	0.860051	-2.06106	0.368195	-1.25349	0.788661	3.23434	0.071007	-16.9686	0.007014	-2.5413	0.99638	-1.23251	0.983093	1.64426	0.749501	6.66617	0.001943	-4.06087	0.068571	2.06189	0.867154	4.05421	0.022957	-2.06528	0.229674
A_69_P003961	LOC100058995	LOC100058995	ENSECAT00000012310	ens|ribonuclease, RNase A family, 1 (pancreatic) [Source:HGNC Symbol;Acc:10044] [ENSECAT00000012310]	1.35384	0.9476	3.10668	0.364728	2.72307	0.605817	5.50651	0.120521	-1.27091	0.831734	-1.60194	0.586776	3.37094	0.090687	-2.91637	0.141004	-1.14087	0.99638	1.77247	0.914823	-1.26047	0.933961	4.28416	0.038539	-3.22209	0.095627	2.02217	0.85777	5.40006	0.020928	-1.20658	0.816491
A_69_P003971	ENSECAT00000022901	ENSECAT00000022901	ENSECAT00000022901	ens|myosin, heavy chain 6, cardiac muscle, alpha [Source:HGNC Symbol;Acc:7576] [ENSECAT00000022901]	1.54835	0.823689	1.5459	0.450074	1.32886	0.78267	1.27698	0.684562	-1.90109	0.088302	-3.82147	0.000262	-8.912	0	-1.89809	0.051269	-1.16333	0.99638	-1.21059	0.946238	-2.01014	0.35662	-4.68783	1.6e-05	-3.27974	0.000362	-1.04062	0.991498	-2.33208	0.012009	-7.35005	0
A_69_P004136	B2M	B2M	ENSECAT00000001009	ens|Beta-2-microglobulin [Source:UniProtKB/Swiss-Prot;Acc:P30441] [ENSECAT00000001009]	1.66468	0.847417	1.53299	0.60597	1.01599	0.994599	-1.16361	0.871126	-3.59392	0.013303	-5.87627	0.000394	-12.8113	2e-06	-3.3096	0.008197	-1.50886	0.99638	-1.78381	0.821778	-1.63506	0.655003	-3.56471	0.004618	-3.58641	0.003892	-1.18222	0.959742	-2.18017	0.099931	-6.61381	4e-05
A_69_P004137	B2M	B2M	ENSECAT00000001009	ens|Beta-2-microglobulin [Source:UniProtKB/Swiss-Prot;Acc:P30441] [ENSECAT00000001009]	1.59466	0.851402	1.43603	0.6499	-1.03631	0.985186	-1.25865	0.780423	-3.37459	0.012446	-5.7479	0.000241	-11.6401	1e-06	-3.03891	0.009008	-1.48817	0.99638	-1.80746	0.786515	-1.70329	0.591739	-3.44934	0.003454	-3.47819	0.002837	-1.21455	0.945139	-2.02511	0.114859	-5.79944	4.7e-05
A_69_P004371	AY246804	AY246804	AY246804	gb|Equus caballus subtracted library fragment 40. [AY246804]	-1.44094	0.868477	-1.70703	0.431969	-1.27635	0.858311	-1.76636	0.355799	3.80441	0.003425	5.36901	0.000138	7.01208	8e-06	4.50694	0.000214	1.33743	0.99638	-1.03476	0.993795	1.41126	0.732138	1.84314	0.11731	4.75573	0.000103	-1.38391	0.880418	1.30603	0.580082	8.59567	1e-06
A_69_P004372	AY246804	AY246804	AY246804	gb|Equus caballus subtracted library fragment 40. [AY246804]	-1.46601	0.866874	-1.70368	0.446359	-1.30335	0.848559	-1.74203	0.386986	3.76974	0.004499	5.67976	0.000136	7.10033	1.1e-05	4.38089	0.000378	1.30715	0.99638	-1.02251	0.996719	1.50667	0.680893	1.88351	0.115784	5.04957	9.6e-05	-1.33658	0.901484	1.25011	0.668804	8.43719	1e-06
A_69_P004373	AY246804	AY246804	AY246804	gb|Equus caballus subtracted library fragment 40. [AY246804]	-1.43555	0.866874	-1.67259	0.437309	-1.24974	0.870151	-1.72574	0.366183	3.73011	0.003231	5.37183	0.000107	6.81163	7e-06	4.34602	0.000216	1.33836	0.99638	-1.03177	0.994533	1.44013	0.704458	1.82612	0.113949	4.6765	8.9e-05	-1.38088	0.877425	1.26803	0.621147	8.18853	1e-06
A_69_P004374	AY246804	AY246804	AY246804	gb|Equus caballus subtracted library fragment 40. [AY246804]	-1.46053	0.865081	-1.70963	0.433518	-1.31146	0.839257	-1.73211	0.381533	3.71705	0.004149	5.60674	0.000116	7.12497	8e-06	4.35102	0.000311	1.30361	0.99638	-1.01315	0.999295	1.50838	0.669302	1.91683	0.096591	5.03449	7.5e-05	-1.32075	0.902662	1.27079	0.631493	8.44983	1e-06
A_69_P004375	AY246804	AY246804	AY246804	gb|Equus caballus subtracted library fragment 40. [AY246804]	-1.47586	0.865129	-1.67246	0.466674	-1.28207	0.860818	-1.6476	0.446919	3.90168	0.003922	5.72524	0.000138	7.3286	1e-05	4.42144	0.000377	1.3045	0.99638	1.01509	0.998717	1.46738	0.708442	1.87832	0.120053	4.97351	0.000115	-1.2851	0.915524	1.28005	0.630721	8.18142	2e-06
A_69_P004411	AY246812	AY246812	AY246812	gb|Equus caballus subtracted library fragment 48. [AY246812]	-3.10816	0.816167	-2.99214	0.31028	-4.26108	0.339914	-4.08318	0.133546	4.20348	0.037168	5.5638	0.007249	3.46607	0.041692	4.04656	0.021148	-1.42409	0.99638	-1.36464	0.953089	1.32362	0.892799	-1.21275	0.808634	7.62759	0.000826	1.04357	0.995876	-1.60522	0.522082	4.55336	0.008165
A_69_P004412	AY246812	AY246812	AY246812	gb|Equus caballus subtracted library fragment 48. [AY246812]	-3.12419	0.816167	-2.97703	0.319415	-4.05405	0.369859	-4.26213	0.128362	4.42224	0.03395	5.69592	0.007435	3.57276	0.040266	4.21394	0.0197	-1.36178	0.99638	-1.43167	0.946242	1.28802	0.908702	-1.23777	0.789722	7.39121	0.00114	-1.05133	0.994799	-1.59426	0.538153	4.87409	0.006672
A_69_P004413	AY246812	AY246812	AY246812	gb|Equus caballus subtracted library fragment 48. [AY246812]	-3.04854	0.816167	-2.96312	0.316647	-4.16876	0.351909	-4.06798	0.137214	4.13181	0.041319	5.54095	0.007805	3.33127	0.050568	4.01603	0.02292	-1.40688	0.99638	-1.37287	0.953029	1.34105	0.886909	-1.24031	0.785242	7.57702	0.000921	1.02477	0.998132	-1.66332	0.488595	4.44525	0.009709
A_69_P004414	AY246812	AY246812	AY246812	gb|Equus caballus subtracted library fragment 48. [AY246812]	-3.13528	0.816167	-2.942	0.326894	-4.03759	0.370812	-4.18556	0.135161	4.50301	0.032647	5.80102	0.007144	3.50941	0.044253	4.22542	0.020064	-1.3724	0.99638	-1.42269	0.948159	1.28825	0.909387	-1.28313	0.750162	7.47051	0.001135	-1.03665	0.996942	-1.65299	0.502357	4.68502	0.008371
A_69_P004415	AY246812	AY246812	AY246812	gb|Equus caballus subtracted library fragment 48. [AY246812]	-2.9898	0.816167	-2.93614	0.317893	-4.30267	0.334842	-3.95079	0.144273	4.09722	0.041278	5.26868	0.009247	3.34818	0.048174	4.02368	0.021923	-1.46542	0.99638	-1.34557	0.95505	1.28592	0.90758	-1.22372	0.799006	7.58223	0.000864	1.08907	0.990124	-1.5736	0.544483	4.42435	0.009505
A_69_P004616	INOS	INOS	NM_001081769	ref|Equus caballus inducible nitric oxide synthase (INOS), mRNA [NM_001081769]	1.53102	0.843066	1.65523	0.435797	1.20296	0.894416	1.14381	0.85694	-3.01138	0.009289	-4.26926	0.000373	-7.26482	3e-06	-3.25568	0.001644	-1.37596	0.99638	-1.44711	0.87257	-1.41771	0.712499	-2.41246	0.015364	-3.35446	0.000987	-1.05171	0.990445	-1.70166	0.17949	-5.42749	1.1e-05
A_69_P004631	PTGS2	PTGS2	NM_001081775	ref|Equus caballus prostaglandin-endoperoxide synthase 2 (prostaglandin G/H synthase and cyclooxygenase) (PTGS2), mRNA [NM_001081775]	-1.40781	0.926071	-1.33813	0.804934	1.14081	0.960382	-1.17787	0.891425	6.5508	0.005104	6.79422	0.00187	9.30357	0.000242	6.22658	0.001768	1.52655	0.99638	1.13606	0.981756	1.03716	0.990706	1.42022	0.606222	4.23042	0.009876	-1.34373	0.935711	1.36934	0.677852	7.78405	0.000288
A_69_P004716	DCN	DCN	AB106279	gb|Equus caballus DCN mRNA for decorin, partial cds. [AB106279]	-1.23676	0.857342	-1.7015	0.169317	-1.67138	0.296959	-1.49017	0.205488	1.05533	0.871857	1.70825	0.011854	3.38366	1e-06	1.45189	0.067487	1.01802	0.997224	1.14181	0.934766	1.61869	0.330322	3.20626	1e-06	2.30855	8.1e-05	1.1216	0.929858	1.98077	0.001298	4.07697	0
A_69_P004741	ENSECAT00000011002	ENSECAT00000011002	ENSECAT00000011002	ens|actinin, alpha 2 [Source:HGNC Symbol;Acc:164] [ENSECAT00000011002]	-2.95696	0.816167	-2.26279	0.415833	1.29097	0.910482	1.23218	0.856952	3.70588	0.044095	9.13907	0.000452	10.5121	0.00012	2.8359	0.069882	2.9212	0.99638	2.78816	0.642611	2.4661	0.481737	2.8366	0.067432	2.39409	0.124823	-1.04772	0.994784	1.15024	0.868344	2.88517	0.048606
A_69_P004891	INOS	INOS	NM_001081769	ref|Equus caballus inducible nitric oxide synthase (INOS), mRNA [NM_001081769]	1.44969	0.825096	1.41215	0.491728	1.2352	0.822993	1.20852	0.719903	-2.22355	0.013709	-3.57923	9.7e-05	-4.91981	2e-06	-2.16597	0.006574	-1.14326	0.99638	-1.1685	0.950417	-1.60969	0.45436	-2.21259	0.004775	-3.04966	0.000139	-1.02208	0.995618	-1.37455	0.318994	-4.10136	4e-06
A_69_P004892	INOS	INOS	NM_001081769	ref|Equus caballus inducible nitric oxide synthase (INOS), mRNA [NM_001081769]	1.44701	0.829365	1.4608	0.46776	1.20511	0.858479	1.18305	0.768304	-2.33215	0.012494	-3.67732	0.000123	-5.37184	1e-06	-2.35436	0.004091	-1.21217	0.99638	-1.23477	0.928109	-1.5768	0.492679	-2.30339	0.004552	-3.06257	0.00022	-1.01865	0.996324	-1.4608	0.244054	-4.39191	3e-06
A_69_P004893	INOS	INOS	NM_001081769	ref|Equus caballus inducible nitric oxide synthase (INOS), mRNA [NM_001081769]	1.38795	0.836114	1.51485	0.382108	1.26549	0.780731	1.2448	0.650336	-2.1133	0.015549	-3.09524	0.00021	-4.53098	2e-06	-2.30652	0.002318	-1.19704	0.99638	-1.21694	0.927047	-1.46465	0.534133	-2.14403	0.004566	-2.82215	0.000189	-1.01662	0.996616	-1.46386	0.192471	-4.06367	2e-06
A_69_P004894	INOS	INOS	NM_001081769	ref|Equus caballus inducible nitric oxide synthase (INOS), mRNA [NM_001081769]	1.41506	0.838109	1.45416	0.465501	1.22295	0.840374	1.19933	0.741341	-2.18284	0.018815	-3.39226	0.000202	-4.87646	3e-06	-2.24315	0.005766	-1.18906	0.99638	-1.21247	0.933053	-1.55406	0.498536	-2.234	0.00541	-2.93171	0.000289	-1.01969	0.996142	-1.43753	0.259591	-4.13304	5e-06
A_69_P004895	INOS	INOS	NM_001081769	ref|Equus caballus inducible nitric oxide synthase (INOS), mRNA [NM_001081769]	1.3877	0.837442	1.40444	0.483356	1.18923	0.85827	1.17096	0.764433	-2.18005	0.012983	-3.36301	0.000116	-4.74718	1e-06	-2.20635	0.00417	-1.18096	0.99638	-1.19939	0.932798	-1.54263	0.48022	-2.17756	0.004301	-2.88203	0.000174	-1.0156	0.997152	-1.41159	0.254311	-4.00574	3e-06
A_69_P004937	ARP3	ARP3	ENSECAT00000022413	ens|ARP3 actin-related protein 3 homolog (yeast) [Source:HGNC Symbol;Acc:170] [ENSECAT00000022413]	1.27161	0.861275	1.41465	0.406179	1.26435	0.738834	1.25173	0.587934	-2.17155	0.005183	-2.87361	0.000111	-4.03681	1e-06	-2.4158	0.000375	-1.11887	0.99638	-1.13015	0.953089	-1.3233	0.620092	-1.85896	0.008331	-2.8572	3.5e-05	-1.01008	0.998132	-1.40478	0.184295	-3.9737	0
A_69_P004938	ARP3	ARP3	ENSECAT00000022413	ens|ARP3 actin-related protein 3 homolog (yeast) [Source:HGNC Symbol;Acc:170] [ENSECAT00000022413]	1.26877	0.862854	1.43331	0.396856	1.32887	0.670678	1.24043	0.609999	-2.07458	0.008593	-2.88459	0.000123	-4.08194	1e-06	-2.3436	0.000626	-1.07859	0.99638	-1.15549	0.944702	-1.39045	0.545886	-1.9676	0.004669	-3.02122	2.2e-05	-1.07129	0.970924	-1.41508	0.180288	-3.99075	0
A_69_P004939	ARP3	ARP3	ENSECAT00000022413	ens|ARP3 actin-related protein 3 homolog (yeast) [Source:HGNC Symbol;Acc:170] [ENSECAT00000022413]	1.26853	0.858732	1.41411	0.396441	1.28741	0.705218	1.19985	0.661975	-2.07099	0.006734	-2.93361	7.1e-05	-4.14465	0	-2.30866	0.000504	-1.09842	0.99638	-1.17858	0.928109	-1.41653	0.500751	-2.00129	0.002707	-2.97726	1.6e-05	-1.07298	0.967965	-1.41282	0.163451	-3.92023	0
A_69_P004940	ARP3	ARP3	ENSECAT00000022413	ens|ARP3 actin-related protein 3 homolog (yeast) [Source:HGNC Symbol;Acc:170] [ENSECAT00000022413]	1.2728	0.858732	1.37771	0.436228	1.25327	0.748217	1.23205	0.612155	-2.1345	0.005518	-2.88257	9.4e-05	-4.05554	1e-06	-2.31043	0.000567	-1.09929	0.99638	-1.11822	0.95702	-1.35047	0.579796	-1.9	0.005763	-2.83836	3.2e-05	-1.01722	0.995876	-1.40692	0.175351	-3.92572	0
A_69_P005131	FCER1G	FCER1G	AJ318334	gb|Equus caballus partial mRNA for high affinity IgE receptor gamma subunit (fceR1g gene). [AJ318334]	-1.98455	0.816167	-2.07561	0.32982	-2.3748	0.421017	-2.5581	0.151997	2.93974	0.025271	3.42609	0.00593	2.58735	0.025703	3.07463	0.00823	-1.14414	0.99638	-1.23245	0.954393	1.16544	0.9239	-1.1362	0.819338	4.09981	0.000876	-1.07718	0.986184	-1.32417	0.598815	3.33511	0.002905
A_69_P005132	FCER1G	FCER1G	AJ318334	gb|Equus caballus partial mRNA for high affinity IgE receptor gamma subunit (fceR1g gene). [AJ318334]	-2.01289	0.816167	-2.01265	0.345347	-2.60599	0.36688	-2.39991	0.179746	2.83376	0.029096	3.3982	0.005816	2.60798	0.02327	2.83341	0.013145	-1.29481	0.99638	-1.19241	0.964939	1.19918	0.901598	-1.08657	0.885976	4.39947	0.000481	1.08587	0.982669	-1.303	0.620957	3.10941	0.004449
A_69_P005133	FCER1G	FCER1G	AJ318334	gb|Equus caballus partial mRNA for high affinity IgE receptor gamma subunit (fceR1g gene). [AJ318334]	-1.89281	0.816686	-1.97765	0.356845	-2.42996	0.400879	-2.3295	0.196151	2.78347	0.031953	3.18214	0.008796	2.51993	0.028677	2.90824	0.011155	-1.22871	0.99638	-1.17791	0.96922	1.14323	0.935454	-1.10458	0.860732	4.08518	0.000827	1.04312	0.994073	-1.26279	0.672421	3.1013	0.004557
A_69_P005156	APOB	APOB	ENSECAT00000009411	ens|apolipoprotein B (including Ag(x) antigen) [Source:HGNC Symbol;Acc:603] [ENSECAT00000009411]	1.40621	0.958108	-2.03728	0.783425	-4.89614	0.662726	5.3158	0.266295	3.63689	0.287267	3.80662	0.399759	3.01488	0.356322	10.4191	0.098507	-2.40327	0.99638	10.8298	0.704776	1.04667	0.995401	-1.20631	0.892714	26.2085	0.063248	26.0269	0.635994	-1.26261	0.915385	-1.25386	0.854973
A_69_P005161	VEGFA	VEGFA	NM_001081821	ref|Equus caballus vascular endothelial growth factor A (VEGFA), mRNA [NM_001081821]	-1.52642	0.824895	-1.78922	0.307295	-1.21637	0.862703	-1.48025	0.455302	3.21161	0.00229	4.74856	4.4e-05	6.91465	1e-06	3.76454	0.000104	1.47095	0.99638	1.20873	0.944844	1.47856	0.603081	2.15301	0.01505	3.78402	7.2e-05	-1.21694	0.918229	1.45616	0.291845	6.70547	0
A_69_P005162	VEGFA	VEGFA	NM_001081821	ref|Equus caballus vascular endothelial growth factor A (VEGFA), mRNA [NM_001081821]	-1.62617	0.82042	-1.80382	0.31281	-1.23625	0.854123	-1.5116	0.443207	3.23719	0.002719	4.93567	4.7e-05	7.00128	1e-06	3.59084	0.000224	1.45911	0.99638	1.19332	0.951266	1.52468	0.580082	2.16276	0.017531	3.7522	0.00011	-1.22273	0.919059	1.41851	0.350894	6.50801	1e-06
A_69_P005163	VEGFA	VEGFA	NM_001081821	ref|Equus caballus vascular endothelial growth factor A (VEGFA), mRNA [NM_001081821]	-1.62424	0.817981	-1.80287	0.304577	-1.29267	0.805008	-1.52704	0.417228	3.14155	0.002762	4.69722	5e-05	6.48498	1e-06	3.48705	0.000223	1.39469	0.99638	1.18063	0.953029	1.49519	0.592723	2.06426	0.022288	3.73833	8.6e-05	-1.18131	0.935587	1.3806	0.384178	6.09688	1e-06
A_69_P005164	VEGFA	VEGFA	NM_001081821	ref|Equus caballus vascular endothelial growth factor A (VEGFA), mRNA [NM_001081821]	-1.55791	0.820453	-1.76727	0.31082	-1.34517	0.756236	-1.44831	0.480638	2.92251	0.003907	4.5906	4.8e-05	6.16881	1e-06	3.31526	0.000288	1.31379	0.99638	1.22022	0.939699	1.57077	0.525179	2.11079	0.016427	3.96373	4.1e-05	-1.07668	0.97803	1.34379	0.423459	5.73487	1e-06
A_69_P005165	VEGFA	VEGFA	NM_001081821	ref|Equus caballus vascular endothelial growth factor A (VEGFA), mRNA [NM_001081821]	-1.62338	0.82042	-1.837	0.297874	-1.38151	0.739254	-1.50247	0.448902	3.06689	0.003744	4.88493	4.8e-05	6.66308	1e-06	3.47047	0.000291	1.3297	0.99638	1.22265	0.942367	1.59279	0.528175	2.17258	0.01646	4.15712	4.3e-05	-1.08756	0.974956	1.36401	0.417105	6.16683	1e-06
A_69_P005176	FGF7	FGF7	NM_001163883	ref|Equus caballus fibroblast growth factor 7 (FGF7), mRNA [NM_001163883]	1.82066	0.821053	1.57563	0.567633	1.17984	0.927909	1.17045	0.859838	-6.15386	0.000878	-16.6296	5e-06	-15.0283	0	-5.32566	0.000275	-1.33546	0.99638	-1.34618	0.932537	-2.7023	0.342664	-2.4421	0.039467	-10.7765	3e-06	-1.00802	0.99922	1.10655	0.877354	-9.66125	2e-06
A_69_P005177	FGF7	FGF7	NM_001163883	ref|Equus caballus fibroblast growth factor 7 (FGF7), mRNA [NM_001163883]	2.03721	0.821053	1.6797	0.58029	1.25218	0.912984	1.10227	0.931462	-8.73738	0.000797	-24.2295	7e-06	-21.3837	1e-06	-7.20408	0.000265	-1.34143	0.99638	-1.52385	0.914168	-2.77309	0.384101	-2.44738	0.083338	-14.8928	4e-06	-1.13599	0.975923	1.13309	0.869886	-11.5701	7e-06
A_69_P005178	FGF7	FGF7	NM_001163883	ref|Equus caballus fibroblast growth factor 7 (FGF7), mRNA [NM_001163883]	2.22651	0.820453	1.72718	0.599257	1.22503	0.931914	1.09529	0.94305	-10.2372	0.000988	-31.9404	8e-06	-28.6302	1e-06	-7.94129	0.000463	-1.4099	0.99638	-1.57692	0.916061	-3.12004	0.379744	-2.7967	0.070006	-17.5737	7e-06	-1.11846	0.982594	1.11562	0.899056	-14.0841	1e-05
A_69_P005179	FGF7	FGF7	NM_001163883	ref|Equus caballus fibroblast growth factor 7 (FGF7), mRNA [NM_001163883]	1.97488	0.820453	1.67934	0.551978	1.28395	0.890407	1.16051	0.883597	-6.84499	0.001224	-21.372	6e-06	-18.1243	1e-06	-5.82063	0.000468	-1.30794	0.99638	-1.44707	0.918674	-3.12229	0.330322	-2.64782	0.0422	-13.8949	3e-06	-1.10637	0.981533	1.17919	0.812355	-10.6505	5e-06
A_69_P005191	INOS	INOS	NM_001081769	ref|Equus caballus inducible nitric oxide synthase (INOS), mRNA [NM_001081769]	1.4313	0.829316	1.46953	0.4423	1.27179	0.791691	1.26371	0.645219	-2.04356	0.027705	-2.86503	0.000736	-4.79006	2e-06	-2.09815	0.0096	-1.15548	0.99638	-1.16286	0.952307	-1.40198	0.619183	-2.34397	0.002817	-2.54575	0.00104	-1.00639	0.999217	-1.67191	0.084506	-4.22921	3e-06
A_69_P005211	AQP5	AQP5	AJ555456	gb|Equus caballus partial mRNA for aquaporin 5 (aqp5 gene). [AJ555456]	-1.7144	0.847156	-1.59259	0.591226	-1.9483	0.606039	-2.11802	0.316433	4.96564	0.004093	8.77244	8.2e-05	18.4003	0	4.61281	0.001573	-1.22335	0.99638	-1.32992	0.944655	1.76663	0.611324	3.70553	0.005407	9.96926	1.1e-05	-1.08711	0.986184	2.09752	0.142034	22.7322	0
A_69_P005271	AY176116	AY176116	AY176116	gb|Equus caballus isolate 128 MHC class I antigen mRNA, partial cds. [AY176116]	1.82537	0.850809	2.49288	0.341474	2.50016	0.524477	1.64157	0.602927	-2.36719	0.179856	-3.29917	0.036232	-12.5592	2.5e-05	-3.23283	0.030895	1.00292	0.999559	-1.51859	0.918069	-1.39371	0.83921	-5.30551	0.00218	-4.51877	0.004576	-1.52303	0.894301	-3.80676	0.016654	-11.2945	1.7e-05
A_69_P005291	MYH7	MYH7	NM_001081758	ref|Equus caballus myosin, heavy chain 7, cardiac muscle, beta (MYH7), mRNA [NM_001081758]	1.14354	0.958407	2.00484	0.307882	1.28983	0.848525	1.34884	0.664178	-2.5943	0.028318	-6.80891	3.4e-05	-6.53708	1.2e-05	-4.5483	0.000181	-1.55435	0.99638	-1.48634	0.868991	-2.62456	0.317171	-2.51978	0.014409	-7.67995	4e-06	1.04575	0.991565	1.04158	0.947383	-7.71072	1e-06
A_69_P005292	MYH7	MYH7	NM_001081758	ref|Equus caballus myosin, heavy chain 7, cardiac muscle, beta (MYH7), mRNA [NM_001081758]	1.2046	0.942883	2.06073	0.294438	1.31458	0.836201	1.39089	0.629364	-2.60807	0.029039	-6.91818	3.4e-05	-6.6109	1.3e-05	-4.46168	0.000233	-1.56759	0.99638	-1.48158	0.871841	-2.6526	0.317171	-2.53479	0.01475	-7.54983	4e-06	1.05805	0.98986	1.04648	0.941183	-7.63332	2e-06
A_69_P005293	MYH7	MYH7	NM_001081758	ref|Equus caballus myosin, heavy chain 7, cardiac muscle, beta (MYH7), mRNA [NM_001081758]	1.15886	0.954778	2.10095	0.289718	1.31189	0.840374	1.4198	0.611069	-2.57795	0.033701	-6.81309	4.3e-05	-6.46913	1.8e-05	-4.67367	0.000198	-1.60147	0.99638	-1.47975	0.87423	-2.64283	0.323119	-2.50941	0.017562	-7.71276	5e-06	1.08226	0.981891	1.05317	0.932981	-7.92576	2e-06
A_69_P005400	BMP4	BMP4	NM_001163970	ref|Equus caballus bone morphogenetic protein 4 (BMP4), mRNA [NM_001163970]	-1.41737	0.816167	-1.35916	0.294438	-1.35212	0.477582	-1.15502	0.6174	1.28366	0.200133	1.86889	0.000521	4.09544	0	1.23094	0.224099	1.00521	0.999107	1.17674	0.876325	1.45591	0.340599	3.19045	0	1.78285	0.00048	1.17064	0.86088	2.19138	2.5e-05	3.33739	0
A_69_P005416	ARG2	ARG2	ENSECAT00000017770	ens|arginase, type II [Source:HGNC Symbol;Acc:664] [ENSECAT00000017770]	1.53316	0.821053	1.64094	0.36319	1.4899	0.634961	1.36598	0.557248	-5.27069	0.000107	-4.26993	6.4e-05	-6.35562	1e-06	-5.64119	2e-06	-1.10137	0.99638	-1.20129	0.944844	1.23437	0.813874	-1.20584	0.609883	-4.14945	2.1e-05	-1.09072	0.970924	-1.48846	0.241686	-5.66256	1e-06
A_69_P005417	ARG2	ARG2	ENSECAT00000017770	ens|arginase, type II [Source:HGNC Symbol;Acc:664] [ENSECAT00000017770]	1.6309	0.816167	1.7185	0.311474	1.52332	0.607428	1.35983	0.552378	-5.43109	7.2e-05	-4.48966	3.5e-05	-6.41444	0	-5.72284	2e-06	-1.12813	0.99638	-1.26377	0.917659	1.20969	0.832128	-1.18106	0.646121	-4.19353	1.4e-05	-1.12023	0.959675	-1.42871	0.287869	-5.3483	1e-06
A_69_P005418	ARG2	ARG2	ENSECAT00000017770	ens|arginase, type II [Source:HGNC Symbol;Acc:664] [ENSECAT00000017770]	1.61833	0.82042	1.8028	0.317614	1.57159	0.615772	1.34519	0.611229	-5.69936	0.000137	-4.70453	6.9e-05	-6.98599	1e-06	-6.34902	3e-06	-1.14712	0.99638	-1.34019	0.90016	1.21146	0.851176	-1.22575	0.604971	-4.56867	2.3e-05	-1.16831	0.943919	-1.48495	0.285768	-5.8069	2e-06
A_69_P005419	ARG2	ARG2	ENSECAT00000017770	ens|arginase, type II [Source:HGNC Symbol;Acc:664] [ENSECAT00000017770]	1.50643	0.826598	1.60505	0.400159	1.53333	0.621343	1.25851	0.696436	-4.65995	0.00028	-4.35697	7.7e-05	-6.11352	2e-06	-4.96501	1e-05	-1.04677	0.997224	-1.27536	0.919113	1.06954	0.960608	-1.31193	0.444616	-4.43478	1.8e-05	-1.21837	0.917087	-1.40316	0.351887	-5.1074	3e-06
A_69_P005420	ARG2	ARG2	ENSECAT00000017770	ens|arginase, type II [Source:HGNC Symbol;Acc:664] [ENSECAT00000017770]	1.59212	0.816686	1.72248	0.313597	1.54806	0.598398	1.35036	0.567123	-5.39187	8.5e-05	-4.35362	4.8e-05	-6.49724	0	-5.83335	2e-06	-1.11267	0.99638	-1.27558	0.916061	1.23848	0.806058	-1.20501	0.604404	-4.23313	1.4e-05	-1.14641	0.946198	-1.49238	0.229005	-5.51061	1e-06
A_69_P006001	LOC100051657	LOC100051657	NM_001099765	ref|Equus caballus 7-51 putative nonclassical MHC class I antigen (LOC100051657), mRNA [NM_001099765]	1.83837	0.816167	1.88249	0.344051	1.72069	0.59995	1.4585	0.563209	-2.41676	0.040476	-3.53948	0.001866	-10.4764	0	-2.47476	0.016715	-1.09403	0.99638	-1.2907	0.932537	-1.46456	0.690212	-4.33489	0.000191	-3.3129	0.001449	-1.17977	0.948972	-2.95987	0.005527	-8.31159	1e-06
A_69_P006006	DQ145594	DQ145594	DQ145594	gb|Equus caballus MHC class I antigen 5.b (Eqca-16) mRNA, Eqca-16*00201 allele, partial cds. [DQ145594]	1.47467	0.903425	2.4838	0.324108	2.19366	0.575516	1.30966	0.790248	-2.15962	0.215598	-2.91454	0.050488	-10.3945	3.8e-05	-3.63748	0.013057	-1.13226	0.99638	-1.89652	0.830144	-1.34956	0.851253	-4.81313	0.00252	-4.33557	0.004	-1.67498	0.85777	-3.56644	0.017301	-9.23148	3.1e-05
A_69_P006011	EQMHCB2	EQMHCB2	NM_001082506	ref|Equus caballus MHC class I heavy chain (EQMHCB2), mRNA [NM_001082506]	1.77159	0.85376	2.36062	0.35414	2.09626	0.605817	1.51295	0.661021	-2.73136	0.096369	-3.60396	0.0197	-14.4356	7e-06	-3.63948	0.013866	-1.12611	0.99638	-1.56027	0.909025	-1.31948	0.869375	-5.28515	0.001616	-4.26444	0.004744	-1.38554	0.916799	-4.00549	0.010171	-12.3281	7e-06
A_69_P006019	DQ145599	DQ145599	DQ145599	gb|Equus caballus MHC class I antigen 10.a (Eqca-N) mRNA, Eqca-N*00501 allele, partial cds. [DQ145599]	2.06154	0.825096	2.45666	0.355349	1.78933	0.716897	1.46815	0.707227	-3.77168	0.034212	-6.36171	0.001782	-15.8242	9e-06	-4.49458	0.006679	-1.37295	0.99638	-1.6733	0.888741	-1.68671	0.713285	-4.19553	0.008606	-5.52171	0.001763	-1.21877	0.960212	-2.48741	0.117582	-11.2694	2.1e-05
A_69_P006021	EQMHCB2	EQMHCB2	NM_001082506	ref|Equus caballus MHC class I heavy chain (EQMHCB2), mRNA [NM_001082506]	1.64976	0.872844	2.22411	0.403756	2.36309	0.552763	1.61607	0.616418	-2.10411	0.260131	-2.90605	0.062778	-11.3064	4.3e-05	-2.83664	0.056033	1.06249	0.997224	-1.37625	0.945627	-1.38113	0.845257	-5.37349	0.002057	-4.16258	0.00717	-1.46224	0.904955	-3.89064	0.015111	-11.0755	2e-05
A_69_P006096	LOC100053312	SLC8A3	ENSECAT00000024282	ens|Uncharacterized protein [Source:UniProtKB/TrEMBL;Acc:F6VU44] [ENSECAT00000024282]	-1.75521	0.816167	-1.59786	0.329611	-1.28765	0.759393	-1.642	0.239988	1.41147	0.302066	2.17016	0.006828	4.10539	5e-06	1.28494	0.399486	1.24091	0.99638	-1.02762	0.993513	1.53752	0.479778	2.90859	0.00016	1.59207	0.081916	-1.27519	0.868281	1.89174	0.022362	3.84059	4e-06
A_69_P006161	ABCG2	ABCG2	ENSECAT00000010513	ens|ATP-binding cassette, sub-family G (WHITE), member 2 [Source:HGNC Symbol;Acc:74] [ENSECAT00000010513]	-1.31891	0.875875	-1.22864	0.729836	-1.0378	0.978535	1.1006	0.880904	2.4419	0.010856	3.52822	0.000235	6.98401	0	2.27476	0.007277	1.18388	0.99638	1.35223	0.877377	1.44486	0.608658	2.86007	0.000708	2.77622	0.000835	1.1422	0.948972	1.97947	0.029478	4.81128	2e-06
A_69_P006201	DEFA3	DEFA3	NM_001166234	ref|Equus caballus defensin, alpha 3, neutrophil-specific (DEFA3), mRNA [NM_001166234]	-1.53406	0.953628	-2.80268	0.662958	-5.87366	0.647722	-3.40431	0.57517	-1.53931	0.798394	2.79437	0.516862	1.78784	0.663164	1.18688	0.91859	-2.09573	0.99638	-1.21466	0.988697	4.30139	0.681044	2.75204	0.468358	10.6992	0.152707	1.72536	0.959742	-1.56298	0.834778	3.96748	0.293864
A_69_P006202	DEFA3	DEFA3	NM_001166234	ref|Equus caballus defensin, alpha 3, neutrophil-specific (DEFA3), mRNA [NM_001166234]	-1.46077	0.963182	-2.57112	0.728234	-1.69321	0.921725	-2.17223	0.754764	-1.59212	0.80545	3.03606	0.639493	1.8245	0.687385	1.10552	0.959025	1.51849	0.99638	1.18363	0.991159	4.83375	0.776281	2.90481	0.495666	3.51916	0.582319	-1.28291	0.982887	-1.66405	0.86862	2.71312	0.481722
A_69_P006203	DEFA3	DEFA3	NM_001166234	ref|Equus caballus defensin, alpha 3, neutrophil-specific (DEFA3), mRNA [NM_001166234]	-1.50981	0.958407	-6.36683	0.480262	-1.31971	0.958211	-3.49333	0.587137	-1.53975	0.809365	3.13552	0.49017	1.68038	0.716371	2.73874	0.553927	4.8244	0.99638	1.82256	0.969837	4.82791	0.668577	2.58736	0.524858	2.74073	0.525939	-2.64704	0.893228	-1.86596	0.774457	3.88799	0.327234
A_69_P006204	DEFA3	DEFA3	NM_001166234	ref|Equus caballus defensin, alpha 3, neutrophil-specific (DEFA3), mRNA [NM_001166234]	-1.71975	0.945348	-1.97246	0.793216	-1.79615	0.907076	-11.7187	0.311616	-1.55473	0.811651	3.47394	0.463592	1.8311	0.67785	-1.35554	0.85281	1.09816	0.997621	-5.94118	0.846611	5.40103	0.652239	2.84686	0.493703	3.62827	0.4378	-6.52436	0.805495	-1.89719	0.776081	12.4775	0.103627
A_69_P006205	DEFA3	DEFA3	NM_001166234	ref|Equus caballus defensin, alpha 3, neutrophil-specific (DEFA3), mRNA [NM_001166234]	-1.80529	0.935817	-3.13437	0.631591	-3.09558	0.778747	-1.91271	0.763078	-1.54982	0.813823	2.92642	0.644913	1.68123	0.726858	1.12027	0.952203	1.01253	0.999559	1.6387	0.969837	4.53542	0.782874	2.6056	0.539375	5.01802	0.472092	1.61843	0.959742	-1.74064	0.85305	1.78127	0.67991
A_69_P006321	ENSECAT00000018004	ENSECAT00000018004	ENSECAT00000018004	ens|Uncharacterized protein [Source:UniProtKB/TrEMBL;Acc:F6XH52] [ENSECAT00000018004]	1.67107	0.861275	2.24673	0.365719	2.27429	0.544315	1.38154	0.736732	-2.2186	0.186468	-3.41708	0.021154	-12.1216	1.2e-05	-2.98289	0.031908	1.01227	0.999301	-1.62626	0.883639	-1.54019	0.749529	-5.46361	0.000991	-4.65058	0.002234	-1.6462	0.85916	-3.54735	0.015538	-10.0214	1.4e-05
A_69_P006361	CYP19A1	CYP19A1	NM_001081805	ref|Equus caballus cytochrome P450, family 19, subfamily A, polypeptide 1 (CYP19A1), mRNA [NM_001081805]	-1.76908	0.816167	-2.36841	0.186379	-1.92597	0.471508	-2.14164	0.160582	4.00582	0.001242	5.87925	3.1e-05	9.40102	0	5.36291	1.7e-05	1.22972	0.99638	1.10588	0.976397	1.46768	0.651719	2.34684	0.013571	6.40064	4e-06	-1.11198	0.967965	1.59902	0.218946	11.3808	0
A_69_P006362	CYP19A1	CYP19A1	NM_001081805	ref|Equus caballus cytochrome P450, family 19, subfamily A, polypeptide 1 (CYP19A1), mRNA [NM_001081805]	-1.65275	0.820453	-2.3054	0.196633	-2.03278	0.424308	-2.18496	0.149024	3.43255	0.003002	5.53139	4.3e-05	9.0022	0	4.78802	4.1e-05	1.13411	0.99638	1.05512	0.988242	1.61145	0.547317	2.6226	0.005484	6.80327	3e-06	-1.07486	0.981891	1.62748	0.198729	11.901	0
A_69_P006363	CYP19A1	CYP19A1	NM_001081805	ref|Equus caballus cytochrome P450, family 19, subfamily A, polypeptide 1 (CYP19A1), mRNA [NM_001081805]	-2.03132	0.816167	-2.72117	0.162719	-2.1659	0.407697	-2.36726	0.131603	4.05465	0.001771	6.5732	3e-05	10.5737	0	5.43162	3.1e-05	1.25637	0.99638	1.1495	0.970233	1.62115	0.570604	2.60779	0.008789	7.00868	4e-06	-1.09297	0.97732	1.6086	0.242472	12.3223	0
A_69_P006391	IL1B	IL1B	NM_001082526	ref|Equus caballus interleukin 1, beta (IL1B), mRNA [NM_001082526]	-2.40967	0.868693	-1.70239	0.777151	3.66733	0.607428	9.40125	0.119936	8.80379	0.040001	19.8498	0.002658	23.7207	0.001028	6.2197	0.050202	6.24321	0.99638	16.0046	0.320413	2.25468	0.738979	2.69438	0.319342	2.24619	0.420129	2.56351	0.852442	1.19501	0.899602	1.04709	0.968594
A_69_P006392	IL1B	IL1B	NM_001082526	ref|Equus caballus interleukin 1, beta (IL1B), mRNA [NM_001082526]	-2.38318	0.882064	-1.62725	0.815685	4.14787	0.605134	11.9012	0.112672	9.5543	0.04895	23.5572	0.003197	30.2875	0.001061	6.52374	0.063545	6.74962	0.99638	19.3662	0.338964	2.46561	0.730048	3.17004	0.277753	2.3831	0.424102	2.86922	0.846883	1.2857	0.865856	1.06787	0.958645
A_69_P006396	CCL2	CCL2	NM_001081931	ref|Equus caballus chemokine (C-C motif) ligand 2 (CCL2), mRNA [NM_001081931]	-1.67527	0.858184	-1.27577	0.812102	-1.09781	0.967485	-4.09983	0.070075	3.04244	0.049221	3.40837	0.018433	1.64635	0.344509	2.31691	0.094514	1.16211	0.99638	-3.21363	0.482463	1.12027	0.957896	-1.84799	0.236215	2.23351	0.101927	-3.73457	0.492229	-2.07026	0.172645	4.02906	0.00325
A_69_P006521	L42623	MHCB1	L42623	gb|Equus caballus (clone pcDNACG2) MHC class I mRNA, complete cds. [L42623]	2.22818	0.820453	3.04638	0.269304	1.80312	0.719244	1.1923	0.881413	-4.72072	0.015842	-9.40138	0.000338	-21.9025	2e-06	-6.45418	0.001204	-1.6895	0.99638	-2.55503	0.697388	-1.99151	0.603033	-4.63966	0.005942	-7.60793	0.000378	-1.5123	0.899704	-2.32972	0.160001	-11.7201	2.2e-05
A_69_P006566	CG	CG	M27462	gb|Equus caballus chorionic gonadotropin alpha-subunit (CG) mRNA, 3' end. [M27462]	1.8725	0.931981	2.754	0.631737	-1.79562	0.890916	-5.58905	0.340709	-31.495	0.008511	-91.4597	0.000345	-159.601	4.3e-05	-46.3216	0.001003	-4.94514	0.99638	-15.3922	0.462106	-2.90394	0.716224	-5.0675	0.162684	-27.2015	0.003093	-3.1126	0.855979	-1.74504	0.716148	-15.2502	0.010968
A_69_P006567	CG	CG	M27462	gb|Equus caballus chorionic gonadotropin alpha-subunit (CG) mRNA, 3' end. [M27462]	1.88872	0.926932	2.91263	0.593838	-1.66692	0.905381	-5.28954	0.339001	-31.9834	0.006495	-106.764	0.000172	-172.613	2.2e-05	-49.3221	0.000597	-4.85513	0.99638	-15.4064	0.451116	-3.33811	0.649863	-5.39697	0.129781	-33.9111	0.001242	-3.17323	0.845678	-1.61677	0.750081	-17.2778	0.006054
A_69_P006568	CG	CG	M27462	gb|Equus caballus chorionic gonadotropin alpha-subunit (CG) mRNA, 3' end. [M27462]	1.83758	0.932247	2.78167	0.616928	-1.75266	0.892506	-5.25414	0.34564	-30.9113	0.007408	-111.587	0.000172	-169.638	2.6e-05	-46.7928	0.000751	-4.87533	0.99638	-14.6153	0.462106	-3.60989	0.626823	-5.48788	0.129465	-34.6473	0.001278	-2.99781	0.85777	-1.52023	0.788866	-17.5701	0.006209
A_69_P006569	CG	CG	M27462	gb|Equus caballus chorionic gonadotropin alpha-subunit (CG) mRNA, 3' end. [M27462]	2.00308	0.926126	3.0067	0.609614	-1.75693	0.901202	-5.13311	0.386073	-37.9894	0.007362	-114.236	0.00029	-201.119	3.6e-05	-57.0234	0.000808	-5.28255	0.99638	-15.4337	0.493587	-3.00704	0.715849	-5.29408	0.164804	-32.46	0.002575	-2.92164	0.866867	-1.76056	0.720542	-19.5602	0.007279
A_69_P006571	M95409	M95409	M95409	gb|Equus caballus MHC class I antigen (Eqca-N) mRNA, Eqca-N*00101 allele, complete cds. [M95409]	1.05441	0.994059	6.33281	0.390128	8.3143	0.508309	1.09634	0.974382	-1.62564	0.798394	-1.28237	0.882949	-8.12826	0.088667	-9.76365	0.062454	1.31289	0.99638	-5.7763	0.766597	1.26769	0.964069	-5.00003	0.201274	-10.1118	0.051978	-7.58367	0.733746	-6.33847	0.156058	-8.45153	0.062706
A_69_P006576	ENSECAT00000018004	ENSECAT00000018004	ENSECAT00000018004	ens|Uncharacterized protein [Source:UniProtKB/TrEMBL;Acc:F6XH52] [ENSECAT00000018004]	1.52413	0.926126	4.75646	0.226128	3.90177	0.45374	1.4202	0.801178	-2.39071	0.320621	-2.67508	0.204545	-9.54547	0.001958	-7.46084	0.004903	-1.21905	0.99638	-3.34914	0.677502	-1.11895	0.970901	-3.99273	0.049345	-6.8482	0.005525	-2.74733	0.781396	-3.56829	0.086084	-8.89458	0.00139
A_69_P006601	CYP19A1	CYP19A1	NM_001081805	ref|Equus caballus cytochrome P450, family 19, subfamily A, polypeptide 1 (CYP19A1), mRNA [NM_001081805]	-1.76636	0.816167	-2.64288	0.162178	-2.0164	0.438138	-2.38783	0.115139	4.15345	0.001149	6.66147	2.1e-05	9.43701	0	6.21453	7e-06	1.31069	0.99638	1.10681	0.976415	1.60384	0.563142	2.27209	0.019429	7.60446	2e-06	-1.18421	0.943125	1.41666	0.398458	12.7573	0
A_69_P006602	CYP19A1	CYP19A1	NM_001081805	ref|Equus caballus cytochrome P450, family 19, subfamily A, polypeptide 1 (CYP19A1), mRNA [NM_001081805]	-1.69594	0.820453	-2.60206	0.172591	-2.00464	0.471915	-2.30296	0.147527	3.84306	0.002458	6.43986	3.4e-05	9.15923	1e-06	5.89636	1.8e-05	1.29802	0.99638	1.12988	0.973399	1.67571	0.540055	2.38332	0.018024	7.61203	3e-06	-1.14882	0.959742	1.42227	0.417513	12.4375	0
A_69_P006603	CYP19A1	CYP19A1	NM_001081805	ref|Equus caballus cytochrome P450, family 19, subfamily A, polypeptide 1 (CYP19A1), mRNA [NM_001081805]	-1.75552	0.816167	-2.675	0.16062	-1.94662	0.466972	-2.4415	0.104584	4.20393	0.001046	6.49013	2.2e-05	9.5445	0	6.40582	6e-06	1.37418	0.99638	1.09564	0.979308	1.54383	0.602841	2.27038	0.019083	7.19665	2e-06	-1.25422	0.912031	1.47062	0.336858	13.2741	0
A_69_P006604	CYP19A1	CYP19A1	NM_001081805	ref|Equus caballus cytochrome P450, family 19, subfamily A, polypeptide 1 (CYP19A1), mRNA [NM_001081805]	-1.72396	0.82042	-2.66642	0.164645	-1.99837	0.46437	-2.3699	0.127164	4.0317	0.00169	6.46545	2.9e-05	9.56142	0	6.23579	1e-05	1.3343	0.99638	1.12512	0.974183	1.60365	0.576814	2.37156	0.016873	7.49462	2e-06	-1.18591	0.943919	1.47885	0.347569	13.1439	0
A_69_P006605	CYP19A1	CYP19A1	NM_001081805	ref|Equus caballus cytochrome P450, family 19, subfamily A, polypeptide 1 (CYP19A1), mRNA [NM_001081805]	-1.72596	0.816415	-2.5887	0.164356	-1.9694	0.456496	-2.35418	0.118238	4.12055	0.001158	6.61512	2e-05	9.29191	0	6.18027	7e-06	1.31446	0.99638	1.09962	0.977699	1.60539	0.55845	2.25501	0.019981	7.54815	2e-06	-1.19538	0.937021	1.40465	0.409558	12.674	0
A_69_P006711	BGN	BGN	ENSECAT00000020077	ens|Biglycan [Source:UniProtKB/Swiss-Prot;Acc:O46403] [ENSECAT00000020077]	1.54776	0.918825	-1.15428	0.929627	-1.2638	0.935867	2.10883	0.523366	2.57977	0.254738	2.17131	0.315854	2.22669	0.263881	4.6089	0.025969	-1.09488	0.997224	2.43419	0.818734	-1.18812	0.952572	-1.15857	0.8757	4.2472	0.030436	2.66513	0.781396	1.02551	0.982046	1.63427	0.485559
A_69_P006741	AY176096	AY176096	AY176096	gb|Equus caballus isolate 108 MHC class I antigen-like mRNA, partial sequence. [AY176096]	1.6449	0.87732	2.2828	0.404027	2.46796	0.545028	1.60101	0.636831	-2.10637	0.278104	-3.06069	0.058827	-11.5229	6.1e-05	-2.92323	0.05714	1.08111	0.997224	-1.42584	0.939699	-1.45307	0.820313	-5.47053	0.002511	-4.59219	0.005517	-1.5415	0.895282	-3.76481	0.021727	-11.2155	2.8e-05
A_69_P006771	EQMHCB2	EQMHCB2	NM_001082506	ref|Equus caballus MHC class I heavy chain (EQMHCB2), mRNA [NM_001082506]	1.83394	0.816686	1.94202	0.344995	1.94261	0.528947	1.41664	0.618727	-2.19127	0.086015	-3.36136	0.004095	-10.4405	1e-06	-2.32041	0.034447	1.0003	0.999929	-1.37086	0.917137	-1.53398	0.661621	-4.76456	0.000164	-3.56053	0.001334	-1.37127	0.892901	-3.10602	0.005793	-8.06481	2e-06
A_69_P006776	LOC100055112	MAFF	ENSECAT00000026046	ens|v-maf musculoaponeurotic fibrosarcoma oncogene homolog F (avian) [Source:HGNC Symbol;Acc:6780] [ENSECAT00000026046]	1.35029	0.818045	1.32053	0.430256	1.25237	0.693888	1.18462	0.632505	-1.7559	0.013826	-2.61744	5e-05	-4.11163	0	-1.7172	0.007018	-1.05442	0.99638	-1.11473	0.950417	-1.49065	0.380366	-2.34161	6.1e-05	-2.42763	3.3e-05	-1.05719	0.971617	-1.57086	0.027845	-3.60715	0
A_69_P006871	LOC100146949	LOC100146949	ENSECAT00000003837	ens|GTPase, IMAP family member 6 [Source:HGNC Symbol;Acc:21918] [ENSECAT00000003837]	1.28109	0.906285	1.3584	0.623844	1.3145	0.800728	1.26029	0.710956	-2.51289	0.016547	-2.47926	0.010163	-4.49276	4.3e-05	-2.66452	0.003894	-1.0334	0.997224	-1.07785	0.981756	1.01356	0.994453	-1.78789	0.084893	-2.54391	0.004575	-1.04302	0.991257	-1.81213	0.091307	-4.4198	2e-05
A_69_P007081	ENSECAT00000016216	CTSD	ENSECAT00000016216	ens|Uncharacterized protein [Source:UniProtKB/TrEMBL;Acc:H9GZZ3] [ENSECAT00000016216]	-2.09424	0.820453	-2.1426	0.406355	-2.09303	0.605134	-2.30726	0.309119	4.5189	0.011839	12.4693	4.8e-05	26.6196	0	4.62323	0.003686	1.02368	0.998916	-1.07685	0.989305	2.75937	0.391755	5.89072	0.00082	12.4621	1.2e-05	-1.10235	0.984748	2.13481	0.176884	29.3271	0
A_69_P007346	CDC45	CDC45	ENSECAT00000012250	ens|cell division cycle 45 homolog (S. cerevisiae) [Source:HGNC Symbol;Acc:1739] [ENSECAT00000012250]	1.27223	0.927048	3.1214	0.161898	1.48991	0.749869	2.42782	0.1691	-2.98618	0.020832	-3.4835	0.004571	-2.55591	0.024723	-7.32656	1.7e-05	-2.09502	0.99638	-1.28568	0.943371	-1.16654	0.921508	1.16834	0.769311	-4.07954	0.000744	1.62951	0.819076	1.36292	0.545137	-4.8775	0.000132
A_69_P007347	CDC45	CDC45	ENSECAT00000012250	ens|cell division cycle 45 homolog (S. cerevisiae) [Source:HGNC Symbol;Acc:1739] [ENSECAT00000012250]	1.28123	0.917433	2.90636	0.16062	1.43701	0.756083	2.387	0.145134	-3.02479	0.012279	-3.28755	0.003668	-2.45982	0.020349	-6.8615	1e-05	-2.0225	0.99638	-1.21758	0.953347	-1.08687	0.959899	1.22968	0.657489	-3.68728	0.000743	1.66109	0.786656	1.3365	0.540222	-4.5828	8.6e-05
A_69_P007401	LOC100061108	ALDH1L1	ENSECAT00000022380	ens|aldehyde dehydrogenase 1 family, member L1 [Source:HGNC Symbol;Acc:3978] [ENSECAT00000022380]	-1.17221	0.964252	-1.52525	0.682083	-1.6102	0.779201	-1.63274	0.604902	2.83014	0.094874	4.37517	0.009433	10.5617	5.9e-05	3.6825	0.015983	-1.0557	0.997224	-1.07048	0.991091	1.54592	0.766605	3.73188	0.013735	6.00992	0.000919	-1.014	0.999021	2.41402	0.12372	14.7111	4e-06
A_69_P007626	UNC93A	UNC93A	ENSECAT00000009010	ens|unc-93 homolog A (C. elegans) [Source:HGNC Symbol;Acc:12570] [ENSECAT00000009010]	-1.79763	0.832739	-2.71292	0.245119	-1.88156	0.62678	-1.63037	0.551106	4.77949	0.005073	8.70151	9.1e-05	12.8493	4e-06	7.21306	0.000108	1.44185	0.99638	1.66399	0.864303	1.82059	0.591739	2.68843	0.036193	9.10778	2e-05	1.15407	0.968517	1.47668	0.498946	11.6538	2e-06
A_69_P007761	TIAM2	TIAM2	ENSECAT00000025740	ens|T-cell lymphoma invasion and metastasis 2 [Source:HGNC Symbol;Acc:11806] [ENSECAT00000025740]	1.63723	0.816167	1.63303	0.347882	1.39425	0.695072	1.19988	0.745859	-1.224	0.629512	-1.59209	0.144409	-8.04119	0	-1.22086	0.557501	-1.17126	0.99638	-1.36099	0.8678	-1.30072	0.733455	-6.5696	0	-1.35581	0.32853	-1.16199	0.936575	-5.05072	4e-06	-5.89318	0
A_69_P007786	LOC100060098	LOC100060098	ENSECAT00000023751	ens|regulator of G-protein signaling 17 [Source:HGNC Symbol;Acc:14088] [ENSECAT00000023751]	-1.66073	0.816167	-1.94385	0.197637	-1.9013	0.361269	-1.59609	0.285707	2.10528	0.019522	3.34363	0.000151	6.85855	0	2.46419	0.001554	1.02238	0.997621	1.21789	0.928109	1.58821	0.460635	3.25778	6.7e-05	3.82798	1.3e-05	1.19123	0.915524	2.05123	0.012364	6.59157	0
A_69_P008011	LOC100066798	STX11	ENSECAT00000000196	ens|syntaxin 11 [Source:HGNC Symbol;Acc:11429] [ENSECAT00000000196]	-1.67008	0.82042	-1.6769	0.399854	-1.36923	0.77032	-1.34749	0.628075	2.67069	0.013678	4.49295	0.000151	6.39377	4e-06	2.68158	0.004865	1.2247	0.99638	1.24446	0.939851	1.68232	0.504964	2.39405	0.011149	3.68357	0.000247	1.01613	0.998064	1.42307	0.378301	5.15875	8e-06
A_69_P008332	LOC100057358	ENAH	ENSECAT00000024209	ens|enabled homolog (Drosophila) [Source:HGNC Symbol;Acc:18271] [ENSECAT00000024209]	-1.63265	0.816167	-1.75717	0.197882	-1.27788	0.723916	-1.24873	0.593957	2.12262	0.006557	2.83958	0.000131	5.60019	0	2.2845	0.000774	1.37506	0.99638	1.40716	0.769641	1.33777	0.604563	2.63834	0.000106	2.22255	0.000825	1.02334	0.994491	1.97219	0.005772	4.2833	0
A_69_P008381	TP53BP2	TP53BP2	ENSECAT00000006938	ens|tumor protein p53 binding protein, 2 [Source:HGNC Symbol;Acc:12000] [ENSECAT00000006938]	-1.55351	0.816686	-1.24328	0.692222	-1.25822	0.805008	-1.14761	0.807716	2.5797	0.004916	3.74099	8.1e-05	6.03129	0	2.06455	0.011853	-1.01201	0.998916	1.08336	0.977295	1.45016	0.576622	2.33798	0.003115	3.0299	0.000181	1.09638	0.965281	1.61222	0.115624	4.45545	2e-06
A_69_P008382	TP53BP2	TP53BP2	ENSECAT00000006938	ens|tumor protein p53 binding protein, 2 [Source:HGNC Symbol;Acc:12000] [ENSECAT00000006938]	-1.55713	0.82042	-1.24907	0.705	-1.32088	0.7679	-1.07081	0.917636	2.40923	0.012014	3.8061	0.00013	6.27349	1e-06	1.93259	0.030924	-1.05749	0.99638	1.16647	0.953695	1.5798	0.503286	2.60394	0.001802	3.22863	0.000187	1.23353	0.905436	1.64827	0.121392	4.31419	6e-06
A_69_P008383	TP53BP2	TP53BP2	ENSECAT00000006938	ens|tumor protein p53 binding protein, 2 [Source:HGNC Symbol;Acc:12000] [ENSECAT00000006938]	-1.60555	0.816167	-1.28215	0.657545	-1.30994	0.768939	-1.13676	0.827976	2.59966	0.005777	3.91361	8e-05	6.6309	0	2.07603	0.013949	-1.02167	0.997621	1.1279	0.966732	1.50543	0.543106	2.55068	0.001715	3.19305	0.000152	1.15235	0.942303	1.69432	0.089704	4.69481	2e-06
A_69_P008384	TP53BP2	TP53BP2	ENSECAT00000006938	ens|tumor protein p53 binding protein, 2 [Source:HGNC Symbol;Acc:12000] [ENSECAT00000006938]	-1.52081	0.820453	-1.29187	0.644363	-1.25229	0.820639	-1.07686	0.90732	2.58787	0.005873	3.70866	0.000118	6.04892	1e-06	2.1983	0.00807	1.0316	0.997224	1.19967	0.942367	1.43309	0.605526	2.33742	0.004017	3.05385	0.000233	1.16292	0.936117	1.63103	0.117929	4.28312	5e-06
A_69_P008385	TP53BP2	TP53BP2	ENSECAT00000006938	ens|tumor protein p53 binding protein, 2 [Source:HGNC Symbol;Acc:12000] [ENSECAT00000006938]	-1.65406	0.816167	-1.30837	0.636402	-1.33803	0.751713	-1.14687	0.820136	2.63528	0.00624	4.06481	7.8e-05	7.02368	0	2.08453	0.015896	-1.02266	0.997621	1.14083	0.963977	1.54245	0.527237	2.66524	0.001404	3.28816	0.000153	1.16668	0.936871	1.72792	0.085565	4.86997	2e-06
A_69_P008386	CAPN2	CAPN2	ENSECAT00000011939	ens|calpain 2, (m/II) large subunit [Source:HGNC Symbol;Acc:1479] [ENSECAT00000011939]	-1.55865	0.816167	-1.59257	0.31502	-1.51461	0.549633	-1.54995	0.284613	2.30757	0.005916	4.50582	1.3e-05	6.84052	0	2.35778	0.001309	1.05147	0.99638	1.02749	0.992841	1.95263	0.306443	2.96438	8e-05	4.3785	2e-06	-1.02334	0.994784	1.51815	0.131183	6.80234	0
A_69_P008387	CAPN2	CAPN2	ENSECAT00000011939	ens|calpain 2, (m/II) large subunit [Source:HGNC Symbol;Acc:1479] [ENSECAT00000011939]	-1.53793	0.816167	-1.46976	0.408746	-1.50348	0.566601	-1.43402	0.398381	2.17232	0.010862	4.30597	1.6e-05	6.2165	0	2.07603	0.006122	-1.02294	0.997268	1.02493	0.993795	1.9822	0.304531	2.86169	0.000145	4.2095	3e-06	1.04844	0.986184	1.44369	0.201662	5.79646	0
A_69_P008388	CAPN2	CAPN2	ENSECAT00000011939	ens|calpain 2, (m/II) large subunit [Source:HGNC Symbol;Acc:1479] [ENSECAT00000011939]	-1.5254	0.816167	-1.45784	0.421565	-1.43036	0.621059	-1.42169	0.416772	2.38335	0.005292	4.48693	1.4e-05	7.18687	0	2.27779	0.002361	1.01922	0.997621	1.02543	0.993795	1.88261	0.330322	3.01545	8.7e-05	4.20735	3e-06	1.00609	0.999217	1.60174	0.091717	6.69824	0
A_69_P008389	CAPN2	CAPN2	ENSECAT00000011939	ens|calpain 2, (m/II) large subunit [Source:HGNC Symbol;Acc:1479] [ENSECAT00000011939]	-1.56221	0.816167	-1.47129	0.421298	-1.41607	0.641066	-1.37486	0.484825	2.53819	0.003818	4.76012	1.3e-05	7.55793	0	2.39047	0.001734	1.039	0.997224	1.07014	0.98064	1.8754	0.340599	2.97768	0.000132	4.31482	3e-06	1.02998	0.993177	1.58776	0.107609	6.65151	0
A_69_P008406	DISP1	DISP1	ENSECAT00000015234	ens|dispatched homolog 1 (Drosophila) [Source:HGNC Symbol;Acc:19711] [ENSECAT00000015234]	-1.38466	0.816167	-1.57411	0.187735	-1.56694	0.329208	-1.23743	0.491365	1.48415	0.061829	2.0104	0.000586	4.5579	0	1.6872	0.005002	1.00458	0.999301	1.27208	0.816677	1.35458	0.46426	3.07106	0	2.27504	3.3e-05	1.26629	0.794149	2.26717	6.8e-05	4.07325	0
A_69_P008407	DISP1	DISP1	ENSECAT00000015234	ens|dispatched homolog 1 (Drosophila) [Source:HGNC Symbol;Acc:19711] [ENSECAT00000015234]	-1.27715	0.826833	-1.5138	0.233036	-1.62599	0.305907	-1.12046	0.757641	1.34801	0.192691	1.88229	0.002216	4.21662	0	1.59779	0.015264	-1.07411	0.99638	1.35104	0.737741	1.39634	0.44064	3.12803	1e-06	2.39641	2.6e-05	1.45117	0.702573	2.24016	0.000134	3.69931	0
A_69_P008511	LOC100050377	TGFB2	ENSECAT00000017826	ens|transforming growth factor, beta 2 [Source:HGNC Symbol;Acc:11768] [ENSECAT00000017826]	-2.01866	0.816167	-2.20504	0.193771	-1.97533	0.415082	-1.98381	0.180197	1.98139	0.069211	3.73131	0.000322	6.53933	1e-06	2.16433	0.018859	1.11629	0.99638	1.11152	0.974331	1.88318	0.392654	3.30038	0.000401	3.65121	0.000139	-1.00429	0.999568	1.75256	0.104564	6.42642	1e-06
A_69_P008512	LOC100050377	TGFB2	ENSECAT00000017826	ens|transforming growth factor, beta 2 [Source:HGNC Symbol;Acc:11768] [ENSECAT00000017826]	-1.84464	0.816167	-2.07206	0.210483	-1.98131	0.400293	-1.90396	0.196	1.92122	0.074772	3.51867	0.000385	6.15326	1e-06	2.15809	0.016138	1.04581	0.997224	1.08829	0.977914	1.83148	0.399599	3.20279	0.00039	3.77936	7.3e-05	1.04062	0.991257	1.74874	0.095488	6.35115	0
A_69_P008621	CFH	CFH	ENSECAT00000012247	ens|Uncharacterized protein [Source:UniProtKB/TrEMBL;Acc:F6ZR63] [ENSECAT00000012247]	1.02342	0.99428	-1.59369	0.644433	-1.61089	0.778566	-2.74299	0.228374	-1.45358	0.624236	1.10238	0.897401	1.59315	0.423592	1.12207	0.87183	-1.01079	0.999492	-1.72115	0.872552	1.6024	0.738679	2.31577	0.124914	1.81741	0.288042	-1.70278	0.858725	1.44519	0.585918	4.47234	0.003571
A_69_P008631	CFHR5	CFHR5	ENSECAT00000006831	ens|Uncharacterized protein [Source:UniProtKB/TrEMBL;Acc:F6U1J0] [ENSECAT00000006831]	-1.0216	0.993713	-1.4548	0.668283	-1.46279	0.797284	-2.62141	0.179819	-1.29673	0.701927	1.20757	0.754143	1.60573	0.33355	1.09818	0.878834	-1.00549	0.999559	-1.8019	0.821778	1.56589	0.703679	2.0822	0.11669	1.72907	0.249874	-1.79206	0.79703	1.32972	0.630721	4.12027	0.001463
A_69_P008656	ENSECAT00000023222	ENSECAT00000023222	ENSECAT00000023222	ens|asp (abnormal spindle) homolog, microcephaly associated (Drosophila) [Source:HGNC Symbol;Acc:19048] [ENSECAT00000023222]	1.17598	0.9478	2.62268	0.175644	1.84549	0.544899	2.87218	0.077553	-3.72546	0.003511	-3.95002	0.000921	-1.97294	0.077202	-8.30851	3e-06	-1.42113	0.99638	1.09513	0.980882	-1.06028	0.971452	1.88827	0.097259	-6.19884	1.3e-05	1.55632	0.821716	2.00209	0.08053	-4.81865	4.9e-05
A_69_P008657	ENSECAT00000023222	ENSECAT00000023222	ENSECAT00000023222	ens|asp (abnormal spindle) homolog, microcephaly associated (Drosophila) [Source:HGNC Symbol;Acc:19048] [ENSECAT00000023222]	1.11326	0.959511	2.06912	0.200302	1.5036	0.628432	2.2497	0.0942	-3.55279	0.000981	-3.44461	0.00033	-1.86891	0.04483	-6.60326	1e-06	-1.37611	0.99638	1.08728	0.977699	1.03141	0.983117	1.901	0.035926	-4.65238	8e-06	1.49621	0.790646	1.84311	0.0564	-3.77674	2.9e-05
A_69_P008686	ENSECAT00000025624	ENSECAT00000025624	ENSECAT00000025624	ens|Uncharacterized protein [Source:UniProtKB/TrEMBL;Acc:F6Y1M3] [ENSECAT00000025624]	-1.89997	0.816167	-1.27021	0.667373	-1.09993	0.939928	-1.1425	0.818689	2.60823	0.005262	3.67626	0.000117	6.09998	0	1.74372	0.059699	1.15481	0.99638	1.11179	0.971974	1.40948	0.625188	2.33874	0.003768	2.12826	0.008416	-1.0387	0.991236	1.65929	0.101308	3.66807	2e-05
A_69_P008687	ENSECAT00000025624	ENSECAT00000025624	ENSECAT00000025624	ens|Uncharacterized protein [Source:UniProtKB/TrEMBL;Acc:F6Y1M3] [ENSECAT00000025624]	-2.4531	0.816167	-1.60344	0.541142	-1.29349	0.867253	-1.25735	0.784241	3.58371	0.009867	6.10388	0.000197	17.1662	0	2.34244	0.047972	1.23962	0.99638	1.27525	0.948726	1.70323	0.597832	4.79008	0.000385	3.21851	0.005393	1.02874	0.99622	2.81235	0.019251	8.79866	3e-06
A_69_P008826	LOC100063899	UBE2T	ENSECAT00000021785	ens|ubiquitin-conjugating enzyme E2T (putative) [Source:HGNC Symbol;Acc:25009] [ENSECAT00000021785]	1.14069	0.945095	1.95555	0.204126	1.46008	0.629435	1.99749	0.121292	-2.52746	0.005853	-2.89433	0.000754	-2.05425	0.013485	-4.33295	8e-06	-1.33934	0.99638	1.02145	0.995326	-1.14515	0.889741	1.23036	0.531262	-3.70472	2.6e-05	1.36807	0.839665	1.40894	0.28723	-3.59724	1.9e-05
A_69_P008828	LOC100063899	UBE2T	ENSECAT00000021785	ens|ubiquitin-conjugating enzyme E2T (putative) [Source:HGNC Symbol;Acc:25009] [ENSECAT00000021785]	1.08877	0.965971	2.01372	0.200776	1.45022	0.650607	1.93431	0.153654	-2.52169	0.007467	-2.76258	0.001571	-1.98315	0.022673	-4.66395	7e-06	-1.38857	0.99638	-1.04106	0.990232	-1.09553	0.938826	1.27156	0.473536	-3.67968	4.1e-05	1.3338	0.860437	1.39302	0.325538	-3.52325	3.7e-05
A_69_P008976	LOC100060679	ELF5	ENSECAT00000025042	ens|E74-like factor 5 (ets domain transcription factor) [Source:HGNC Symbol;Acc:3320] [ENSECAT00000025042]	1.89807	0.816167	1.83001	0.36319	1.67649	0.614061	1.35502	0.652371	-1.63535	0.286765	-4.06346	0.000674	-14.61	0	-1.57671	0.250144	-1.09157	0.99638	-1.35054	0.916872	-2.48476	0.327903	-8.93385	1e-06	-3.5891	0.000732	-1.23725	0.929858	-3.59545	0.001212	-10.43	0
A_69_P008977	LOC100060679	ELF5	ENSECAT00000025042	ens|E74-like factor 5 (ets domain transcription factor) [Source:HGNC Symbol;Acc:3320] [ENSECAT00000025042]	1.67953	0.816167	1.78236	0.324276	1.59799	0.604905	1.35979	0.595646	-1.37431	0.462014	-3.03131	0.001784	-10.2343	0	-1.45845	0.281664	-1.11538	0.99638	-1.31076	0.914168	-2.2057	0.330322	-7.44685	0	-2.88414	0.001286	-1.17517	0.939287	-3.37619	0.000544	-8.28595	0
A_69_P009209	LOC100057521	LOC100057521	ENSECAT00000012295	ens|coagulation factor II (thrombin) [Source:HGNC Symbol;Acc:3535] [ENSECAT00000012295]	3.74263	0.872844	2.87801	0.750492	2.84776	0.839689	13.4306	0.247707	3.57837	0.498054	3.82934	0.412306	1.7559	0.825691	4.65339	0.411478	-1.01062	0.999559	4.66663	0.893554	1.07014	0.992258	-2.03792	0.802948	5.03267	0.305382	4.71621	0.849467	-2.18085	0.802245	-2.04372	0.769448
A_69_P009210	LOC100057521	LOC100057521	ENSECAT00000012295	ens|coagulation factor II (thrombin) [Source:HGNC Symbol;Acc:3535] [ENSECAT00000012295]	1.93608	0.945502	2.58758	0.763565	-1.41638	0.966289	7.49504	0.402141	3.64589	0.629512	3.91789	0.647105	2.98522	0.561006	2.72792	0.676491	-3.66499	0.99638	2.89655	0.939242	1.0746	0.996834	-1.22131	0.944912	10.7437	0.41508	10.6158	0.802571	-1.31243	0.94678	-1.29681	0.895133
A_69_P009256	LOC100057959	LOC100057959	ENSECAT00000026147	ens|myosin binding protein C, cardiac [Source:HGNC Symbol;Acc:7551] [ENSECAT00000026147]	-1.85805	0.816167	-1.39686	0.566479	-1.71059	0.527738	1.08022	0.911171	-1.87888	0.08712	-1.35601	0.412324	2.21428	0.014066	-2.4992	0.00461	-1.2246	0.99638	1.50892	0.821778	1.38559	0.687173	4.16036	3.6e-05	-1.4729	0.239885	1.84782	0.702573	3.00259	0.001114	1.10322	0.785249
A_69_P009906	LOC100066476	LOC100066476	ENSECAT00000011379	ens|serpin peptidase inhibitor, clade G (C1 inhibitor), member 1 [Source:HGNC Symbol;Acc:1228] [ENSECAT00000011379]	1.10192	0.959853	-1.41216	0.491102	-1.27761	0.782718	-1.62631	0.27235	2.60347	0.004058	2.79556	0.000852	1.93377	0.02056	4.05124	1.2e-05	1.10532	0.99638	-1.15165	0.954122	1.07378	0.952572	-1.34631	0.326169	3.93566	1.1e-05	-1.27293	0.877911	-1.44565	0.235032	3.46546	2.1e-05
A_69_P010272	TCN1	TCN1	ENSECAT00000016326	ens|transcobalamin I (vitamin B12 binding protein, R binder family) [Source:HGNC Symbol;Acc:11652] [ENSECAT00000016326]	6.0321	0.825096	6.77956	0.637231	6.66171	0.655411	-2.11941	0.802755	-2.45904	0.611308	-2.38027	0.57054	-475.146	3.4e-05	-2.76375	0.700607	-1.01769	0.999559	-14.3687	0.847413	1.03309	0.996925	-193.224	0.000166	-2.62872	0.553254	-14.1189	0.741217	-199.618	0.000261	-37.1658	0.010299
A_69_P010686	SLC3A2	SLC3A2	ENSECAT00000010302	ens|solute carrier family 3 (activators of dibasic and neutral amino acid transport), member 2 [Source:HGNC Symbol;Acc:11026] [ENSECAT00000010302]	-1.54357	0.816686	-1.38899	0.51295	-1.22942	0.827946	-1.12821	0.830125	2.08559	0.022361	3.72457	7e-05	5.70626	0	1.87674	0.025852	1.12979	0.99638	1.23115	0.926738	1.78586	0.368393	2.73604	0.000494	2.96655	0.000183	1.08971	0.967965	1.53206	0.158002	4.17075	3e-06
A_69_P011116	LOC100057522	RNASEH2C	ENSECAT00000018200	ens|ribonuclease H2, subunit C [Source:HGNC Symbol;Acc:24116] [ENSECAT00000018200]	1.16007	0.934246	1.83886	0.221159	1.35612	0.698298	1.16877	0.767748	-1.96412	0.030057	-2.6939	0.000887	-4.00736	8e-06	-3.11338	0.000105	-1.35597	0.99638	-1.57333	0.703833	-1.37156	0.62813	-2.04029	0.008484	-3.14916	6.7e-05	-1.16029	0.932464	-1.48757	0.177563	-4.03741	3e-06
A_69_P011141	EFEMP2	EFEMP2	ENSECAT00000022647	ens|EGF containing fibulin-like extracellular matrix protein 2 [Source:HGNC Symbol;Acc:3219] [ENSECAT00000022647]	-1.60127	0.815692	-1.39713	0.371454	-1.43701	0.519767	-1.36139	0.365724	1.74035	0.022283	2.43456	0.00021	5.17879	0	1.51848	0.050221	-1.02854	0.997224	1.02625	0.991159	1.39889	0.482004	2.97571	5e-06	2.18481	0.00031	1.05555	0.975285	2.1272	0.000792	4.40296	0
A_69_P011142	EFEMP2	EFEMP2	ENSECAT00000022647	ens|EGF containing fibulin-like extracellular matrix protein 2 [Source:HGNC Symbol;Acc:3219] [ENSECAT00000022647]	-1.49204	0.816167	-1.37604	0.392933	-1.45158	0.497431	-1.26003	0.521623	1.6544	0.036446	2.37182	0.000268	4.88051	0	1.52577	0.046263	-1.0549	0.99638	1.09207	0.965019	1.43364	0.448954	2.95002	5e-06	2.3075	0.000136	1.15202	0.908639	2.05771	0.001171	4.12159	0
A_69_P011143	EFEMP2	EFEMP2	ENSECAT00000022647	ens|EGF containing fibulin-like extracellular matrix protein 2 [Source:HGNC Symbol;Acc:3219] [ENSECAT00000022647]	-1.54066	0.816167	-1.39895	0.390429	-1.53722	0.449133	-1.30492	0.467678	1.64948	0.047442	2.38114	0.000403	5.17371	0	1.49776	0.069939	-1.09884	0.99638	1.07206	0.975573	1.44357	0.460635	3.13656	5e-06	2.37582	0.000154	1.17802	0.899188	2.17278	0.000896	4.38207	0
A_69_P011144	EFEMP2	EFEMP2	ENSECAT00000022647	ens|EGF containing fibulin-like extracellular matrix protein 2 [Source:HGNC Symbol;Acc:3219] [ENSECAT00000022647]	-1.5934	0.815692	-1.45519	0.313082	-1.53617	0.420583	-1.33302	0.393539	1.69664	0.026447	2.34654	0.00027	5.3565	0	1.54948	0.036452	-1.05565	0.99638	1.09165	0.964939	1.38305	0.489446	3.15712	2e-06	2.26226	0.000157	1.1524	0.906425	2.28272	0.000261	4.48119	0
A_69_P011145	EFEMP2	EFEMP2	ENSECAT00000022647	ens|EGF containing fibulin-like extracellular matrix protein 2 [Source:HGNC Symbol;Acc:3219] [ENSECAT00000022647]	-1.57019	0.816167	-1.38794	0.382809	-1.52666	0.43738	-1.31684	0.42973	1.60748	0.051194	2.43149	0.00022	5.14874	0	1.4209	0.105037	-1.09995	0.99638	1.05399	0.98064	1.51261	0.391755	3.20299	2e-06	2.36409	0.000108	1.15934	0.905416	2.11752	0.000873	4.318	0
A_69_P011186	LOC100057960	CST6	ENSECAT00000026163	ens|cystatin E/M [Source:HGNC Symbol;Acc:2478] [ENSECAT00000026163]	-1.31468	0.924831	-2.20916	0.327277	-1.12481	0.953271	-1.56467	0.570553	2.95756	0.036209	6.16342	0.000332	12.9471	2e-06	4.96982	0.000665	1.96402	0.99638	1.4119	0.920644	2.08395	0.472012	4.37761	0.001312	5.2733	0.000332	-1.39105	0.902662	2.10063	0.123615	15.409	0
A_69_P011631	LOC100060480	CD81	ENSECAT00000026586	ens|CD81 molecule [Source:HGNC Symbol;Acc:1701] [ENSECAT00000026586]	-1.38226	0.847156	-1.29384	0.627936	-1.45743	0.628359	-1.29898	0.601268	1.97003	0.036746	2.78522	0.000972	4.43116	5e-06	1.84401	0.032302	-1.12643	0.99638	-1.00397	0.999835	1.4138	0.606403	2.24929	0.004356	2.93668	0.00023	1.12198	0.955347	1.59096	0.124628	4.16419	4e-06
A_69_P011651	LOC100060198	SLC22A18	ENSECAT00000026959	ens|solute carrier family 22, member 18 [Source:HGNC Symbol;Acc:10964] [ENSECAT00000026959]	1.53059	0.817981	1.65996	0.311431	1.1675	0.881288	1.29707	0.598309	-1.8303	0.060283	-3.11012	0.000302	-5.14648	1e-06	-1.985	0.014955	-1.42181	0.99638	-1.27978	0.902733	-1.69925	0.403408	-2.81183	0.000355	-2.37232	0.001932	1.11099	0.959742	-1.65475	0.08699	-4.36129	2e-06
A_69_P011656	LOC100060163	PHLDA2	ENSECAT00000006947	ens|pleckstrin homology-like domain, family A, member 2 [Source:HGNC Symbol;Acc:12385] [ENSECAT00000006947]	1.23996	0.94688	1.61964	0.598148	-1.96119	0.618349	-3.37403	0.116001	-5.0516	0.005445	-6.63603	0.000561	-13.2062	6e-06	-6.59844	0.00031	-3.17643	0.99638	-5.46471	0.21106	-1.31365	0.862428	-2.61426	0.052763	-2.72886	0.039244	-1.72039	0.839356	-1.99008	0.204384	-3.15662	0.014508
A_69_P012021	SVIL	SVIL	ENSECAT00000022469	ens|supervillin [Source:HGNC Symbol;Acc:11480] [ENSECAT00000022469]	1.45134	0.816167	1.37878	0.342724	1.38015	0.526783	1.31852	0.367893	-1.16433	0.562379	-1.40257	0.096589	-4.06394	0	-1.10612	0.659019	1.00099	0.999559	-1.04571	0.981079	-1.20462	0.70354	-3.49037	0	-1.33377	0.131403	-1.04674	0.977792	-2.89749	3e-06	-3.69202	0
A_69_P012301	LOC100068422	PTPLA	ENSECAT00000021501	ens|protein tyrosine phosphatase-like (proline instead of catalytic arginine), member A [Source:HGNC Symbol;Acc:9639] [ENSECAT00000021501]	-1.92867	0.717992	-1.93941	0.175021	-1.53595	0.533441	-1.7795	0.151997	1.82182	0.042524	3.00368	0.000186	6.61134	0	1.83197	0.019837	1.26268	0.99638	1.08986	0.973013	1.64872	0.392654	3.62897	8e-06	2.39205	0.000814	-1.15857	0.929858	2.20108	0.003399	6.09998	0
A_69_P012302	LOC100068422	PTPLA	ENSECAT00000021501	ens|protein tyrosine phosphatase-like (proline instead of catalytic arginine), member A [Source:HGNC Symbol;Acc:9639] [ENSECAT00000021501]	-1.79326	0.708722	-1.81758	0.170204	-1.45251	0.544054	-1.68263	0.144034	1.83647	0.02047	2.60354	0.000219	5.10479	0	1.86137	0.007115	1.25134	0.99638	1.0802	0.97284	1.41769	0.498009	2.77968	3.6e-05	2.10883	0.001133	-1.15843	0.912031	1.96071	0.004635	4.78987	0
A_69_P012531	ITIH2	ITIH2	ENSECAT00000019438	ens|inter-alpha-trypsin inhibitor heavy chain 2 [Source:HGNC Symbol;Acc:6167] [ENSECAT00000019438]	2.84424	0.872844	1.60406	0.882863	-1.62811	0.937342	6.87708	0.30738	2.45595	0.559766	2.41853	0.534515	1.66289	0.765824	4.35477	0.36393	-2.61159	0.99638	4.2873	0.888023	-1.01547	0.998568	-1.47691	0.844302	11.1996	0.119094	11.1967	0.746029	-1.45441	0.868944	-1.45403	0.831848
A_69_P012646	LOC100070528	LOC100070528	ENSECAT00000009051	ens|Uncharacterized protein [Source:UniProtKB/TrEMBL;Acc:F6QYV5] [ENSECAT00000009051]	-3.08018	0.608084	-1.75439	0.427272	1.23894	0.885572	1.41615	0.622852	3.38089	0.008608	7.78076	2.9e-05	9.09077	2e-06	1.92567	0.107922	2.17359	0.99638	2.48449	0.506636	2.30139	0.36392	2.68887	0.012662	2.03889	0.070906	1.14303	0.964044	1.16837	0.783249	2.08408	0.051861
A_69_P012651	AKR1C1	AKR1C1	NM_001081908	ref|Equus caballus aldo-keto reductase family 1, member C1 (AKR1C1), mRNA [NM_001081908]	-2.50548	0.608084	-1.57042	0.433639	1.16981	0.902253	1.29114	0.66573	2.67289	0.009251	5.03961	3.9e-05	5.39672	6e-06	1.67536	0.122389	1.83709	0.99638	2.02764	0.54516	1.88545	0.391756	2.01905	0.029984	1.71946	0.094037	1.10372	0.968413	1.07086	0.889651	1.66827	0.098891
A_69_P012656	LOC100057251	LOC100057251	ENSECAT00000021386	ens|Uncharacterized protein [Source:UniProtKB/TrEMBL;Acc:F7BYJ1] [ENSECAT00000021386]	-2.82195	0.694451	-1.7252	0.436805	1.29414	0.854123	1.49752	0.556185	3.25311	0.0102	7.38828	3.4e-05	8.176	4e-06	1.98879	0.088217	2.23265	0.99638	2.58352	0.47644	2.27115	0.367356	2.51329	0.019364	2.02308	0.072372	1.15715	0.959785	1.10662	0.863932	1.93473	0.079724
A_69_P012666	LOC100070591	LOC100070591	ENSECAT00000013506	ens|Uncharacterized protein [Source:UniProtKB/TrEMBL;Acc:F6SWA0] [ENSECAT00000013506]	-2.41216	0.552865	-1.57474	0.388048	1.12497	0.924277	1.26646	0.660261	2.60089	0.005972	4.76287	2.4e-05	4.81471	4e-06	1.69796	0.078665	1.77154	0.99638	1.99435	0.499325	1.83124	0.375596	1.85118	0.037086	1.75518	0.054072	1.12577	0.956875	1.01089	0.98235	1.57606	0.107729
A_69_P012671	LOC100070616	LOC100070616	ENSECAT00000012814	ens|Uncharacterized protein [Source:UniProtKB/TrEMBL;Acc:F6REU5] [ENSECAT00000012814]	-2.24773	0.684239	-1.51248	0.438047	1.14722	0.909294	1.24234	0.699327	2.55758	0.007563	4.16599	6.4e-05	5.06329	4e-06	1.72097	0.075921	1.73514	0.99638	1.879	0.556282	1.62888	0.47473	1.97972	0.022657	1.61558	0.11117	1.08291	0.973901	1.21539	0.612907	1.81322	0.036974
A_69_P012831	LOC100055542	LOC100055542	ENSECAT00000014868	ens|tropomyosin 2 (beta) [Source:HGNC Symbol;Acc:12011] [ENSECAT00000014868]	-1.25598	0.912739	2.72112	0.150531	1.99252	0.412211	2.4605	0.083648	-1.27309	0.602717	-1.71893	0.127703	-2.76112	0.002737	-4.351	4.7e-05	-1.36567	0.99638	-1.10592	0.976351	-1.3502	0.727124	-2.16883	0.018038	-4.30173	3.7e-05	1.23487	0.913121	-1.6063	0.184985	-8.5328	0
A_69_P012832	LOC100055542	TPM2	ENSECAT00000014868	ens|tropomyosin 2 (beta) [Source:HGNC Symbol;Acc:12011] [ENSECAT00000014868]	-1.26069	0.918825	2.88224	0.156357	2.2252	0.383675	2.59026	0.094587	-1.20318	0.735622	-1.72241	0.168492	-2.75896	0.006043	-4.37188	0.00014	-1.29528	0.99638	-1.11272	0.97639	-1.43155	0.700058	-2.29307	0.02108	-4.83186	4.6e-05	1.16406	0.952663	-1.6018	0.239433	-9.00944	0
A_69_P012833	LOC100055542	TPM2	ENSECAT00000014868	ens|tropomyosin 2 (beta) [Source:HGNC Symbol;Acc:12011] [ENSECAT00000014868]	-1.25921	0.918825	2.77765	0.16062	2.13885	0.404017	2.60376	0.091431	-1.19809	0.740631	-1.68638	0.185007	-2.7205	0.006419	-4.19049	0.000184	-1.29866	0.99638	-1.06678	0.986592	-1.40755	0.714884	-2.27069	0.021821	-4.54184	7e-05	1.21736	0.932464	-1.61322	0.227851	-8.91963	0
A_69_P012931	ENSECAT00000014546	MELK	ENSECAT00000014546	ens|Uncharacterized protein [Source:UniProtKB/TrEMBL;Acc:F6ZY67] [ENSECAT00000014546]	1.10643	0.962623	2.33739	0.166268	1.51071	0.636321	2.01328	0.159172	-3.00123	0.003666	-3.59658	0.00033	-2.27464	0.011104	-6.34027	2e-06	-1.54722	0.99638	-1.16098	0.957968	-1.19837	0.856141	1.31943	0.435188	-4.91074	8e-06	1.33268	0.868044	1.58117	0.184849	-4.13899	1.9e-05
A_69_P013016	ENSECAT00000014546	MELK	ENSECAT00000014546	ens|Uncharacterized protein [Source:UniProtKB/TrEMBL;Acc:F6ZY67] [ENSECAT00000014546]	1.03546	0.984745	1.75973	0.210825	1.30702	0.708919	1.5867	0.230857	-2.55749	0.001775	-2.96463	0.000131	-1.9392	0.00835	-4.34636	1e-06	-1.34637	0.99638	-1.10905	0.964951	-1.1592	0.84498	1.31884	0.293088	-3.74211	4e-06	1.21399	0.893228	1.52879	0.103758	-2.97155	2.2e-05
A_69_P013146	GALNT12	GALNT12	ENSECAT00000017503	ens|UDP-N-acetyl-alpha-D-galactosamine:polypeptide N-acetylgalactosaminyltransferase 12 (GalNAc-T12) [Source:HGNC Symbol;Acc:19877] [ENSECAT00000017503]	-1.49775	0.82042	-1.72388	0.272891	-1.59498	0.523758	-1.78946	0.174939	2.60714	0.003387	3.27368	0.00016	8.21161	0	3.00078	0.000172	1.08082	0.99638	-1.03804	0.990103	1.25566	0.760298	3.14966	8.3e-05	3.48621	2.7e-05	-1.12193	0.952663	2.50837	0.001462	9.81095	0
A_69_P013211	BAAT	BAAT	ENSECAT00000016108	ens|bile acid CoA: amino acid N-acyltransferase (glycine N-choloyltransferase) [Source:HGNC Symbol;Acc:932] [ENSECAT00000016108]	-1.67769	0.829945	-3.06308	0.164645	-1.592	0.698414	-2.52102	0.15301	4.30813	0.003222	6.30966	0.000122	13.5349	0	7.86565	1.2e-05	1.92405	0.99638	1.21502	0.957968	1.46459	0.724929	3.14171	0.005779	5.98736	5.2e-05	-1.58356	0.833683	2.1451	0.079786	20.3384	0
A_69_P013571	LOC100053455	SLC31A2	ENSECAT00000017029	ens|solute carrier family 31 (copper transporters), member 2 [Source:HGNC Symbol;Acc:11017] [ENSECAT00000017029]	-1.4714	0.820453	-1.67209	0.289492	-1.45908	0.607686	-1.34851	0.515976	1.99905	0.024789	2.96023	0.000325	5.43139	0	2.27171	0.002823	1.14599	0.99638	1.23996	0.917137	1.48082	0.52216	2.71698	0.000341	2.93545	0.000128	1.082	0.970339	1.83479	0.029537	4.97776	0
A_69_P013572	LOC100053455	SLC31A2	ENSECAT00000017029	ens|solute carrier family 31 (copper transporters), member 2 [Source:HGNC Symbol;Acc:11017] [ENSECAT00000017029]	-1.50024	0.820453	-1.64483	0.327379	-1.58459	0.544826	-1.33242	0.560082	1.99651	0.033485	2.89754	0.000679	5.51068	1e-06	2.18892	0.00643	1.03802	0.997224	1.23447	0.926738	1.4513	0.572752	2.76016	0.000517	3.06044	0.000152	1.18925	0.920528	1.90185	0.028898	4.89423	1e-06
A_69_P013631	ZNF618	ZNF618	ENSECAT00000022007	ens|zinc finger protein 618 [Source:HGNC Symbol;Acc:29416] [ENSECAT00000022007]	-1.29289	0.888828	-1.32797	0.621627	-1.54104	0.607428	-1.13091	0.84337	2.07351	0.038244	3.19709	0.000616	7.70492	0	2.12977	0.014645	-1.16045	0.99638	1.17425	0.953029	1.54187	0.537396	3.71589	6.5e-05	3.81072	4.6e-05	1.36265	0.856098	2.40998	0.005919	6.73964	0
A_69_P013632	ZNF618	ZNF618	ENSECAT00000022007	ens|zinc finger protein 618 [Source:HGNC Symbol;Acc:29416] [ENSECAT00000022007]	-1.37034	0.861157	-1.36343	0.58297	-1.54844	0.605817	-1.21067	0.745859	2.16752	0.028345	3.30455	0.000474	7.62162	0	2.15659	0.013296	-1.13569	0.99638	1.12618	0.969837	1.52458	0.549211	3.51629	0.000111	3.73404	5.8e-05	1.279	0.892901	2.3064	0.008893	6.73354	0
A_69_P013633	ZNF618	ZNF618	ENSECAT00000022007	ens|zinc finger protein 618 [Source:HGNC Symbol;Acc:29416] [ENSECAT00000022007]	-1.3636	0.867633	-1.41831	0.551702	-1.59912	0.597505	-1.26397	0.697073	2.20218	0.032937	3.29694	0.000791	8.31183	0	2.29054	0.011078	-1.12748	0.99638	1.1221	0.972744	1.49712	0.597832	3.77437	0.000103	3.86638	7.5e-05	1.26515	0.902662	2.52108	0.00596	7.70457	0
A_69_P013634	ZNF618	ZNF618	ENSECAT00000022007	ens|zinc finger protein 618 [Source:HGNC Symbol;Acc:29416] [ENSECAT00000022007]	-1.34745	0.868585	-1.37466	0.579368	-1.55334	0.607428	-1.26199	0.688334	2.16058	0.031595	3.15501	0.000833	7.69364	0	2.20421	0.012267	-1.12998	0.99638	1.08928	0.977699	1.46026	0.611056	3.56091	0.00012	3.6371	8.9e-05	1.23087	0.909151	2.43855	0.006154	7.20569	0
A_69_P013635	ZNF618	ZNF618	ENSECAT00000022007	ens|zinc finger protein 618 [Source:HGNC Symbol;Acc:29416] [ENSECAT00000022007]	-1.36456	0.866874	-1.40755	0.559943	-1.58635	0.60195	-1.14645	0.832614	2.2262	0.029751	3.49666	0.00046	9.02982	0	2.29632	0.01042	-1.12703	0.99638	1.22775	0.939136	1.57069	0.538013	4.05616	5.1e-05	4.06499	4.5e-05	1.38371	0.854976	2.58241	0.00463	7.58645	0
A_69_P013671	ENSECAT00000011579	ATP6VIG1	ENSECAT00000011579	ens|ATPase, H+ transporting, lysosomal 13kDa, V1 subunit G1 [Source:HGNC Symbol;Acc:864] [ENSECAT00000011579]	-1.2603	0.864457	-1.35154	0.47055	-1.27757	0.721765	-1.06239	0.905011	2.12496	0.006151	2.78346	0.000148	4.19126	1e-06	2.2788	0.000739	1.0579	0.99638	1.27216	0.871841	1.30988	0.632613	1.97239	0.003934	2.8216	3.8e-05	1.20254	0.893228	1.50577	0.099124	3.5331	1e-06
A_69_P013711	DBC1	BRINP1	ENSECAT00000015557	ens|deleted in bladder cancer 1 [Source:HGNC Symbol;Acc:2687] [ENSECAT00000015557]	-1.20067	0.909996	-1.85773	0.196633	-1.96226	0.275394	-2.33042	0.038018	2.16137	0.013884	2.9548	0.000218	3.03944	7.6e-05	3.34418	5.6e-05	-1.05627	0.99638	-1.25444	0.902733	1.3671	0.633852	1.40626	0.234449	4.82908	1e-06	-1.18762	0.909026	1.02864	0.945859	5.89938	0
A_69_P013712	DBC1	BRINP1	ENSECAT00000015557	ens|deleted in bladder cancer 1 [Source:HGNC Symbol;Acc:2687] [ENSECAT00000015557]	-1.17291	0.922716	-1.88035	0.188237	-1.98325	0.2628	-2.33411	0.037299	2.29537	0.005803	3.01536	0.000169	3.18022	4.1e-05	3.6798	9e-06	-1.05472	0.99638	-1.24132	0.911275	1.31367	0.669409	1.3855	0.225551	5.09859	1e-06	-1.17691	0.91415	1.05468	0.891124	6.32867	0
A_69_P013713	DBC1	BRINP1	ENSECAT00000015557	ens|deleted in bladder cancer 1 [Source:HGNC Symbol;Acc:2687] [ENSECAT00000015557]	-1.20125	0.909996	-1.79862	0.21127	-2.03275	0.222925	-2.27472	0.043135	2.40349	0.003952	2.91393	0.000229	2.98589	8.4e-05	3.59871	1.1e-05	-1.13017	0.99638	-1.26471	0.892791	1.21238	0.789545	1.24232	0.450756	4.93094	1e-06	-1.11904	0.948972	1.0247	0.953241	5.65417	0
A_69_P013714	DBC1	BRINP1	ENSECAT00000015557	ens|deleted in bladder cancer 1 [Source:HGNC Symbol;Acc:2687] [ENSECAT00000015557]	-1.17721	0.904808	-1.67916	0.200088	-1.86234	0.202654	-2.07653	0.03509	2.06646	0.004859	2.35568	0.000426	2.52155	9.3e-05	2.94758	1.2e-05	-1.10909	0.99638	-1.23665	0.881284	1.13996	0.844925	1.22023	0.411449	3.72668	1e-06	-1.11501	0.938819	1.07041	0.830381	4.44788	0
A_69_P013791	LOC100067589	LOC100067589	ENSECAT00000024562	ens|Uncharacterized protein [Source:UniProtKB/TrEMBL;Acc:F6UX61] [ENSECAT00000024562]	-1.90619	0.816167	-2.21802	0.257263	-1.56347	0.687877	-1.60227	0.467159	3.60649	0.005108	7.46097	2.8e-05	12.9029	0	4.19646	0.000441	1.41865	0.99638	1.3843	0.912929	2.06876	0.410063	3.57768	0.001266	6.11951	2e-05	-1.02482	0.996324	1.72938	0.196923	10.8456	0
A_69_P013792	LOC100067589	LOC100067589	ENSECAT00000024562	ens|Uncharacterized protein [Source:UniProtKB/TrEMBL;Acc:F6UX61] [ENSECAT00000024562]	-2.09678	0.816167	-2.40366	0.248937	-1.60862	0.694116	-1.80813	0.383635	4.0878	0.004496	9.18394	2.3e-05	16.745	0	4.68608	0.000444	1.49423	0.99638	1.32936	0.932537	2.24667	0.393953	4.09633	0.00098	7.04581	2e-05	-1.12403	0.971906	1.82329	0.187401	14.4398	0
A_69_P014466	ENSECAT00000010049	ENDOG	ENSECAT00000010049	ens|endonuclease G [Source:HGNC Symbol;Acc:3346] [ENSECAT00000010049]	-1.23284	0.842686	-1.13709	0.711494	-1.24635	0.657212	-1.08327	0.822393	-1.17414	0.503058	1.04279	0.864952	3.50013	0	-1.27301	0.194771	-1.09609	0.99638	1.04968	0.977699	1.22438	0.638595	4.10962	0	1.05421	0.813428	1.15054	0.893228	3.3565	0	3.07548	0
A_69_P014596	ASS1	ASS1	ENSECAT00000007510	ens|argininosuccinate synthase 1 [Source:HGNC Symbol;Acc:758] [ENSECAT00000007510]	-1.19421	0.923781	1.18973	0.765899	1.0848	0.949596	2.67756	0.032551	1.54159	0.214243	2.10395	0.014985	4.0513	1.6e-05	1.08502	0.829573	-1.09673	0.99638	2.25056	0.3816	1.36479	0.66399	2.62801	0.001057	1.62407	0.091931	2.46825	0.340594	1.92557	0.028846	1.267	0.421999
A_69_P014731	LOC100069402	RALGDS	ENSECAT00000023782	ens|ral guanine nucleotide dissociation stimulator [Source:HGNC Symbol;Acc:9842] [ENSECAT00000023782]	1.64924	0.816167	1.28933	0.660694	1.10205	0.941852	1.32831	0.598309	-1.52367	0.259227	-2.42774	0.006269	-4.73559	8e-06	-1.19116	0.629562	-1.16993	0.99638	1.03024	0.993795	-1.59335	0.49842	-3.10802	0.000336	-1.62225	0.112597	1.20531	0.919889	-1.95062	0.034693	-3.81408	2.4e-05
A_69_P014732	LOC100069402	RALGDS	ENSECAT00000023782	ens|ral guanine nucleotide dissociation stimulator [Source:HGNC Symbol;Acc:9842] [ENSECAT00000023782]	1.77959	0.816167	1.23904	0.758612	1.16862	0.911088	1.29568	0.687468	-1.68136	0.214449	-2.78391	0.005658	-5.59046	1.2e-05	-1.17065	0.711803	-1.06026	0.997224	1.04571	0.990771	-1.65575	0.523486	-3.32497	0.000737	-1.82813	0.079856	1.10872	0.970032	-2.00814	0.054266	-4.07027	7.1e-05
A_69_P015146	ENSECAT00000020347	NOXA1	ENSECAT00000020347	ens|NADPH oxidase activator 1 [Source:HGNC Symbol;Acc:10668] [ENSECAT00000020347]	1.95228	0.816167	1.52366	0.496681	1.79601	0.526783	1.53855	0.451497	1.36429	0.503929	1.32949	0.490168	-7.74788	1e-06	1.74808	0.114754	1.17875	0.99638	1.00977	0.99934	-1.02618	0.98884	-10.5704	0	1.44516	0.313588	-1.16734	0.947292	-10.3007	0	-6.10595	2e-06
A_69_P015356	LOC100050602	LOC100050602	ENSECAT00000002912	ens|chromosome 8 open reading frame 4 [Source:HGNC Symbol;Acc:1357] [ENSECAT00000002912]	-1.02124	0.994647	1.24527	0.838174	1.42299	0.84012	-2.42786	0.264573	2.15212	0.206934	2.83737	0.05151	-2.04769	0.169664	1.69229	0.337227	1.14272	0.99638	-3.02334	0.538367	1.31841	0.863441	-4.40687	0.003506	1.95248	0.195145	-3.45482	0.571993	-5.81003	0.001023	1.161	0.794668
A_69_P015357	LOC100050602	LOC100050602	ENSECAT00000002912	ens|chromosome 8 open reading frame 4 [Source:HGNC Symbol;Acc:1357] [ENSECAT00000002912]	-1.03387	0.991133	1.20724	0.860133	1.38426	0.852783	-2.59953	0.217509	2.11357	0.209235	2.71469	0.057529	-2.15538	0.130752	1.69339	0.325289	1.14663	0.99638	-3.13825	0.502912	1.28441	0.878919	-4.55554	0.002414	1.89687	0.207496	-3.59841	0.522805	-5.85119	0.000809	1.16655	0.783409
A_69_P015358	LOC100050602	LOC100050602	ENSECAT00000002912	ens|chromosome 8 open reading frame 4 [Source:HGNC Symbol;Acc:1357] [ENSECAT00000002912]	-1.0306	0.991441	1.20566	0.859362	1.41673	0.836457	-2.61163	0.209656	2.07303	0.215754	2.5871	0.067345	-2.20122	0.114598	1.66835	0.333841	1.17507	0.99638	-3.14875	0.497195	1.24798	0.896754	-4.56319	0.002114	1.77188	0.260915	-3.69999	0.492229	-5.69479	0.000823	1.15122	0.800104
A_69_P015359	LOC100050602	LOC100050602	ENSECAT00000002912	ens|chromosome 8 open reading frame 4 [Source:HGNC Symbol;Acc:1357] [ENSECAT00000002912]	-1.05239	0.988659	1.20691	0.860947	1.40339	0.84486	-2.58495	0.221976	2.13031	0.205525	2.83669	0.047797	-2.06306	0.157727	1.67722	0.3378	1.16279	0.99638	-3.11981	0.506636	1.33159	0.854156	-4.39495	0.003085	1.92069	0.199348	-3.62769	0.518902	-5.85226	0.000837	1.19059	0.754479
A_69_P015360	LOC100050602	LOC100050602	ENSECAT00000002912	ens|chromosome 8 open reading frame 4 [Source:HGNC Symbol;Acc:1357] [ENSECAT00000002912]	-1.03892	0.990563	1.22602	0.849313	1.41934	0.84012	-2.62656	0.218054	2.13143	0.209617	2.89535	0.045217	-2.0798	0.15651	1.67337	0.34503	1.15768	0.99638	-3.22021	0.499325	1.35841	0.840595	-4.43294	0.003153	1.96351	0.186872	-3.72798	0.510672	-6.02176	0.000776	1.21558	0.725611
A_69_P015771	LOC100053506	ZDHHC2	ENSECAT00000015443	ens|zinc finger, DHHC-type containing 2 [Source:HGNC Symbol;Acc:18469] [ENSECAT00000015443]	1.7005	0.608084	1.33307	0.387001	1.27851	0.632709	1.27812	0.425101	-2.4157	0.000364	-4.41827	1e-06	-4.30576	0	-1.89374	0.000989	-1.04267	0.99638	-1.043	0.981756	-1.82898	0.262046	-1.78241	0.002244	-3.32186	1e-06	-1.00031	0.99992	1.02613	0.930747	-3.23627	0
A_69_P015788	MTMR7	MTMR7	ENSECAT00000011468	ens|myotubularin related protein 7 [Source:HGNC Symbol;Acc:7454] [ENSECAT00000011468]	1.53102	0.820453	1.83272	0.258237	1.2614	0.813677	1.4868	0.412707	-2.89132	0.002831	-5.18165	1.6e-05	-5.54788	1e-06	-3.46108	0.000103	-1.45292	0.99638	-1.23266	0.92825	-1.79214	0.389846	-1.9188	0.027189	-4.26916	1.1e-05	1.17869	0.931895	-1.07068	0.878839	-5.38764	1e-06
A_69_P015789	MTMR7	MTMR7	ENSECAT00000011468	ens|myotubularin related protein 7 [Source:HGNC Symbol;Acc:7454] [ENSECAT00000011468]	1.56249	0.820453	2.00132	0.222431	1.27447	0.814773	1.5795	0.361701	-2.95184	0.003491	-5.46679	1.8e-05	-5.76592	2e-06	-3.78087	8e-05	-1.57032	0.99638	-1.26706	0.92117	-1.85199	0.386524	-1.95333	0.03056	-4.45905	1.4e-05	1.23934	0.90573	-1.05472	0.911738	-5.82869	1e-06
A_69_P015791	LOC100050240	SLC7A2	ENSECAT00000018159	ens|solute carrier family 7 (cationic amino acid transporter, y+ system), member 2 [Source:HGNC Symbol;Acc:11060] [ENSECAT00000018159]	1.91774	0.816167	1.92114	0.314848	1.75371	0.544054	1.40624	0.570553	-1.5439	0.309807	-2.38228	0.017106	-13.0784	0	-1.54664	0.261036	-1.09548	0.99638	-1.36616	0.909025	-1.54303	0.592723	-8.47106	0	-2.17852	0.021224	-1.24709	0.91296	-5.48987	2e-05	-9.59017	0
A_69_P015792	LOC100050240	SLC7A2	ENSECAT00000018159	ens|solute carrier family 7 (cationic amino acid transporter, y+ system), member 2 [Source:HGNC Symbol;Acc:11060] [ENSECAT00000018159]	1.74225	0.816167	1.69181	0.378528	1.57756	0.604905	1.33642	0.606825	-1.48083	0.324201	-2.11182	0.02659	-10.3575	0	-1.43796	0.319889	-1.07242	0.99638	-1.26593	0.930171	-1.42611	0.648802	-6.99441	1e-06	-1.91219	0.038813	-1.18044	0.935692	-4.90455	1.8e-05	-7.94486	0
A_69_P015831	LOC100055154	LOC100055154	ENSECAT00000012876	ens|tripartite motif family-like 2 [Source:HGNC Symbol;Acc:26378] [ENSECAT00000012876]	-1.16535	0.947905	-2.1312	0.243766	-1.74626	0.563056	-1.80384	0.296808	2.9849	0.008511	2.64575	0.010077	2.77174	0.005275	5.45879	2.1e-05	1.22044	0.99638	1.18148	0.957968	-1.12819	0.931262	-1.07691	0.881394	3.9646	0.000195	-1.03297	0.994784	1.04762	0.934781	4.29034	6.3e-05
A_69_P015836	LOC100055254	ZFP42	ENSECAT00000005945	ens|zinc finger protein 42 homolog (mouse) [Source:HGNC Symbol;Acc:30949] [ENSECAT00000005945]	-1.5255	0.816167	-1.72083	0.257263	-1.35393	0.690158	-1.63566	0.235097	2.12357	0.013716	2.61332	0.000934	4.83071	1e-06	2.39548	0.001362	1.27098	0.99638	1.05207	0.984239	1.23062	0.776334	2.2748	0.00213	2.31941	0.001497	-1.20808	0.902783	1.84849	0.025071	5.17956	0
A_69_P016046	LOC100051492	GPM6A	ENSECAT00000017831	ens|glycoprotein M6A [Source:HGNC Symbol;Acc:4460] [ENSECAT00000017831]	-1.29289	0.902432	-1.81822	0.324406	-1.64361	0.594289	-1.77684	0.284593	2.29083	0.032996	3.05331	0.002299	6.60829	2e-06	3.22167	0.000888	1.10624	0.99638	1.02329	0.995653	1.33284	0.752958	2.88466	0.00203	3.88158	0.00013	-1.08106	0.978424	2.1643	0.028174	9.08188	0
A_69_P016047	LOC100051492	GPM6A	ENSECAT00000017831	ens|glycoprotein M6A [Source:HGNC Symbol;Acc:4460] [ENSECAT00000017831]	-1.32986	0.872844	-1.82981	0.275272	-1.55941	0.597773	-1.78558	0.226005	2.43348	0.011963	2.83294	0.001682	6.0264	1e-06	3.34832	0.000204	1.1734	0.99638	1.02477	0.994681	1.16415	0.882405	2.47646	0.003216	3.32193	0.00016	-1.14503	0.948074	2.12726	0.017213	8.09152	0
A_69_P016531	LOC100063964	LOC100063964	ENSECAT00000010638	ens|MIS18 kinetochore protein homolog A (S. pombe) [Source:HGNC Symbol;Acc:1286] [ENSECAT00000010638]	1.12904	0.945502	2.09993	0.162719	1.46612	0.608076	1.98452	0.108548	-2.54965	0.003891	-2.85539	0.000524	-1.70638	0.053732	-4.74216	2e-06	-1.4323	0.99638	-1.05815	0.982762	-1.11991	0.908161	1.49419	0.152589	-3.70789	1.4e-05	1.35358	0.833683	1.67336	0.071863	-2.99931	7.5e-05
A_69_P016532	LOC100063964	LOC100063964	ENSECAT00000010638	ens|MIS18 kinetochore protein homolog A (S. pombe) [Source:HGNC Symbol;Acc:1286] [ENSECAT00000010638]	1.16677	0.933574	2.00548	0.186379	1.48738	0.606162	2.01031	0.111488	-2.51076	0.005262	-2.96073	0.000488	-1.75406	0.048248	-4.31557	7e-06	-1.34833	0.99638	1.00241	0.999969	-1.17922	0.849054	1.4314	0.222285	-3.7743	1.6e-05	1.35158	0.843672	1.68793	0.075174	-3.0222	9.6e-05
A_69_P016581	LOC100052549	IL10RB	ENSECAT00000007495	ens|Uncharacterized protein [Source:UniProtKB/TrEMBL;Acc:F7DD55] [ENSECAT00000007495]	-1.75702	0.816167	-2.59859	0.16062	-2.0081	0.426823	-2.09434	0.167856	2.97434	0.006551	4.82267	8.6e-05	9.75418	0	4.39898	6.9e-05	1.29406	0.99638	1.24077	0.940931	1.62143	0.536536	3.27944	0.000714	5.51184	9e-06	-1.04295	0.99143	2.02257	0.048235	11.6268	0
A_69_P016686	LOC100061787	LOC100061787	ENSECAT00000020477	ens|Uncharacterized protein [Source:UniProtKB/TrEMBL;Acc:F6ZDE0] [ENSECAT00000020477]	-1.04699	0.988659	1.39788	0.705654	1.45056	0.802122	2.0467	0.326698	1.29135	0.706431	2.25577	0.096577	5.69039	0.000335	-1.13336	0.834802	1.03768	0.997621	1.46414	0.913313	1.74683	0.60692	4.40654	0.001397	1.48531	0.426776	1.41097	0.897829	2.52259	0.052035	2.6555	0.024067
A_69_P016687	LOC100061787	LOC100061787	ENSECAT00000020477	ens|Uncharacterized protein [Source:UniProtKB/TrEMBL;Acc:F6ZDE0] [ENSECAT00000020477]	-1.00855	0.997746	1.40299	0.688624	1.40707	0.816159	2.12906	0.276403	1.26745	0.718618	2.11409	0.113594	5.15302	0.000416	-1.1164	0.849626	1.00291	0.999559	1.51752	0.888476	1.66799	0.627691	4.06565	0.001644	1.48974	0.401061	1.51311	0.865333	2.43746	0.051699	2.3998	0.03536
A_69_P016688	LOC100061787	LOC100061787	ENSECAT00000020477	ens|Uncharacterized protein [Source:UniProtKB/TrEMBL;Acc:F6ZDE0] [ENSECAT00000020477]	1.04068	0.988659	1.44328	0.623048	1.38157	0.802751	2.05081	0.251511	1.12403	0.858932	1.98823	0.10872	4.11115	0.000722	-1.23383	0.660983	-1.04467	0.997224	1.42094	0.902733	1.76884	0.528875	3.65751	0.001364	1.49765	0.341312	1.48441	0.858982	2.06774	0.083084	2.08619	0.051563
A_69_P016689	LOC100061787	LOC100061787	ENSECAT00000020477	ens|Uncharacterized protein [Source:UniProtKB/TrEMBL;Acc:F6ZDE0] [ENSECAT00000020477]	-1.02829	0.991133	1.38306	0.698234	1.46419	0.78053	1.95287	0.33314	1.31412	0.664212	2.03517	0.128383	4.52342	0.000851	-1.08223	0.892362	1.05866	0.997224	1.41199	0.917137	1.54869	0.691871	3.44216	0.00436	1.35173	0.534496	1.33376	0.909151	2.22262	0.078532	2.25257	0.047364
A_69_P016690	LOC100061787	LOC100061787	ENSECAT00000020477	ens|Uncharacterized protein [Source:UniProtKB/TrEMBL;Acc:F6ZDE0] [ENSECAT00000020477]	-1.06624	0.984852	1.37106	0.732187	1.42688	0.821078	2.05758	0.33429	1.30982	0.695609	2.17485	0.123059	5.85952	0.000352	-1.11609	0.85867	1.04071	0.997321	1.50072	0.906186	1.66041	0.661157	4.47352	0.001559	1.42951	0.489289	1.44202	0.89342	2.69422	0.041027	2.67085	0.026227
A_69_P016811	ENSECAT00000012965	ENSECAT00000012965	ENSECAT00000012965	ens|Purkinje cell protein 4 [Source:HGNC Symbol;Acc:8742] [ENSECAT00000012965]	-3.55493	0.816167	1.03325	0.985558	-1.88286	0.766142	-1.09729	0.952258	1.19531	0.875669	1.05298	0.95933	4.19533	0.039257	-3.07297	0.109559	-1.94547	0.99638	-1.13378	0.985913	-1.13517	0.966589	3.50983	0.068624	-1.79306	0.434934	1.71591	0.893228	3.98425	0.053055	1.29496	0.734665
A_69_P016813	ENSECAT00000012965	ENSECAT00000012965	ENSECAT00000012965	ens|Purkinje cell protein 4 [Source:HGNC Symbol;Acc:8742] [ENSECAT00000012965]	-3.43682	0.816167	1.09552	0.955796	-1.82259	0.77366	-1.01663	0.992401	1.24214	0.839787	1.0118	0.990961	4.0299	0.038856	-3.03114	0.102686	-1.99669	0.99638	-1.11374	0.987618	-1.22766	0.938826	3.24431	0.079475	-1.86368	0.384902	1.79279	0.872774	3.9829	0.045911	1.19206	0.818189
A_69_P016826	ENSECAT00000006093	ENSECAT00000006093	ENSECAT00000006093	ens|beta-site APP-cleaving enzyme 2 [Source:HGNC Symbol;Acc:934] [ENSECAT00000006093]	-1.47206	0.910383	-2.37073	0.372461	-1.38426	0.870383	-2.9523	0.205476	2.9027	0.092433	4.54754	0.008863	7.15374	0.000608	4.67476	0.005335	1.71264	0.99638	-1.24531	0.967646	1.56666	0.762728	2.46451	0.103863	4.2763	0.006793	-2.13277	0.786553	1.5731	0.494611	14.3472	6e-06
A_69_P016827	ENSECAT00000006093	ENSECAT00000006093	ENSECAT00000006093	ens|beta-site APP-cleaving enzyme 2 [Source:HGNC Symbol;Acc:934] [ENSECAT00000006093]	-1.49679	0.908543	-2.24444	0.410651	-1.39805	0.866957	-2.81796	0.232795	3.04554	0.082436	4.7961	0.007768	7.56579	0.000536	4.56681	0.006847	1.60541	0.99638	-1.25553	0.966248	1.5748	0.763653	2.48422	0.106769	4.47971	0.006034	-2.01564	0.798696	1.57749	0.499842	14.2439	7e-06
A_69_P016828	ENSECAT00000006093	ENSECAT00000006093	ENSECAT00000006093	ens|beta-site APP-cleaving enzyme 2 [Source:HGNC Symbol;Acc:934] [ENSECAT00000006093]	-1.47552	0.909996	-2.26786	0.398949	-1.40454	0.861627	-2.63248	0.25955	2.94865	0.086914	4.73376	0.007309	7.79095	0.000379	4.53204	0.006249	1.61466	0.99638	-1.16078	0.977699	1.6054	0.745154	2.64221	0.077498	4.50605	0.005127	-1.87426	0.825937	1.64583	0.44283	13.8999	7e-06
A_69_P016829	ENSECAT00000006093	ENSECAT00000006093	ENSECAT00000006093	ens|beta-site APP-cleaving enzyme 2 [Source:HGNC Symbol;Acc:934] [ENSECAT00000006093]	-1.50417	0.901939	-2.29788	0.383598	-1.38716	0.866023	-2.91545	0.205126	2.8273	0.096556	4.41924	0.009242	7.44647	0.000422	4.31918	0.007275	1.65653	0.99638	-1.26876	0.96296	1.56306	0.760868	2.63377	0.074459	4.07547	0.007945	-2.10174	0.786553	1.68501	0.40886	14.4331	4e-06
A_69_P016831	LOC100058577	LOC100058577	ENSECAT00000017278	ens|family with sequence similarity 3, member B [Source:HGNC Symbol;Acc:1253] [ENSECAT00000017278]	1.34598	0.875918	1.24631	0.732	1.30872	0.798733	-1.19261	0.782314	2.24541	0.030057	1.56502	0.212698	-3.12512	0.000828	2.42499	0.007155	1.05008	0.997224	-1.48635	0.83569	-1.43475	0.649776	-7.01718	1e-06	1.60957	0.147153	-1.56079	0.786553	-4.89088	2.2e-05	-1.94684	0.030602
A_69_P016832	LOC100058577	LOC100058577	ENSECAT00000017278	ens|family with sequence similarity 3, member B [Source:HGNC Symbol;Acc:1253] [ENSECAT00000017278]	1.38036	0.868143	1.31697	0.668623	1.25087	0.849997	-1.16291	0.822811	2.00714	0.073512	1.49028	0.294189	-3.12897	0.001166	2.10375	0.028694	-1.05284	0.997224	-1.53152	0.824056	-1.34682	0.737811	-6.2803	2e-06	1.64455	0.143125	-1.45465	0.83346	-4.66305	5e-05	-1.94923	0.036533
A_69_P016833	LOC100058577	LOC100058577	ENSECAT00000017278	ens|family with sequence similarity 3, member B [Source:HGNC Symbol;Acc:1253] [ENSECAT00000017278]	1.33917	0.87732	1.28047	0.697311	1.22875	0.860712	-1.18882	0.789037	2.04954	0.057785	1.59247	0.198353	-3.05361	0.001128	2.14349	0.021411	-1.04209	0.997224	-1.52225	0.821778	-1.28702	0.782876	-6.25851	2e-06	1.73557	0.091873	-1.46076	0.825864	-4.86279	2.6e-05	-1.91807	0.036447
A_69_P016902	UBASH3A	UBASH3A	ENSECAT00000018080	ens|ubiquitin associated and SH3 domain containing A [Source:HGNC Symbol;Acc:12462] [ENSECAT00000018080]	1.27496	0.882156	1.49435	0.417733	1.3579	0.706981	1.33726	0.548305	-2.19768	0.014708	-3.22525	0.000224	-4.74827	2e-06	-2.57584	0.001079	-1.10049	0.99638	-1.11747	0.968628	-1.46757	0.549004	-2.16059	0.005917	-3.43505	4e-05	-1.01544	0.997361	-1.47222	0.206922	-4.98028	1e-06
A_69_P016903	UBASH3A	UBASH3A	ENSECAT00000018080	ens|ubiquitin associated and SH3 domain containing A [Source:HGNC Symbol;Acc:12462] [ENSECAT00000018080]	1.13169	0.953628	1.41105	0.628865	1.24471	0.838256	1.23432	0.701247	-2.07061	0.049809	-2.90567	0.00242	-4.26719	6e-05	-2.58175	0.016855	-1.13363	0.99638	-1.14318	0.972744	-1.40329	0.633066	-2.06084	0.014691	-3.19587	0.000385	-1.00842	0.998959	-1.46857	0.239465	-4.65416	4e-06
A_69_P016904	UBASH3A	UBASH3A	ENSECAT00000018080	ens|ubiquitin associated and SH3 domain containing A [Source:HGNC Symbol;Acc:12462] [ENSECAT00000018080]	1.27874	0.894905	1.58242	0.403756	1.33696	0.759557	1.32988	0.602763	-2.43107	0.013022	-3.70504	0.000203	-5.35058	3e-06	-3.00843	0.000651	-1.18359	0.99638	-1.1899	0.949515	-1.52403	0.552242	-2.20091	0.010636	-3.87375	4.4e-05	-1.00533	0.999257	-1.44413	0.291845	-5.56457	1e-06
A_69_P016905	UBASH3A	UBASH3A	ENSECAT00000018080	ens|ubiquitin associated and SH3 domain containing A [Source:HGNC Symbol;Acc:12462] [ENSECAT00000018080]	1.33021	0.882156	1.58131	0.432617	1.4116	0.72008	1.35233	0.603465	-2.40132	0.020428	-3.95959	0.000222	-5.93898	3e-06	-2.85462	0.001865	-1.12022	0.99638	-1.16932	0.95702	-1.64893	0.499448	-2.47322	0.005872	-4.20189	4.5e-05	-1.04383	0.991236	-1.4999	0.270026	-6.03777	1e-06
A_69_P017016	ENSECAT00000013565	AU65	ENSECAT00000013565	ens|autoimmune regulator [Source:HGNC Symbol;Acc:360] [ENSECAT00000013565]	-1.6304	0.816167	-1.8008	0.279656	-1.77138	0.465198	-2.61103	0.044333	1.1774	0.716479	2.18886	0.013746	4.92984	4e-06	1.30046	0.434022	1.01661	0.998527	-1.44992	0.830144	1.85906	0.36966	4.18705	1.6e-05	2.37814	0.003595	-1.474	0.794055	2.25224	0.009262	7.89498	0
A_69_P017141	LOC100049972	LOC100049972	ENSECAT00000012871	ens|formiminotransferase cyclodeaminase [Source:HGNC Symbol;Acc:3974] [ENSECAT00000012871]	2.5544	0.890318	3.42678	0.574068	3.36179	0.715058	7.75858	0.253929	2.91329	0.477716	3.05746	0.465053	1.99824	0.682137	2.17163	0.581044	-1.01933	0.999559	2.2641	0.932537	1.04949	0.995023	-1.45793	0.85227	2.32316	0.57063	2.30787	0.901249	-1.53008	0.860806	-1.52001	0.806668
A_69_P017221	ARPC1B	ARPC1B	ENSECAT00000027002	ens|actin related protein 2/3 complex, subunit 1B, 41kDa [Source:HGNC Symbol;Acc:704] [ENSECAT00000027002]	1.40673	0.816167	1.30991	0.453202	1.26101	0.690853	1.18286	0.644947	-1.49645	0.086177	-1.99259	0.001708	-4.1499	0	-1.39345	0.11011	-1.03878	0.99638	-1.10741	0.954195	-1.33155	0.536564	-2.77317	8e-06	-1.78617	0.003833	-1.06607	0.965998	-2.08267	0.000705	-3.48946	0
A_69_P017506	LOC100053430	TMEM184A	ENSECAT00000018983	ens|transmembrane protein 184A [Source:HGNC Symbol;Acc:28797] [ENSECAT00000018983]	-1.7228	0.816167	-1.76716	0.277657	-1.60414	0.544054	-1.53645	0.356843	3.5476	0.000635	5.35094	1.3e-05	5.03295	2e-06	3.63895	4.8e-05	1.10162	0.99638	1.15016	0.95702	1.50832	0.534711	1.41869	0.253266	4.98238	2e-06	1.04405	0.98986	-1.06318	0.889181	4.48855	2e-06
A_69_P017666	LOC100068290	LOC100068290	ENSECAT00000023594	ens|Williams-Beuren syndrome chromosome region 16 [Source:HGNC Symbol;Acc:14948] [ENSECAT00000023594]	-2.2791	0.816167	-1.70629	0.47055	1.13443	0.944894	1.54823	0.542961	2.8051	0.030482	5.45542	0.00029	6.70581	3.5e-05	2.10009	0.079419	1.93567	0.99638	2.64173	0.499325	1.94482	0.479264	2.39058	0.03564	2.11002	0.069765	1.36476	0.89889	1.2292	0.714924	1.90043	0.105965
A_69_P017711	LOC100068673	MCM7	ENSECAT00000015853	ens|minichromosome maintenance complex component 7 [Source:HGNC Symbol;Acc:6950] [ENSECAT00000015853]	1.03415	0.985463	1.66035	0.276334	1.29606	0.734388	1.70846	0.184468	-2.83833	0.001107	-2.87603	0.00027	-1.64716	0.056141	-4.55701	1e-06	-1.28108	0.99638	1.02898	0.99233	-1.01328	0.992149	1.72317	0.033784	-3.60441	9e-06	1.3182	0.843672	1.74605	0.036903	-2.72118	0.000115
A_69_P018081	LOC100630602	LOC100630602	ENSECAT00000024168	ens|chemokine (C-C motif) ligand 26 [Source:HGNC Symbol;Acc:10625] [ENSECAT00000024168]	-1.63825	0.827995	-1.26781	0.76068	-1.08065	0.965397	1.34177	0.681115	2.28553	0.064048	3.58958	0.002238	4.91476	0.000135	1.76873	0.15491	1.1732	0.99638	1.70112	0.795403	1.57057	0.627638	2.15038	0.048227	2.3678	0.023291	1.44998	0.862463	1.36917	0.506453	2.23584	0.028315
A_69_P018082	LOC100630602	LOC100630602	ENSECAT00000024168	ens|chemokine (C-C motif) ligand 26 [Source:HGNC Symbol;Acc:10625] [ENSECAT00000024168]	-1.68941	0.826598	-1.30169	0.743779	-1.10768	0.955192	1.34325	0.696514	2.33107	0.071283	3.76322	0.00248	5.27759	0.000143	1.79609	0.16511	1.17515	0.99638	1.7485	0.795403	1.61438	0.625188	2.26402	0.044186	2.4674	0.023471	1.48789	0.859417	1.40241	0.493391	2.32565	0.028346
A_69_P018308	LOC100629446	VKORC1L1	ENSECAT00000011515	ens|vitamin K epoxide reductase complex, subunit 1-like 1 [Source:HGNC Symbol;Acc:21492] [ENSECAT00000011515]	1.14138	0.916916	1.64796	0.188237	1.36207	0.57717	1.79838	0.068225	-2.88414	0.000158	-3.70708	5e-06	-1.815	0.004278	-4.16423	0	-1.2099	0.99638	1.09127	0.964093	-1.28533	0.603531	1.58906	0.022147	-4.42385	0	1.32033	0.786553	2.04247	0.00095	-2.85975	2e-06
A_69_P018309	LOC100629446	VKORC1L1	ENSECAT00000011515	ens|vitamin K epoxide reductase complex, subunit 1-like 1 [Source:HGNC Symbol;Acc:21492] [ENSECAT00000011515]	1.18819	0.879192	1.63387	0.18226	1.30229	0.623056	1.72224	0.079904	-2.71796	0.000196	-3.87926	2e-06	-1.83787	0.002621	-3.73743	0	-1.25462	0.99638	1.05409	0.977914	-1.42727	0.423346	1.47886	0.045924	-4.25176	0	1.32247	0.784529	2.11074	0.000416	-2.66392	4e-06
A_69_P018310	LOC100629446	VKORC1L1	ENSECAT00000011515	ens|vitamin K epoxide reductase complex, subunit 1-like 1 [Source:HGNC Symbol;Acc:21492] [ENSECAT00000011515]	1.15724	0.89776	1.5077	0.229696	1.33497	0.569843	1.72139	0.067682	-2.85138	8.5e-05	-3.59847	3e-06	-1.78848	0.002645	-3.7149	0	-1.12939	0.99638	1.14173	0.928191	-1.26201	0.601394	1.59431	0.012507	-4.15112	0	1.28946	0.786553	2.01203	0.000518	-2.66036	2e-06
A_69_P018361	LOC100630155	AHSP	ENSECAT00000010684	ens|alpha hemoglobin stabilizing protein [Source:HGNC Symbol;Acc:18075] [ENSECAT00000010684]	-1.68822	0.823616	-1.80501	0.393418	-1.813	0.573229	-1.58064	0.484058	1.54004	0.384498	2.07878	0.077571	5.51015	6e-05	1.64658	0.222685	-1.00443	0.999559	1.14195	0.972744	1.34982	0.780895	3.57792	0.001274	2.23243	0.035555	1.14701	0.961431	2.65067	0.015604	5.15902	4.1e-05
A_69_P018362	LOC100630155	AHSP	ENSECAT00000010684	ens|alpha hemoglobin stabilizing protein [Source:HGNC Symbol;Acc:18075] [ENSECAT00000010684]	-1.72954	0.821053	-1.87167	0.362691	-1.7656	0.59369	-1.5487	0.506073	1.55124	0.372068	2.22	0.052031	5.84892	3.6e-05	1.67872	0.200845	1.06008	0.997224	1.20854	0.955745	1.43111	0.723003	3.77047	0.00081	2.26628	0.031328	1.14005	0.963568	2.63465	0.015744	5.23735	3.4e-05
A_69_P018363	LOC100630155	AHSP	ENSECAT00000010684	ens|alpha hemoglobin stabilizing protein [Source:HGNC Symbol;Acc:18075] [ENSECAT00000010684]	-1.62272	0.829945	-1.82552	0.381086	-1.76882	0.592965	-1.49184	0.55159	1.5794	0.349611	1.99369	0.0968	5.39209	6.8e-05	1.77678	0.151628	1.03205	0.997621	1.22367	0.953089	1.26231	0.844692	3.41402	0.001777	2.1732	0.041786	1.18567	0.948972	2.70457	0.013306	4.9572	5.4e-05
A_69_P018364	LOC100630155	AHSP	ENSECAT00000010684	ens|alpha hemoglobin stabilizing protein [Source:HGNC Symbol;Acc:18075] [ENSECAT00000010684]	-1.72571	0.820453	-1.81343	0.381872	-1.77218	0.586351	-1.57315	0.482847	1.589	0.336535	2.23589	0.048139	5.98105	2.7e-05	1.66977	0.202103	1.02327	0.998526	1.15273	0.971625	1.4071	0.735084	3.76402	0.000757	2.2961	0.027426	1.12652	0.967128	2.67502	0.01346	5.4523	2.2e-05
A_69_P018365	LOC100630155	AHSP	ENSECAT00000010684	ens|alpha hemoglobin stabilizing protein [Source:HGNC Symbol;Acc:18075] [ENSECAT00000010684]	-1.64376	0.828426	-1.7902	0.401697	-1.81341	0.575516	-1.46244	0.579225	1.49197	0.431056	2.11085	0.072466	5.44928	6.9e-05	1.62488	0.238913	-1.01297	0.999103	1.22411	0.953089	1.41481	0.735466	3.6524	0.001134	2.32871	0.027395	1.23999	0.932298	2.58156	0.019094	4.84818	7.1e-05
A_69_P018596	LOC100065768	LOC100065768	ENSECAT00000009176	ens|quinolinate phosphoribosyltransferase [Source:HGNC Symbol;Acc:9755] [ENSECAT00000009176]	1.30309	0.955517	2.43297	0.479527	2.06045	0.726319	4.0515	0.205476	4.71988	0.055745	5.47519	0.022387	2.91083	0.140506	2.52796	0.209611	-1.18079	0.99638	1.66525	0.928109	1.16003	0.960854	-1.62149	0.558115	3.46268	0.07545	1.96631	0.862463	-1.88098	0.453438	-1.06813	0.939844
A_69_P018606	LOC100063917	ZG16	ENSECAT00000014365	ens|zymogen granule protein 16 homolog (rat) [Source:HGNC Symbol;Acc:30961] [ENSECAT00000014365]	1.47796	0.82508	1.4444	0.544047	1.45475	0.665234	1.15737	0.801178	-1.21659	0.642363	-1.43748	0.27073	-10.1941	0	-1.18896	0.672482	1.00717	0.999492	-1.248	0.934928	-1.18157	0.856314	-8.37925	0	-1.4149	0.288987	-1.25694	0.901484	-7.09164	1e-06	-7.98285	0
A_69_P018611	LOC100065842	LOC100065842	ENSECAT00000015589	ens|kinesin family member 22 [Source:HGNC Symbol;Acc:6391] [ENSECAT00000015589]	1.25973	0.901939	1.96871	0.224491	1.37657	0.72008	1.95406	0.158967	-3.37253	0.001246	-4.30527	5.6e-05	-2.96263	0.000674	-5.27059	4e-06	-1.43016	0.99638	-1.0075	0.99934	-1.27657	0.769941	1.13836	0.737087	-4.70456	7e-06	1.41952	0.825866	1.45319	0.272163	-4.59555	4e-06
A_69_P018751	LOC100066345	APOBR	ENSECAT00000017847	ens|apolipoprotein B receptor [Source:HGNC Symbol;Acc:24087] [ENSECAT00000017847]	2.07045	0.845568	2.15284	0.425239	2.09794	0.600934	1.29721	0.797676	-1.22001	0.849199	-1.81845	0.425028	-25.7089	1.1e-05	-1.26855	0.723112	-1.02617	0.998876	-1.65959	0.889831	-1.49053	0.778197	-21.0727	1e-06	-1.8426	0.251858	-1.61727	0.865333	-14.1378	1.4e-05	-16.1075	2e-06
A_69_P018921	ENSECAT00000019156	PLK1	ENSECAT00000019156	ens|polo-like kinase 1 [Source:HGNC Symbol;Acc:9077] [ENSECAT00000019156]	1.32981	0.916679	3.28667	0.16062	1.73165	0.638575	3.04483	0.09547	-4.23004	0.004175	-4.85432	0.000731	-2.77893	0.017801	-10.4547	3e-06	-1.898	0.99638	-1.07943	0.986592	-1.14758	0.935153	1.52218	0.365123	-6.32116	4.8e-05	1.75835	0.786656	1.74683	0.235072	-6.36282	2.6e-05
A_69_P018922	ENSECAT00000019156	PLK1	ENSECAT00000019156	ens|polo-like kinase 1 [Source:HGNC Symbol;Acc:9077] [ENSECAT00000019156]	1.36703	0.907222	3.37962	0.160546	1.77977	0.616879	3.12125	0.088465	-4.2653	0.003889	-5.03917	0.000552	-2.84716	0.014875	-10.5448	3e-06	-1.89891	0.99638	-1.08278	0.984926	-1.18143	0.914447	1.49809	0.385004	-6.56061	3.5e-05	1.75374	0.786656	1.76989	0.219639	-6.50074	2.1e-05
A_69_P018923	ENSECAT00000019156	PLK1	ENSECAT00000019156	ens|polo-like kinase 1 [Source:HGNC Symbol;Acc:9077] [ENSECAT00000019156]	1.49002	0.876011	3.65284	0.156357	1.94297	0.577958	3.42892	0.075568	-4.24723	0.005101	-5.20405	0.000648	-3.02458	0.013023	-10.4122	5e-06	-1.88003	0.99638	-1.0653	0.989108	-1.22528	0.893791	1.40424	0.497012	-6.78602	4.5e-05	1.76478	0.792063	1.72059	0.267611	-6.96033	2.1e-05
A_69_P018924	ENSECAT00000019156	PLK1	ENSECAT00000019156	ens|polo-like kinase 1 [Source:HGNC Symbol;Acc:9077] [ENSECAT00000019156]	1.41417	0.893062	3.48972	0.156357	1.88115	0.588193	3.19947	0.084036	-4.10524	0.00493	-5.10262	0.000547	-2.8583	0.015192	-10.1304	4e-06	-1.8551	0.99638	-1.09072	0.983236	-1.24295	0.876541	1.43625	0.448715	-6.78758	3.1e-05	1.70081	0.799877	1.78519	0.215209	-6.46673	2.4e-05
A_69_P018925	ENSECAT00000019156	PLK1	ENSECAT00000019156	ens|polo-like kinase 1 [Source:HGNC Symbol;Acc:9077] [ENSECAT00000019156]	1.38937	0.904808	3.59001	0.156357	1.89935	0.595657	3.1805	0.094587	-4.13505	0.005912	-5.04315	0.000811	-2.82992	0.019665	-10.6846	4e-06	-1.89013	0.99638	-1.12875	0.977699	-1.21961	0.896754	1.46119	0.440792	-6.89428	4.2e-05	1.67452	0.821017	1.78208	0.234394	-6.47818	3.7e-05
A_69_P018961	SCNN1B	SCNN1B	ENSECAT00000016012	ens|sodium channel, non-voltage-gated 1, beta subunit [Source:HGNC Symbol;Acc:10600] [ENSECAT00000016012]	-1.71166	0.694451	-1.41137	0.346874	-1.28682	0.661099	-1.21412	0.592386	-1.05672	0.871763	1.32881	0.210682	4.65873	0	-1.28154	0.256018	1.0968	0.99638	1.16247	0.927047	1.40418	0.464827	4.92296	0	-1.001	0.997322	1.05987	0.971157	3.50593	1e-06	3.30455	0
A_69_P019296	LOC100054324	PLA2G10	ENSECAT00000017443	ens|phospholipase A2, group X [Source:HGNC Symbol;Acc:9029] [ENSECAT00000017443]	-1.50453	0.921423	-3.33842	0.303592	-1.71708	0.796862	-2.12754	0.491476	4.20955	0.054812	9.23921	0.001633	23.6104	1.5e-05	9.34061	0.000924	1.94424	0.99638	1.56915	0.930997	2.19482	0.612187	5.60876	0.007936	10.5445	0.000399	-1.23904	0.965252	2.55546	0.184778	33.3871	1e-06
A_69_P019297	LOC100054324	PLA2G10	ENSECAT00000017443	ens|phospholipase A2, group X [Source:HGNC Symbol;Acc:9029] [ENSECAT00000017443]	-1.35456	0.945363	-3.17728	0.335615	-1.35246	0.911088	-1.91363	0.58424	4.04996	0.072815	9.35675	0.002154	23.8092	2.4e-05	9.49963	0.00123	2.34926	0.99638	1.66035	0.925034	2.31033	0.601544	5.87889	0.008525	9.34224	0.001007	-1.41492	0.935824	2.54461	0.206311	33.6359	2e-06
A_69_P019298	LOC100054324	PLA2G10	ENSECAT00000017443	ens|phospholipase A2, group X [Source:HGNC Symbol;Acc:9029] [ENSECAT00000017443]	-1.21658	0.963754	-3.04328	0.332946	-1.43165	0.881171	-1.95483	0.548396	3.72677	0.077798	7.99257	0.002774	20.7384	2.5e-05	9.32253	0.000861	2.12571	0.99638	1.5568	0.93253	2.14464	0.62493	5.56471	0.007739	9.40553	0.000625	-1.36544	0.942141	2.59471	0.172816	33.323	1e-06
A_69_P019299	LOC100054324	PLA2G10	ENSECAT00000017443	ens|phospholipase A2, group X [Source:HGNC Symbol;Acc:9029] [ENSECAT00000017443]	-1.19199	0.968331	-2.88014	0.363622	-1.46848	0.872923	-1.80042	0.612811	3.57559	0.093946	8.30896	0.002695	21.1876	2.7e-05	8.63953	0.001402	1.96131	0.99638	1.59971	0.928109	2.3238	0.582913	5.9256	0.006602	10.2363	0.000495	-1.22604	0.96693	2.54996	0.189736	32.0024	2e-06
A_69_P019300	LOC100054324	PLA2G10	ENSECAT00000017443	ens|phospholipase A2, group X [Source:HGNC Symbol;Acc:9029] [ENSECAT00000017443]	-1.26944	0.9558	-3.041	0.329155	-1.48667	0.861627	-1.86013	0.579292	3.63082	0.080269	8.11135	0.002342	20.9389	2e-05	8.69781	0.001046	2.04551	0.99638	1.63484	0.918431	2.23403	0.592723	5.76699	0.006012	9.49944	0.000524	-1.2512	0.961566	2.58143	0.169617	30.6821	1e-06
A_69_P019466	ENSECAT00000025581	ABAT	ENSECAT00000025581	ens|4-aminobutyrate aminotransferase [Source:HGNC Symbol;Acc:23] [ENSECAT00000025581]	-1.41353	0.826598	-1.38894	0.48923	-1.28529	0.757696	-1.25534	0.632505	2.41608	0.004942	4.05351	2.4e-05	5.22167	0	2.37405	0.00157	1.08064	0.99638	1.10643	0.970233	1.67772	0.392103	2.16122	0.003912	3.68577	1.1e-05	1.02386	0.994784	1.28818	0.419071	4.63729	1e-06
A_69_P020151	LOC100067114	LOC100067114	ENSECAT00000011222	ens|coiled-coil domain containing 78 [Source:HGNC Symbol;Acc:14153] [ENSECAT00000011222]	-2.73191	0.816167	-2.02748	0.380947	1.13396	0.951232	1.25817	0.798815	3.32822	0.021434	8.77869	6e-05	10.401	7e-06	2.47003	0.049203	2.29907	0.99638	2.55092	0.564259	2.63765	0.356827	3.1251	0.011965	2.83378	0.019572	1.10954	0.978587	1.1848	0.794943	3.026	0.010544
A_69_P020241	TMEM8A	TMEM8A	ENSECAT00000022868	ens|transmembrane protein 8A [Source:HGNC Symbol;Acc:17205] [ENSECAT00000022868]	1.86539	0.816167	1.52133	0.489024	1.15061	0.920181	-1.24547	0.734176	-1.17787	0.752428	-2.1648	0.031244	-8.28412	0	1.04099	0.931092	-1.32219	0.99638	-1.89478	0.618357	-1.83789	0.430979	-7.03312	1e-06	-1.3353	0.434937	-1.43306	0.846371	-3.82674	0.000277	-3.56569	0.000183
A_69_P020386	LOC100058283	GLIPR1	ENSECAT00000016491	ens|GLI pathogenesis-related 1 [Source:HGNC Symbol;Acc:17001] [ENSECAT00000016491]	1.53115	0.816167	1.10255	0.82427	1.28493	0.668067	1.02767	0.954298	-1.16064	0.615663	-1.30052	0.261635	-4.11859	0	1.19652	0.443086	1.16541	0.99638	-1.07286	0.97284	-1.12052	0.865006	-3.54855	0	-1.09138	0.728787	-1.25033	0.845397	-3.16688	4e-06	-2.7643	6e-06
A_69_P020387	LOC100058283	GLIPR1	ENSECAT00000016491	ens|GLI pathogenesis-related 1 [Source:HGNC Symbol;Acc:17001] [ENSECAT00000016491]	1.56914	0.816167	1.11829	0.813895	1.40912	0.581881	1.06543	0.895412	-1.01545	0.970047	-1.23602	0.427423	-4.00394	1e-06	1.38181	0.171944	1.26007	0.99638	-1.04961	0.982762	-1.21721	0.74662	-3.94302	1e-06	-1.10997	0.700817	-1.32259	0.8046	-3.23939	1e-05	-2.71863	2.4e-05
A_69_P020421	LOC100050307	CSRP2	ENSECAT00000016520	ens|cysteine and glycine-rich protein 2 [Source:HGNC Symbol;Acc:2470] [ENSECAT00000016520]	1.87531	0.816167	2.01799	0.245733	1.91435	0.450575	1.50347	0.462928	-1.06009	0.919337	-1.31498	0.492207	-8.18861	0	-1.14074	0.751779	-1.05414	0.997224	-1.34222	0.902733	-1.24045	0.828934	-7.72446	0	-1.34236	0.415969	-1.27329	0.902662	-6.22717	5e-06	-6.56495	1e-06
A_69_P020591	DUSP6	DUSP6	ENSECAT00000010410	ens|dual specificity phosphatase 6 [Source:HGNC Symbol;Acc:3072] [ENSECAT00000010410]	-1.68544	0.816167	-1.18029	0.727046	-1.48655	0.543501	-2.21004	0.038018	-1.57038	0.109012	1.05639	0.870263	2.55045	0.000272	-2.24248	0.001201	-1.25948	0.99638	-1.87245	0.434259	1.65893	0.363455	4.00517	1e-06	-1.07327	0.815671	-1.48669	0.741217	2.41431	0.000641	3.34428	4e-06
A_69_P020596	POC1B	POC1B	ENSECAT00000014152	ens|POC1 centriolar protein homolog B (Chlamydomonas) [Source:HGNC Symbol;Acc:30836] [ENSECAT00000014152]	1.27203	0.872844	1.73602	0.241936	1.78049	0.379697	1.23387	0.653776	-1.03294	0.943728	-1.71305	0.050453	-4.04971	4e-06	-1.40972	0.206453	1.02562	0.997224	-1.40698	0.816005	-1.65842	0.391761	-3.92057	4e-06	-2.3978	0.000843	-1.44302	0.786553	-2.36404	0.001641	-3.92821	2e-06
A_69_P020597	POC1B	POC1B	ENSECAT00000014152	ens|POC1 centriolar protein homolog B (Chlamydomonas) [Source:HGNC Symbol;Acc:30836] [ENSECAT00000014152]	1.29691	0.875918	1.86911	0.229696	1.89198	0.375093	1.26874	0.641147	-1.03764	0.941502	-1.783	0.055909	-4.44172	5e-06	-1.49545	0.1746	1.01223	0.998916	-1.4732	0.797829	-1.71833	0.403203	-4.28061	6e-06	-2.60111	0.000885	-1.49122	0.786553	-2.49115	0.002264	-4.34525	3e-06
A_69_P020946	LOC100053507	LOC100053507	ENSECAT00000015554	ens|glycosyltransferase 8 domain containing 2 [Source:HGNC Symbol;Acc:24890] [ENSECAT00000015554]	-1.53735	0.816167	-1.17331	0.735318	1.06992	0.94931	1.26074	0.581246	1.71901	0.04856	2.73054	0.000216	4.74828	0	1.31195	0.28882	1.25535	0.99638	1.47924	0.716409	1.58844	0.393485	2.76222	7e-05	1.66006	0.030861	1.17835	0.906194	1.73895	0.025576	2.44984	0.000182
A_69_P020947	LOC100053507	LOC100053507	ENSECAT00000015554	ens|glycosyltransferase 8 domain containing 2 [Source:HGNC Symbol;Acc:24890] [ENSECAT00000015554]	-1.44894	0.816167	-1.08619	0.859028	1.14976	0.854641	1.20155	0.633558	1.72201	0.027712	2.47062	0.000216	4.00056	0	1.2909	0.265027	1.24886	0.99638	1.30511	0.830144	1.43473	0.459196	2.3232	0.000186	1.48303	0.063999	1.04504	0.981891	1.61925	0.0309	2.2979	0.000125
A_69_P021002	CKAP4	CKAP4	ENSECAT00000006854	ens|cytoskeleton-associated protein 4 [Source:HGNC Symbol;Acc:16991] [ENSECAT00000006854]	-1.84124	0.275986	-1.1579	0.636402	-1.11716	0.848323	1.08068	0.812928	1.56411	0.018407	1.79279	0.001176	4.17945	0	-1.01665	0.942784	1.03647	0.99638	1.25132	0.797179	1.14621	0.760957	2.67209	1e-06	1.08777	0.663676	1.2073	0.827387	2.33125	1.1e-05	2.10045	1.7e-05
A_69_P021004	CKAP4	CKAP4	ENSECAT00000006854	ens|cytoskeleton-associated protein 4 [Source:HGNC Symbol;Acc:16991] [ENSECAT00000006854]	-1.85094	0.329916	-1.1985	0.570036	-1.15233	0.801914	1.03353	0.931851	1.48569	0.047621	1.74743	0.002858	4.03872	0	-1.0395	0.867507	1.04007	0.99638	1.23869	0.832444	1.17617	0.721086	2.71841	1e-06	1.08789	0.682903	1.19097	0.857336	2.31123	2.6e-05	2.11119	3.2e-05
A_69_P021106	LOC100069058	HMOX1	ENSECAT00000001574	ens|heme oxygenase (decycling) 1 [Source:HGNC Symbol;Acc:5013] [ENSECAT00000001574]	-1.23113	0.922133	-1.51684	0.483924	-1.1716	0.904364	-1.5785	0.399264	2.97102	0.005497	5.03428	5.1e-05	6.22112	3e-06	3.66049	0.000243	1.29467	0.99638	-1.04065	0.991465	1.69446	0.48459	2.09393	0.025992	4.79083	1.8e-05	-1.3473	0.869125	1.23575	0.621475	7.9764	0
A_69_P021111	MCM5	MCM5	ENSECAT00000015015	ens|minichromosome maintenance complex component 5 [Source:HGNC Symbol;Acc:6948] [ENSECAT00000015015]	1.28386	0.89776	2.45827	0.16062	1.3962	0.723622	1.60516	0.360902	-3.33106	0.002027	-4.56221	6.6e-05	-4.86815	1.3e-05	-6.37813	2e-06	-1.76068	0.99638	-1.53148	0.812765	-1.3696	0.70354	-1.46144	0.266058	-4.96142	9e-06	1.14966	0.950255	-1.06706	0.894633	-6.08647	1e-06
A_69_P021346	LOC100055155	CSNK1E	ENSECAT00000023450	ens|casein kinase 1, epsilon [Source:HGNC Symbol;Acc:2453] [ENSECAT00000023450]	1.5491	0.816167	1.20084	0.712589	1.29001	0.737532	1.14582	0.785494	-1.3912	0.29514	-2.51479	0.000957	-6.18749	0	-1.07844	0.820334	1.07426	0.99638	-1.04802	0.985913	-1.80764	0.340599	-4.4476	1e-06	-2.0942	0.003381	-1.12585	0.944295	-2.46044	0.000887	-4.57669	0
A_69_P021816	LOC100051354	PRR5	ENSECAT00000007954	ens|proline rich 5 (renal) [Source:HGNC Symbol;Acc:31682] [ENSECAT00000007954]	-1.25672	0.849849	-1.46313	0.296577	-1.37633	0.55984	-1.4215	0.272114	1.69939	0.022753	2.22866	0.000399	3.76597	0	1.97851	0.00113	1.06307	0.99638	1.02928	0.989538	1.31145	0.564205	2.21607	0.000181	2.44078	4.1e-05	-1.03282	0.988384	1.68979	0.012553	4.25978	0
A_69_P021841	LOC100052016	LOC100052016	ENSECAT00000009366	ens|uroplakin 3A [Source:HGNC Symbol;Acc:12580] [ENSECAT00000009366]	1.38715	0.918861	1.35844	0.766474	-1.44903	0.832504	1.36673	0.750564	-2.11151	0.226633	-6.71555	0.000719	-1.85312	0.250295	-2.06781	0.171546	-1.96841	0.99638	1.0061	0.999969	-3.18045	0.347771	1.13944	0.850159	-3.34104	0.016059	1.98043	0.786553	3.62392	0.015076	-1.82584	0.227792
A_69_P021861	LOC100052767	FBLN1	ENSECAT00000019662	ens|fibulin 1 [Source:HGNC Symbol;Acc:3600] [ENSECAT00000019662]	-1.39032	0.838109	-1.36001	0.534205	-1.53882	0.56008	-1.6198	0.262686	2.98971	0.00124	4.88777	1.3e-05	5.26342	1e-06	2.92454	0.000223	-1.13147	0.99638	-1.19102	0.939222	1.63487	0.430305	1.76051	0.038419	5.40983	1e-06	-1.05262	0.985042	1.07686	0.854841	6.13217	0
A_69_P022126	LOC100056254	LOC100056254	ENSECAT00000020590	ens|cyclin-dependent kinase inhibitor 3 [Source:HGNC Symbol;Acc:1791] [ENSECAT00000020590]	-1.03654	0.986731	1.97666	0.233642	1.47143	0.661414	2.02784	0.151303	-2.85126	0.00491	-2.83518	0.002213	-1.04482	0.911521	-5.84195	3e-06	-1.34336	0.99638	1.02589	0.994681	1.00567	0.998011	2.72895	0.001698	-4.32422	2.1e-05	1.37814	0.853067	2.71356	0.002532	-2.19615	0.008829
A_69_P022166	ENSECAT00000008919	ENSECAT00000008919	ENSECAT00000008919	ens|discs, large (Drosophila) homolog-associated protein 5 [Source:HGNC Symbol;Acc:16864] [ENSECAT00000008919]	1.25202	0.916679	2.45096	0.170002	1.73713	0.544826	2.59645	0.07632	-3.24132	0.003668	-3.93656	0.000329	-1.7925	0.092424	-6.34521	4e-06	-1.41093	0.99638	1.05936	0.987463	-1.21449	0.855634	1.80827	0.084974	-5.46182	9e-06	1.49468	0.819163	2.19613	0.025631	-3.71729	0.000127
A_69_P022311	LOC100060062	DHRS7	ENSECAT00000011872	ens|dehydrogenase/reductase (SDR family) member 7 [Source:HGNC Symbol;Acc:21524] [ENSECAT00000011872]	-1.08774	0.962639	-1.64979	0.292892	-1.28479	0.756384	-1.33147	0.52883	1.99169	0.023191	2.92382	0.000305	5.49257	0	3.02084	0.000106	1.2841	0.99638	1.23908	0.914994	1.46801	0.523486	2.75774	0.000235	3.45348	1.9e-05	-1.03633	0.990669	1.87856	0.021375	6.72329	0
A_69_P022506	FUT8	FUT8	ENSECAT00000015238	ens|fucosyltransferase 8 (alpha (1,6) fucosyltransferase) [Source:HGNC Symbol;Acc:4019] [ENSECAT00000015238]	1.47171	0.821053	1.4593	0.439945	1.35554	0.705175	1.19268	0.737596	1.0075	0.988506	-1.27794	0.451929	-5.86206	0	1.01607	0.96846	-1.07655	0.99638	-1.22355	0.927445	-1.28753	0.726018	-5.90606	0	-1.17706	0.607963	-1.13654	0.9446	-4.58712	4e-06	-4.75064	1e-06
A_69_P022821	LOC100050834	ALDH6A1	ENSECAT00000009974	ens|aldehyde dehydrogenase 6 family, member A1 [Source:HGNC Symbol;Acc:7179] [ENSECAT00000009974]	-1.3246	0.87904	-1.66771	0.365719	-1.05116	0.973223	-1.07303	0.919352	3.85871	0.000797	4.71298	5e-05	5.71573	3e-06	4.85822	1.2e-05	1.58655	0.99638	1.55421	0.794405	1.22139	0.835277	1.48125	0.242393	3.74004	8.6e-05	-1.02081	0.996324	1.21276	0.64221	4.63017	7e-06
A_69_P023031	LOC100059164	TMED8	ENSECAT00000016762	ens|transmembrane emp24 protein transport domain containing 8 [Source:HGNC Symbol;Acc:18633] [ENSECAT00000016762]	1.47566	0.82042	1.52735	0.357963	1.33545	0.701255	1.06338	0.91359	-1.57234	0.137974	-2.82767	0.000347	-7.47373	0	-1.62742	0.06384	-1.1437	0.99638	-1.43631	0.790149	-1.79838	0.347771	-4.75324	1e-06	-2.55899	0.000396	-1.25585	0.872774	-2.64307	0.000492	-5.38566	0
A_69_P023141	FLRT2	FLRT2	ENSECAT00000009153	ens|fibronectin leucine rich transmembrane protein 2 [Source:HGNC Symbol;Acc:3761] [ENSECAT00000009153]	1.62179	0.837255	1.45438	0.616216	1.47094	0.751994	1.14059	0.875702	-1.04623	0.948982	-1.09659	0.868405	-5.48055	9.1e-05	1.06583	0.906214	1.01139	0.999107	-1.27511	0.944527	-1.04814	0.980007	-5.23839	9.7e-05	1.00543	0.992385	-1.28963	0.914559	-4.99781	0.000232	-3.85444	0.000607
A_69_P023142	FLRT2	FLRT2	ENSECAT00000009153	ens|fibronectin leucine rich transmembrane protein 2 [Source:HGNC Symbol;Acc:3761] [ENSECAT00000009153]	1.62014	0.829365	1.53033	0.540551	1.3723	0.799604	1.20935	0.802438	-1.10215	0.879374	-1.09758	0.860375	-5.0545	9.7e-05	-1.04106	0.939558	-1.11516	0.99638	-1.26542	0.943009	1.00416	0.999061	-4.58604	0.000158	1.07564	0.884391	-1.13475	0.965252	-4.60514	0.000258	-3.77292	0.000453
A_69_P023291	LOC100053265	LOC100053265	ENSECAT00000011040	ens|legumain [Source:HGNC Symbol;Acc:9472] [ENSECAT00000011040]	-2.01241	0.820453	-1.91499	0.453492	-1.74324	0.69331	-1.5793	0.596409	5.41026	0.003671	11.4976	3.8e-05	22.3417	0	5.14834	0.001164	1.09852	0.99638	1.21256	0.96876	2.12514	0.496079	4.12951	0.003848	9.9597	1.8e-05	1.10381	0.981891	1.94317	0.215881	17.5333	0
A_69_P023292	LOC100053265	LOC100053265	ENSECAT00000011040	ens|legumain [Source:HGNC Symbol;Acc:9472] [ENSECAT00000011040]	-1.97838	0.821053	-1.93644	0.454092	-1.73577	0.702678	-1.54761	0.621013	5.46103	0.004055	11.5522	4.4e-05	22.777	0	5.34529	0.001115	1.11561	0.99638	1.25124	0.961255	2.11539	0.505511	4.17081	0.004231	10.1356	2.1e-05	1.12158	0.978275	1.97166	0.214108	17.8176	0
A_69_P023293	LOC100053265	LOC100053265	ENSECAT00000011040	ens|legumain [Source:HGNC Symbol;Acc:9472] [ENSECAT00000011040]	-1.95056	0.823616	-1.91033	0.462348	-1.74746	0.696301	-1.53714	0.624914	5.32843	0.004293	11.3936	4.4e-05	22.2947	0	5.21853	0.001211	1.09321	0.99638	1.24278	0.96296	2.13827	0.497107	4.18411	0.003953	10.2072	1.8e-05	1.13682	0.974956	1.95678	0.216914	17.5694	0
A_69_P023294	LOC100053265	LOC100053265	ENSECAT00000011040	ens|legumain [Source:HGNC Symbol;Acc:9472] [ENSECAT00000011040]	-1.85271	0.832588	-1.91462	0.463782	-1.8966	0.640682	-1.4663	0.675156	5.00664	0.005819	10.9708	5.5e-05	21.0183	1e-06	5.17396	0.001345	1.0095	0.999492	1.30575	0.951909	2.19125	0.485772	4.19809	0.004057	11.2307	1.2e-05	1.29346	0.935777	1.91584	0.237697	16.6347	1e-06
A_69_P023295	LOC100053265	LOC100053265	ENSECAT00000011040	ens|legumain [Source:HGNC Symbol;Acc:9472] [ENSECAT00000011040]	-1.89169	0.824895	-1.9402	0.433285	-1.6987	0.702299	-1.51917	0.621477	5.77358	0.002327	10.8914	3.7e-05	21.8033	0	5.92163	0.000393	1.14217	0.99638	1.27715	0.953435	1.88642	0.566858	3.7764	0.0054	9.78027	1.5e-05	1.11818	0.978272	2.00188	0.180296	17.5097	0
A_69_P023398	SPI2	SPI2	NM_001114533	ref|Equus caballus alpha-1-antitrypsin (SPI2), mRNA [NM_001114533]	2.42893	0.82035	2.7188	0.339713	1.96126	0.68985	2.38253	0.359697	1.30399	0.784397	1.38588	0.660615	-3.4505	0.038101	1.16497	0.853334	-1.38625	0.99638	-1.14114	0.981756	1.0628	0.983667	-4.49944	0.015637	1.71635	0.39488	1.21479	0.964756	-4.78198	0.010465	-3.38459	0.028751
A_69_P023401	LOC100065191	LOC100065191	ENSECAT00000015356	ens|Uncharacterized protein [Source:UniProtKB/TrEMBL;Acc:F7CSL8] [ENSECAT00000015356]	3.04544	0.816686	3.32887	0.353307	2.44736	0.659142	2.99162	0.347335	1.49655	0.726681	1.67569	0.559556	-3.66431	0.079216	1.36913	0.743147	-1.36019	0.99638	-1.11273	0.988697	1.1197	0.9733	-5.48383	0.026755	2.08519	0.342625	1.22239	0.972648	-6.14024	0.016139	-3.59955	0.063557
A_69_P023421	LOC100065370	SERPINA5	ENSECAT00000026755	ens|serpin peptidase inhibitor, clade A (alpha-1 antiproteinase, antitrypsin), member 5 [Source:HGNC Symbol;Acc:8723] [ENSECAT00000026755]	2.59929	0.816167	3.05385	0.21951	1.96959	0.615772	2.00155	0.388515	1.10638	0.904902	-1.03341	0.96403	-12.9025	7e-06	-1.06191	0.929253	-1.5505	0.99638	-1.52574	0.909025	-1.14334	0.948015	-14.275	3e-06	1.27705	0.675913	1.01622	0.998482	-12.4854	1.3e-05	-9.93538	1.2e-05
A_69_P023426	LOC100053600	LOC100053600	ENSECAT00000014606	ens|serpin peptidase inhibitor, clade A (alpha-1 antiproteinase, antitrypsin), member 3 [Source:HGNC Symbol;Acc:16] [ENSECAT00000014606]	1.19718	0.952249	-1.13726	0.901132	-1.42643	0.812586	1.13479	0.894394	2.65747	0.05995	4.07275	0.003677	5.53035	0.00035	3.61816	0.004981	-1.25427	0.99638	1.29055	0.94922	1.53256	0.716228	2.08106	0.110532	6.95501	5.5e-05	1.6187	0.845397	1.35789	0.592217	5.83442	0.000109
A_69_P023576	DLK1	DLK1	ENSECAT00000012776	ens|delta-like 1 homolog (Drosophila) [Source:HGNC Symbol;Acc:2907] [ENSECAT00000012776]	1.01331	0.99705	-3.12866	0.203292	-3.14552	0.351909	-7.49515	0.009515	2.57331	0.093944	3.30055	0.020049	1.49186	0.451676	8.15817	7.1e-05	-1.00539	0.999559	-2.39564	0.645242	1.28261	0.87616	-1.7249	0.294552	10.5201	1.3e-05	-2.3828	0.72298	-2.21237	0.126046	11.3306	4e-06
A_69_P023686	MARK3	MARK3	ENSECAT00000018176	ens|MAP/microtubule affinity-regulating kinase 3 [Source:HGNC Symbol;Acc:6897] [ENSECAT00000018176]	-2.06673	0.816167	-1.59641	0.443416	1.19808	0.89	1.30916	0.668206	2.52544	0.019529	4.50508	0.000148	4.65141	4.9e-05	1.95073	0.055398	1.91262	0.99638	2.08995	0.54832	1.78388	0.459196	1.84182	0.079298	1.81942	0.080155	1.09271	0.975126	1.03248	0.954447	1.71913	0.099569
A_69_P023691	LOC100055201	CKB	ENSECAT00000009258	ens|creatine kinase, brain [Source:HGNC Symbol;Acc:1991] [ENSECAT00000009258]	-1.58023	0.82573	-1.06692	0.937666	1.03673	0.981317	1.13152	0.864762	2.69657	0.014193	2.76346	0.006417	7.68799	1e-06	1.82064	0.093674	1.10612	0.99638	1.20725	0.951735	1.0248	0.989929	2.85102	0.002987	1.6868	0.13828	1.09143	0.975923	2.78202	0.005071	4.2996	4.9e-05
A_69_P023692	LOC100055201	CKB	ENSECAT00000009258	ens|creatine kinase, brain [Source:HGNC Symbol;Acc:1991] [ENSECAT00000009258]	-1.61644	0.82042	-1.02165	0.978924	-1.0066	0.996318	1.08594	0.905442	2.51947	0.012639	2.70118	0.003814	7.01037	1e-06	1.5924	0.161846	1.01495	0.998916	1.10945	0.974343	1.07212	0.959962	2.78248	0.001655	1.6821	0.1041	1.09311	0.972569	2.5953	0.004366	3.9937	3e-05
A_69_P023693	LOC100055201	CKB	ENSECAT00000009258	ens|creatine kinase, brain [Source:HGNC Symbol;Acc:1991] [ENSECAT00000009258]	-1.68444	0.817981	-1.06072	0.942949	1.0145	0.993268	1.03098	0.969935	2.71838	0.011738	2.87781	0.003978	8.17568	1e-06	1.71181	0.127421	1.0761	0.99638	1.09359	0.979072	1.05865	0.96954	3.00755	0.001555	1.68405	0.130159	1.01625	0.998057	2.84094	0.003542	4.70778	1.6e-05
A_69_P023694	LOC100055201	CKB	ENSECAT00000009258	ens|creatine kinase, brain [Source:HGNC Symbol;Acc:1991] [ENSECAT00000009258]	-1.69789	0.816167	-1.06315	0.937945	1.03251	0.982921	1.00331	0.997246	2.72373	0.009512	2.8897	0.003014	8.17265	0	1.70549	0.118174	1.09771	0.99638	1.06667	0.983771	1.06094	0.96763	3.00054	0.001188	1.64835	0.135493	-1.0291	0.994784	2.8282	0.002836	4.79754	9e-06
A_69_P023695	LOC100055201	CKB	ENSECAT00000009258	ens|creatine kinase, brain [Source:HGNC Symbol;Acc:1991] [ENSECAT00000009258]	-1.59739	0.821053	-1.0304	0.971833	1.02519	0.987093	1.11488	0.880465	2.57671	0.016411	2.66429	0.00704	7.52777	1e-06	1.66212	0.150686	1.05636	0.997224	1.14878	0.967192	1.03399	0.983667	2.92147	0.001956	1.62692	0.159935	1.08748	0.976769	2.82543	0.00363	4.22695	4.1e-05
A_69_P023756	LOC100629687	INF2	ENSECAT00000008146	ens|inverted formin, FH2 and WH2 domain containing [Source:HGNC Symbol;Acc:23791] [ENSECAT00000008146]	1.30159	0.840341	1.23286	0.61442	1.09707	0.919811	-1.08069	0.866536	-1.26464	0.415431	-1.71241	0.022406	-4.28136	0	-1.19786	0.474323	-1.12378	0.99638	-1.33234	0.821778	-1.35406	0.553274	-3.38543	2e-06	-1.44333	0.099101	-1.18559	0.897046	-2.5002	0.000179	-3.04373	4e-06
A_69_P023771	LOC100061130	AKT1	ENSECAT00000009000	ens|v-akt murine thymoma viral oncogene homolog 1 [Source:HGNC Symbol;Acc:391] [ENSECAT00000009000]	1.35152	0.820453	1.52714	0.260281	1.29286	0.657506	1.19637	0.629062	-1.38622	0.189172	-1.76119	0.010194	-4.74958	0	-1.56634	0.032484	-1.18121	0.99638	-1.27648	0.845221	-1.2705	0.632613	-3.42629	1e-06	-1.68474	0.010618	-1.08065	0.959742	-2.6968	2.9e-05	-4.20433	0
A_69_P024126	BFSP1	BFSP1	ENSECAT00000022472	ens|beaded filament structural protein 1, filensin [Source:HGNC Symbol;Acc:1040] [ENSECAT00000022472]	-1.58862	0.821053	-1.47498	0.508386	-1.9996	0.404017	-1.61184	0.366512	1.64571	0.205229	2.27966	0.017111	3.94994	0.000104	1.52799	0.217032	-1.35568	0.99638	-1.09279	0.977699	1.38521	0.698465	2.40014	0.007373	2.86941	0.001319	1.24057	0.910151	1.73269	0.114077	4.00768	3.8e-05
A_69_P024306	LOC100065724	CDS2	ENSECAT00000012970	ens|CDP-diacylglycerol synthase (phosphatidate cytidylyltransferase) 2 [Source:HGNC Symbol;Acc:1801] [ENSECAT00000012970]	-1.40127	0.82508	-1.72483	0.235545	-1.3268	0.701773	-1.15664	0.768253	3.01583	0.000653	3.95162	1.9e-05	4.93236	0	3.71221	7e-06	1.29999	0.99638	1.49124	0.737741	1.31029	0.669261	1.63549	0.052952	3.74162	5e-06	1.14712	0.933035	1.24819	0.467375	4.07129	1e-06
A_69_P024307	LOC100065724	CDS2	ENSECAT00000012970	ens|CDP-diacylglycerol synthase (phosphatidate cytidylyltransferase) 2 [Source:HGNC Symbol;Acc:1801] [ENSECAT00000012970]	-1.48769	0.821053	-1.79916	0.25433	-1.23471	0.82589	-1.23818	0.684176	3.52899	0.000577	4.77909	1.7e-05	5.99947	0	4.26781	8e-06	1.45715	0.99638	1.45306	0.816005	1.35424	0.667598	1.70006	0.062781	3.96641	1.2e-05	-1.00281	0.999909	1.25536	0.512967	4.99327	1e-06
A_69_P024701	ENSECAT00000014305	ID1	ENSECAT00000014305	ens|inhibitor of DNA binding 1, dominant negative helix-loop-helix protein [Source:HGNC Symbol;Acc:5360] [ENSECAT00000014305]	-2.04757	0.816167	-1.20184	0.79835	-2.2361	0.36415	-2.17325	0.15301	-1.24655	0.663842	-1.33739	0.483547	3.28206	0.00107	-2.12375	0.031935	-1.86057	0.99638	-1.80827	0.683497	-1.07287	0.962735	4.09126	0.000124	-1.22463	0.613273	1.02892	0.994784	4.38941	0.00012	3.48351	0.000305
A_69_P024702	ENSECAT00000014305	ID1	ENSECAT00000014305	ens|inhibitor of DNA binding 1, dominant negative helix-loop-helix protein [Source:HGNC Symbol;Acc:5360] [ENSECAT00000014305]	-2.11827	0.816167	-1.21095	0.786169	-2.16668	0.374487	-2.36403	0.111524	-1.16542	0.775761	-1.35919	0.451675	3.31761	0.000902	-2.03863	0.040851	-1.78924	0.99638	-1.95221	0.602441	-1.16627	0.898911	3.8664	0.000186	-1.32883	0.452504	-1.09109	0.975923	4.50928	8.9e-05	3.70252	0.000159
A_69_P024703	ENSECAT00000014305	ID1	ENSECAT00000014305	ens|inhibitor of DNA binding 1, dominant negative helix-loop-helix protein [Source:HGNC Symbol;Acc:5360] [ENSECAT00000014305]	-2.07874	0.816167	-1.20678	0.796536	-2.15587	0.396822	-2.31152	0.127893	-1.23829	0.680264	-1.39206	0.424064	3.33464	0.001086	-2.13301	0.033525	-1.78646	0.99638	-1.91544	0.628044	-1.12418	0.932999	4.12925	0.000138	-1.34226	0.445768	-1.0722	0.982669	4.64201	9.2e-05	3.70805	0.000205
A_69_P024704	ENSECAT00000014305	ID1	ENSECAT00000014305	ens|inhibitor of DNA binding 1, dominant negative helix-loop-helix protein [Source:HGNC Symbol;Acc:5360] [ENSECAT00000014305]	-2.06849	0.816167	-1.21173	0.793698	-2.30386	0.357154	-2.2331	0.149839	-1.28744	0.618579	-1.36092	0.46696	3.22812	0.001574	-2.19774	0.028849	-1.9013	0.99638	-1.8429	0.679582	-1.05708	0.971452	4.15601	0.000149	-1.22189	0.62776	1.03169	0.994784	4.39322	0.000163	3.485	0.000405
A_69_P024705	ENSECAT00000014305	ID1	ENSECAT00000014305	ens|inhibitor of DNA binding 1, dominant negative helix-loop-helix protein [Source:HGNC Symbol;Acc:5360] [ENSECAT00000014305]	-2.09988	0.816167	-1.26066	0.732233	-2.25884	0.347412	-2.31459	0.116482	-1.22412	0.689191	-1.39676	0.401944	3.30515	0.000861	-2.03901	0.039219	-1.79179	0.99638	-1.83601	0.650705	-1.14103	0.917161	4.04591	0.000114	-1.29846	0.491614	-1.02468	0.995876	4.61649	6.6e-05	3.64311	0.000168
A_69_P024716	TPX2	TPX2	ENSECAT00000020073	ens|TPX2, microtubule-associated, homolog (Xenopus laevis) [Source:HGNC Symbol;Acc:1249] [ENSECAT00000020073]	1.38774	0.897521	3.32412	0.160546	1.71015	0.642495	3.03847	0.093613	-3.83433	0.006317	-4.70755	0.000797	-2.70973	0.019356	-9.18454	6e-06	-1.94375	0.99638	-1.09401	0.982762	-1.22774	0.885059	1.41502	0.463747	-5.80125	7.4e-05	1.77672	0.786553	1.73728	0.234357	-5.93296	3.8e-05
A_69_P024717	TPX2	TPX2	ENSECAT00000020073	ens|TPX2, microtubule-associated, homolog (Xenopus laevis) [Source:HGNC Symbol;Acc:1249] [ENSECAT00000020073]	1.54112	0.872844	4.02306	0.156357	1.91486	0.611917	3.60321	0.082734	-4.07562	0.009571	-5.11037	0.001341	-2.99359	0.020725	-10.6393	1e-05	-2.10096	0.99638	-1.11652	0.98102	-1.25389	0.886898	1.36145	0.574834	-6.3497	0.000145	1.88171	0.786553	1.70711	0.312904	-6.99913	4.8e-05
A_69_P024901	E2F1	E2F1	ENSECAT00000025589	ens|E2F transcription factor 1 [Source:HGNC Symbol;Acc:3113] [ENSECAT00000025589]	1.4297	0.816686	1.57755	0.279656	1.22862	0.780354	1.35541	0.427356	-2.39857	0.002	-2.63166	0.000244	-5.24927	0	-2.64661	0.000107	-1.28399	0.99638	-1.16389	0.936	-1.09718	0.913401	-2.1885	0.001004	-2.26154	0.000573	1.10319	0.952663	-1.99466	0.004519	-4.97651	0
A_69_P025091	LOC100069662	CNBD2	ENSECAT00000012422	ens|chromosome 20 open reading frame 152 [Source:HGNC Symbol;Acc:16145] [ENSECAT00000012422]	1.99336	0.816167	2.0588	0.257263	1.99229	0.44922	1.57517	0.433868	-1.08774	0.886315	-1.46565	0.342593	-10.8525	0	-1.12345	0.797332	-1.03338	0.997224	-1.30703	0.921839	-1.34743	0.753304	-9.97709	0	-1.46486	0.304804	-1.26481	0.909151	-7.40455	3e-06	-8.5757	0
A_69_P025096	EPB41L1	EPB41L1	ENSECAT00000018648	ens|erythrocyte membrane protein band 4.1-like 1 [Source:HGNC Symbol;Acc:3378] [ENSECAT00000018648]	1.58699	0.816167	1.13035	0.841953	1.37177	0.706041	-1.01469	0.982966	1.06484	0.898078	-1.22328	0.566935	-6.76978	0	1.49502	0.180439	1.21358	0.99638	-1.14696	0.95702	-1.3026	0.725684	-7.20875	0	-1.05739	0.882029	-1.39193	0.827387	-5.53411	2e-06	-4.20402	4e-06
A_69_P025097	EPB41L1	EPB41L1	ENSECAT00000018648	ens|erythrocyte membrane protein band 4.1-like 1 [Source:HGNC Symbol;Acc:3378] [ENSECAT00000018648]	1.5681	0.817981	1.11221	0.869019	1.42677	0.666306	-1.07536	0.909571	1.16416	0.73327	-1.22968	0.565573	-6.68316	0	1.64135	0.099842	1.28283	0.99638	-1.19602	0.944509	-1.43154	0.608375	-7.78028	0	-1.11885	0.754695	-1.53429	0.778608	-5.43489	2e-06	-3.96329	1e-05
A_69_P025098	EPB41L1	EPB41L1	ENSECAT00000018648	ens|erythrocyte membrane protein band 4.1-like 1 [Source:HGNC Symbol;Acc:3378] [ENSECAT00000018648]	1.53822	0.82042	1.09772	0.88604	1.42754	0.662446	-1.07697	0.906608	1.15265	0.749526	-1.14866	0.712647	-6.57394	0	1.61519	0.107952	1.30045	0.99638	-1.18222	0.948159	-1.324	0.709996	-7.57746	0	-1.066	0.865189	-1.53742	0.771458	-5.72316	1e-06	-3.96828	9e-06
A_69_P025099	EPB41L1	EPB41L1	ENSECAT00000018648	ens|erythrocyte membrane protein band 4.1-like 1 [Source:HGNC Symbol;Acc:3378] [ENSECAT00000018648]	1.50759	0.821053	1.10898	0.871282	1.35907	0.719492	-1.04709	0.944222	1.08042	0.872838	-1.17071	0.669247	-6.60406	0	1.46878	0.206788	1.22551	0.99638	-1.1612	0.953434	-1.26486	0.767733	-7.13518	0	-1.05537	0.887634	-1.42307	0.80749	-5.64108	2e-06	-4.18352	5e-06
A_69_P025100	EPB41L1	EPB41L1	ENSECAT00000018648	ens|erythrocyte membrane protein band 4.1-like 1 [Source:HGNC Symbol;Acc:3378] [ENSECAT00000018648]	1.55545	0.82042	1.10575	0.878197	1.46952	0.634964	-1.06611	0.922109	1.15949	0.741968	-1.1305	0.752062	-6.449	0	1.63106	0.10593	1.32899	0.99638	-1.17885	0.950383	-1.3108	0.726246	-7.47755	0	-1.06804	0.863074	-1.56668	0.756265	-5.70456	2e-06	-3.88894	1.3e-05
A_69_P025111	LOC100055199	MYL9	ENSECAT00000007656	ens|myosin, light chain 9, regulatory [Source:HGNC Symbol;Acc:15754] [ENSECAT00000007656]	1.13851	0.969578	3.47833	0.187735	3.78612	0.268775	3.58661	0.105359	1.43317	0.614785	1.95619	0.229907	-4.66061	0.00301	-2.13176	0.145783	1.08849	0.997224	1.03113	0.996416	1.36494	0.838884	-6.67946	0.000289	-1.7	0.32045	-1.05563	0.99328	-9.11706	8.3e-05	-14.6822	2e-06
A_69_P025266	LOC100070299	LOC100070299	ENSECAT00000013800	ens|family with sequence similarity 83, member D [Source:HGNC Symbol;Acc:16122] [ENSECAT00000013800]	1.23942	0.915825	2.02235	0.225559	1.61267	0.582273	2.31948	0.093188	-2.63614	0.00869	-3.0234	0.001366	-1.6426	0.12752	-4.30134	3.3e-05	-1.25404	0.99638	1.14692	0.964083	-1.14691	0.903214	1.60485	0.147248	-3.93389	5.2e-05	1.43828	0.827387	1.84062	0.066554	-3.074	0.000355
A_69_P025267	LOC100070299	LOC100070299	ENSECAT00000013800	ens|family with sequence similarity 83, member D [Source:HGNC Symbol;Acc:16122] [ENSECAT00000013800]	1.24036	0.910931	1.96355	0.229696	1.57234	0.592965	2.2578	0.093593	-2.71242	0.005769	-3.17341	0.000669	-1.68795	0.095288	-4.29389	2.2e-05	-1.24881	0.99638	1.14986	0.960796	-1.16995	0.87693	1.60694	0.132157	-4.02276	2.9e-05	1.43595	0.821017	1.88004	0.048916	-3.07253	0.000249
A_69_P025341	MYBL2	MYBL2	ENSECAT00000006544	ens|v-myb myeloblastosis viral oncogene homolog (avian)-like 2 [Source:HGNC Symbol;Acc:7548] [ENSECAT00000006544]	1.41872	0.89776	3.10343	0.181169	1.55575	0.743863	1.6158	0.535725	-6.34197	0.001009	-7.74918	9.4e-05	-8.94933	1.5e-05	-13.873	2e-06	-1.99481	0.99638	-1.92068	0.766597	-1.22189	0.898699	-1.41113	0.502474	-8.49766	1.6e-05	1.0386	0.994784	-1.15487	0.825585	-10.1925	2e-06
A_69_P025496	ENSECAT00000001317	ENSECAT00000001317	ENSECAT00000001317	ens|Uncharacterized protein [Source:UniProtKB/TrEMBL;Acc:F6VMN7] [ENSECAT00000001317]	28.0732	0.086985	4.0431	0.31438	5.97498	0.366493	1.13945	0.939974	-1.68277	0.640563	-3.76126	0.112668	-65.401	4e-06	4.12622	0.071754	1.47782	0.99638	-3.54828	0.718583	-2.23516	0.681092	-38.8651	1.8e-05	1.24917	0.819877	-5.24373	0.648857	-17.3881	0.000588	-2.65454	0.194491
A_69_P025497	ENSECAT00000001317	ENSECAT00000001317	ENSECAT00000001317	ens|Uncharacterized protein [Source:UniProtKB/TrEMBL;Acc:F6VMN7] [ENSECAT00000001317]	27.8284	0.086985	4.03789	0.310166	5.94642	0.358736	1.1458	0.936496	-1.72887	0.614063	-3.59858	0.121217	-63.4707	3e-06	3.98631	0.075264	1.47266	0.99638	-3.52408	0.71321	-2.08146	0.712045	-36.7123	1.9e-05	1.30047	0.781036	-5.18977	0.648857	-17.6377	0.000489	-2.61333	0.195957
A_69_P025498	ENSECAT00000001317	ENSECAT00000001317	ENSECAT00000001317	ens|Uncharacterized protein [Source:UniProtKB/TrEMBL;Acc:F6VMN7] [ENSECAT00000001317]	30.6035	0.086985	4.18049	0.298726	6.17612	0.347412	1.15949	0.930182	-1.81503	0.576069	-3.92174	0.095923	-68.5635	3e-06	4.03331	0.072931	1.47737	0.99638	-3.60547	0.700418	-2.16071	0.694556	-37.7755	1.7e-05	1.26351	0.807287	-5.32659	0.632432	-17.4829	0.000509	-2.59769	0.199341
A_69_P025499	ENSECAT00000001317	ENSECAT00000001317	ENSECAT00000001317	ens|Uncharacterized protein [Source:UniProtKB/TrEMBL;Acc:F6VMN7] [ENSECAT00000001317]	27.8745	0.086985	4.04754	0.309208	5.91256	0.359837	1.12543	0.945414	-1.73285	0.611669	-3.60238	0.120363	-64.2869	3e-06	3.97424	0.075515	1.46078	0.99638	-3.59644	0.700418	-2.07887	0.712243	-37.0988	1.8e-05	1.30871	0.774614	-5.25361	0.637185	-17.8457	0.000465	-2.59557	0.19875
A_69_P025500	ENSECAT00000001317	ENSECAT00000001317	ENSECAT00000001317	ens|Uncharacterized protein [Source:UniProtKB/TrEMBL;Acc:F6VMN7] [ENSECAT00000001317]	29.0741	0.086985	4.04527	0.310152	5.84508	0.366493	1.16687	0.927388	-1.85205	0.5596	-3.80578	0.104093	-67.1396	3e-06	3.88066	0.081642	1.44492	0.99638	-3.46676	0.718835	-2.0549	0.718076	-36.2515	1.9e-05	1.30699	0.77614	-5.00918	0.65317	-17.6415	0.000489	-2.69462	0.181073
A_69_P025501	LOC100056252	LOC100056252	ENSECAT00000018637	ens|WAP four-disulfide core domain 2 [Source:HGNC Symbol;Acc:15939] [ENSECAT00000018637]	2.02956	0.884632	-2.51191	0.538101	1.09297	0.980757	1.26525	0.892712	3.81954	0.173677	3.73465	0.142287	3.46764	0.144139	19.4722	0.000594	2.74544	0.99638	3.1782	0.788719	-1.02273	0.996834	-1.10148	0.935938	6.93493	0.016956	1.15763	0.986184	-1.077	0.956102	5.56233	0.028538
A_69_P025546	LOC100071084	LOC100071084	ENSECAT00000024502	ens|WAP four-disulfide core domain 3 [Source:HGNC Symbol;Acc:15957] [ENSECAT00000024502]	-1.36961	0.909996	1.34719	0.732639	1.5759	0.725585	1.85671	0.388487	-2.66297	0.053762	-3.31037	0.010465	2.35109	0.056769	-4.91352	0.000566	1.16977	0.99638	1.37822	0.928109	-1.24311	0.883845	6.26089	9.2e-05	-7.145	3.5e-05	1.1782	0.959742	7.78297	4.1e-05	-1.08162	0.880222
A_69_P025556	UBE2C	UBE2C	ENSECAT00000015457	ens|ubiquitin-conjugating enzyme E2C [Source:HGNC Symbol;Acc:15937] [ENSECAT00000015457]	1.31736	0.926126	4.12013	0.149809	1.99203	0.586154	3.28649	0.101165	-3.55514	0.017172	-4.60922	0.002183	-2.90777	0.022775	-11.1189	7e-06	-2.06831	0.99638	-1.25366	0.955745	-1.29649	0.858557	1.22264	0.730763	-6.96977	7.1e-05	1.64982	0.841945	1.58514	0.392655	-7.25417	3.3e-05
A_69_P025557	UBE2C	UBE2C	ENSECAT00000015457	ens|ubiquitin-conjugating enzyme E2C [Source:HGNC Symbol;Acc:15937] [ENSECAT00000015457]	1.37878	0.910856	4.04201	0.150531	1.96561	0.592471	3.41928	0.08968	-3.55046	0.016486	-4.79513	0.001619	-2.93025	0.020835	-10.4085	8e-06	-2.05637	0.99638	-1.18212	0.971974	-1.35056	0.825905	1.21166	0.741746	-6.83601	7.3e-05	1.73955	0.810863	1.63642	0.349456	-7.26682	2.9e-05
A_69_P025558	UBE2C	UBE2C	ENSECAT00000015457	ens|ubiquitin-conjugating enzyme E2C [Source:HGNC Symbol;Acc:15937] [ENSECAT00000015457]	1.3634	0.909996	3.7919	0.149809	1.8765	0.598295	3.2243	0.088267	-3.62726	0.010405	-4.62423	0.001221	-2.91679	0.015245	-10.0882	5e-06	-2.02073	0.99638	-1.17604	0.97081	-1.27485	0.859805	1.24358	0.684416	-6.36453	6e-05	1.71825	0.799877	1.58538	0.356438	-6.89794	2e-05
A_69_P025559	UBE2C	UBE2C	ENSECAT00000015457	ens|ubiquitin-conjugating enzyme E2C [Source:HGNC Symbol;Acc:15937] [ENSECAT00000015457]	1.30673	0.928413	4.06367	0.152191	1.99223	0.587419	3.27135	0.102867	-3.50672	0.018765	-4.56038	0.002401	-2.85796	0.025553	-10.9052	8e-06	-2.03976	0.99638	-1.2422	0.957968	-1.30047	0.857368	1.227	0.726889	-6.9527	7.6e-05	1.64206	0.845397	1.59567	0.386737	-7.15479	3.8e-05
A_69_P025560	UBE2C	UBE2C	ENSECAT00000015457	ens|ubiquitin-conjugating enzyme E2C [Source:HGNC Symbol;Acc:15937] [ENSECAT00000015457]	1.36735	0.912133	3.94047	0.150531	1.98657	0.574808	3.41603	0.084194	-3.5747	0.01418	-4.80933	0.001347	-2.96523	0.017389	-10.3017	7e-06	-1.98356	0.99638	-1.15353	0.975573	-1.34538	0.823922	1.20554	0.743908	-6.9873	5.1e-05	1.71956	0.811448	1.62191	0.349294	-7.40798	2e-05
A_69_P025596	CTSA	CTSA	ENSECAT00000005323	ens|cathepsin A [Source:HGNC Symbol;Acc:9251] [ENSECAT00000005323]	-1.50402	0.816167	-1.42074	0.448862	-1.41563	0.62841	-1.26415	0.613333	1.81976	0.046334	2.58419	0.000935	5.32229	0	1.71899	0.040009	1.00361	0.999559	1.12387	0.9627	1.42007	0.562371	2.92472	0.000106	2.43232	0.000781	1.11983	0.95042	2.05956	0.00785	4.47346	1e-06
A_69_P025896	LOC100050161	AURKA	ENSECAT00000025786	ens|aurora kinase A [Source:HGNC Symbol;Acc:11393] [ENSECAT00000025786]	1.12293	0.947796	1.80463	0.229928	1.31539	0.73071	1.79017	0.168446	-2.81855	0.001707	-3.24324	0.00015	-2.02019	0.010564	-4.5296	3e-06	-1.37193	0.99638	-1.00808	0.999303	-1.15068	0.8733	1.39519	0.242135	-3.79912	1e-05	1.36094	0.827387	1.60541	0.097547	-3.22058	2.9e-05
A_69_P025966	LOC100055800	PMEPA1	ENSECAT00000019121	ens|prostate transmembrane protein, androgen induced 1 [Source:HGNC Symbol;Acc:14107] [ENSECAT00000019121]	-1.45022	0.82573	-1.76446	0.267914	-1.58394	0.544826	-1.70278	0.230466	2.21982	0.014778	2.8759	0.000723	4.00245	1.4e-05	2.70082	0.000756	1.11397	0.99638	1.03622	0.991159	1.29556	0.727082	1.80305	0.037158	3.14109	0.000116	-1.07503	0.975371	1.39172	0.30266	4.6995	1e-06
A_69_P026021	LOC100056600	CTSZ	ENSECAT00000026952	ens|cathepsin Z [Source:HGNC Symbol;Acc:2547] [ENSECAT00000026952]	-1.56936	0.816167	-1.44479	0.441914	-1.79145	0.400293	-1.51102	0.34102	1.69338	0.093318	2.14333	0.007931	4.14824	5e-06	1.55897	0.108672	-1.23994	0.99638	-1.04584	0.987463	1.26571	0.743612	2.44969	0.001148	2.44665	0.001016	1.18559	0.916799	1.93542	0.018447	3.99404	3e-06
A_69_P026022	LOC100056600	CTSZ	ENSECAT00000026952	ens|cathepsin Z [Source:HGNC Symbol;Acc:2547] [ENSECAT00000026952]	-1.70605	0.816167	-1.49011	0.406355	-1.72857	0.430586	-1.66842	0.227359	1.89123	0.040351	2.31614	0.003808	4.55496	2e-06	1.65185	0.06781	-1.16003	0.99638	-1.11967	0.965516	1.22468	0.791704	2.40847	0.001409	2.34672	0.001642	1.03605	0.991236	1.96661	0.016028	4.4545	1e-06
A_69_P026023	LOC100056600	CTSZ	ENSECAT00000026952	ens|cathepsin Z [Source:HGNC Symbol;Acc:2547] [ENSECAT00000026952]	-1.6207	0.816167	-1.43734	0.448072	-1.67993	0.459476	-1.58817	0.278731	1.85672	0.045972	2.34536	0.003267	4.51417	2e-06	1.64665	0.068575	-1.16878	0.99638	-1.10494	0.97175	1.26318	0.746422	2.43127	0.001225	2.43107	0.001074	1.05777	0.981891	1.92472	0.019268	4.42356	1e-06
A_69_P026356	LOC100061234	CTSV	ENSECAT00000006084	ens|cathepsin L2 [Source:HGNC Symbol;Acc:2538] [ENSECAT00000006084]	1.4172	0.8483	1.27673	0.678672	1.30942	0.78189	1.43953	0.480597	-1.72038	0.133148	-2.07326	0.024726	-5.36022	3e-06	-1.54986	0.170491	1.0256	0.997621	1.12752	0.969837	-1.20511	0.842644	-3.11572	0.000362	-1.91558	0.031343	1.09937	0.967615	-2.58541	0.003133	-5.44468	1e-06
A_69_P026421	LOC100063910	FBP1	ENSECAT00000022959	ens|fructose-1,6-bisphosphatase 1 [Source:HGNC Symbol;Acc:3606] [ENSECAT00000022959]	-1.03063	0.992343	-1.11491	0.930698	-1.40687	0.855394	1.29929	0.80232	-1.01849	0.984496	1.47381	0.544245	9.81541	7.2e-05	1.06213	0.933864	-1.26187	0.99638	1.44859	0.929925	1.50107	0.782227	9.99691	5.1e-05	2.01183	0.195499	1.82793	0.827387	6.65987	0.00076	7.32988	0.000168
A_69_P026422	LOC100063910	FBP1	ENSECAT00000022959	ens|fructose-1,6-bisphosphatase 1 [Source:HGNC Symbol;Acc:3606] [ENSECAT00000022959]	-1.02168	0.994643	-1.12545	0.922897	-1.34111	0.877482	1.35274	0.761285	-1.0294	0.975097	1.41658	0.581849	8.46241	0.000121	1.07011	0.923482	-1.19162	0.99638	1.52244	0.914168	1.45822	0.798919	8.71119	7.9e-05	1.85948	0.245123	1.81417	0.824984	5.97385	0.001058	6.12304	0.000375
A_69_P026431	LOC100061532	CTSL	ENSECAT00000007651	ens|cathepsin L1 [Source:HGNC Symbol;Acc:2537] [ENSECAT00000007651]	-1.79979	0.820453	-2.15381	0.296446	-1.82613	0.59254	-1.61373	0.487013	3.62216	0.007073	5.94583	0.000149	15.3854	0	4.33465	0.000594	1.17944	0.99638	1.33468	0.928191	1.64152	0.610248	4.24759	0.000581	6.03285	4.1e-05	1.13162	0.968537	2.5876	0.024761	13.7949	0
A_69_P026556	SLC28A3	SLC28A3	ENSECAT00000019643	ens|Uncharacterized protein [Source:UniProtKB/TrEMBL;Acc:F7AM91] [ENSECAT00000019643]	1.08305	0.961884	1.42779	0.408142	-1.00595	0.996133	-1.00114	0.997943	2.61021	0.001354	2.05374	0.005458	-1.72592	0.026739	1.97998	0.005561	-1.4363	0.99638	-1.42943	0.761493	-1.27096	0.701664	-4.50501	0	2.23755	0.000995	1.00481	0.999217	-3.54458	9e-06	-1.59174	0.043425
A_69_P026561	ENSECAT00000022254	ENSECAT00000022254	ENSECAT00000022254	ens|Uncharacterized protein [Source:UniProtKB/TrEMBL;Acc:F6V1R7] [ENSECAT00000022254]	-1.01593	0.991133	1.41168	0.426426	1.05451	0.962659	-1.15021	0.768069	2.92142	0.000618	2.33681	0.001385	-1.62741	0.049221	2.03702	0.004124	-1.33871	0.99638	-1.62372	0.581179	-1.25017	0.725884	-4.75434	0	2.18127	0.001415	-1.2129	0.892901	-3.80295	5e-06	-1.43742	0.120072
A_69_P026622	TLE1	TLE1	ENSECAT00000015131	ens|transducin-like enhancer of split 1 (E(sp1) homolog, Drosophila) [Source:HGNC Symbol;Acc:11837] [ENSECAT00000015131]	-1.2721	0.883638	-1.29834	0.618216	-1.27487	0.785129	-1.12422	0.836646	2.02432	0.028402	2.1872	0.008571	4.04743	1.1e-05	2.06608	0.010478	1.01842	0.998178	1.15489	0.953435	1.08046	0.946349	1.9994	0.013185	2.19195	0.004612	1.134	0.947292	1.8505	0.034599	3.5769	1.5e-05
A_69_P026624	TLE1	TLE1	ENSECAT00000015131	ens|transducin-like enhancer of split 1 (E(sp1) homolog, Drosophila) [Source:HGNC Symbol;Acc:11837] [ENSECAT00000015131]	-1.28297	0.87732	-1.30572	0.608435	-1.28168	0.780236	-1.14449	0.808638	2.06479	0.024362	2.15732	0.009713	4.05958	1.1e-05	2.10139	0.008886	1.01876	0.997987	1.14087	0.957968	1.04482	0.97134	1.9661	0.015574	2.15514	0.005497	1.11987	0.955582	1.88177	0.02981	3.62139	1.3e-05
A_69_P026716	ANXA1	ANXA1	NM_001081867	ref|Equus caballus annexin A1 (ANXA1), mRNA [NM_001081867]	-1.21795	0.928546	-1.74485	0.359928	-1.53783	0.650387	-2.20083	0.138917	-1.41948	0.431541	1.82513	0.101298	2.68293	0.00487	1.00925	0.985062	1.13462	0.99638	-1.26133	0.932537	2.59074	0.304195	3.80837	0.00019	2.30448	0.012898	-1.43113	0.848303	1.46999	0.322515	4.84803	1.2e-05
A_69_P026717	ANXA1	ANXA1	NM_001081867	ref|Equus caballus annexin A1 (ANXA1), mRNA [NM_001081867]	-1.22866	0.925472	-1.72145	0.369266	-1.27431	0.837027	-2.37243	0.106041	-1.25914	0.638076	1.84237	0.094727	2.61638	0.005886	1.11273	0.809237	1.35089	0.99638	-1.37816	0.888741	2.3198	0.324374	3.29438	0.00067	1.91082	0.054486	-1.86174	0.720647	1.42011	0.375694	5.05199	8e-06
A_69_P026836	DOCK8	DOCK8	ENSECAT00000013338	ens|dedicator of cytokinesis 8 [Source:HGNC Symbol;Acc:19191] [ENSECAT00000013338]	1.59577	0.816167	1.42887	0.453087	1.34852	0.701255	1.32848	0.539101	-1.94143	0.030794	-3.01889	0.000262	-6.96724	0	-1.73838	0.040855	-1.05959	0.99638	-1.07557	0.977699	-1.55498	0.465232	-3.58871	1.6e-05	-2.55113	0.000585	-1.01508	0.997296	-2.30788	0.002871	-5.80022	0
A_69_P027027	LOC100052009	LURAP1L	ENSECAT00000008515	ens|leucine rich adaptor protein 1-like [Source:HGNC Symbol;Acc:31452] [ENSECAT00000008515]	-1.03258	0.984954	-1.58313	0.279024	-1.39353	0.606345	-1.53088	0.246803	1.66478	0.058838	2.09329	0.003308	3.30443	8e-06	2.5524	0.000178	1.13605	0.99638	1.03412	0.989215	1.2574	0.703967	1.98491	0.003614	2.82504	3.8e-05	-1.09856	0.956566	1.57858	0.062571	4.8991	0
A_69_P027028	LOC100052009	LURAP1L	ENSECAT00000008515	ens|leucine rich adaptor protein 1-like [Source:HGNC Symbol;Acc:31452] [ENSECAT00000008515]	1.02102	0.989635	-1.47599	0.334889	-1.35738	0.623056	-1.45608	0.295864	1.57471	0.08356	1.93506	0.006263	2.84481	3.2e-05	2.37312	0.000309	1.08738	0.99638	1.01367	0.996416	1.22884	0.729319	1.80657	0.008959	2.68184	4.8e-05	-1.07272	0.967392	1.47014	0.109532	4.22937	0
A_69_P027431	IL11RA	GALT	ENSECAT00000018738	ens|Uncharacterized protein [Source:UniProtKB/TrEMBL;Acc:F6Q8J9] [ENSECAT00000018738]	-1.43359	0.820453	-1.4544	0.397647	-1.25456	0.769941	-1.11013	0.83534	2.1889	0.007101	3.60575	2.9e-05	5.47289	0	2.22068	0.001801	1.1593	0.99638	1.31012	0.862924	1.64729	0.381104	2.5003	0.000377	3.15545	2.3e-05	1.1301	0.939287	1.51782	0.11488	4.23804	0
A_69_P027506	LOC100062234	SEMA4D	ENSECAT00000010574	ens|sema domain, immunoglobulin domain (Ig), transmembrane domain (TM) and short cytoplasmic domain, (semaphorin) 4D [Source:HGNC Symbol;Acc:10732] [ENSECAT00000010574]	1.72427	0.816167	1.30912	0.645527	1.19244	0.878353	-1.12357	0.85406	-1.40484	0.39189	-2.26947	0.012483	-8.40312	0	-1.0666	0.876537	-1.09785	0.99638	-1.47089	0.829804	-1.61546	0.495254	-5.98153	1e-06	-1.56948	0.150168	-1.33979	0.865333	-3.70268	0.00013	-4.33745	9e-06
A_69_P027581	ENSECAT00000021815	WNK2	ENSECAT00000021815	ens|WNK lysine deficient protein kinase 2 [Source:HGNC Symbol;Acc:14542] [ENSECAT00000021815]	1.62001	0.816167	1.76661	0.306672	1.59657	0.579142	1.49795	0.426242	-1.57401	0.225069	-2.49729	0.005503	-9.13012	0	-1.71645	0.086183	-1.1065	0.99638	-1.17935	0.952303	-1.58658	0.510601	-5.80056	1e-06	-2.46116	0.003285	-1.06584	0.981891	-3.65601	0.000141	-8.4422	0
A_69_P027586	LOC100146796	NINJ1	ENSECAT00000014910	ens|ninjurin 1 [Source:HGNC Symbol;Acc:7824] [ENSECAT00000014910]	1.39583	0.885131	1.43467	0.621811	1.27406	0.862415	1.14526	0.866955	-1.74945	0.238939	-2.43221	0.031373	-10.1819	1e-06	-1.79813	0.146145	-1.12606	0.99638	-1.2527	0.948159	-1.39027	0.755147	-5.82007	3.3e-05	-2.22003	0.037893	-1.11247	0.972832	-4.18627	0.000619	-8.3541	1e-06
A_69_P027788	ENSECAT00000017902	ENSECAT00000017902	ENSECAT00000017902	ens|Uncharacterized protein [Source:UniProtKB/TrEMBL;Acc:F6YX25] [ENSECAT00000017902]	1.33023	0.928018	1.20336	0.793183	1.24982	0.854412	-1.06361	0.93999	-1.5652	0.499297	-2.99574	0.043077	-7.02942	0.000392	-1.41591	0.315943	1.03861	0.997224	-1.2799	0.932537	-1.91396	0.384153	-4.49106	2.7e-05	-2.81464	0.002919	-1.32932	0.894301	-2.34647	0.012586	-4.96833	3.4e-05
A_69_P028176	ENSECAT00000024809	HOMER3	ENSECAT00000024809	ens|homer homolog 3 (Drosophila) [Source:HGNC Symbol;Acc:17514] [ENSECAT00000024809]	-1.26901	0.847196	-1.49014	0.289718	-1.33361	0.615582	-1.21165	0.603718	1.99482	0.00509	2.62088	8.4e-05	4.29744	0	2.34242	0.000144	1.11737	0.99638	1.22984	0.879419	1.31384	0.57507	2.1543	0.00039	2.7543	1.3e-05	1.10066	0.945654	1.63969	0.022451	4.10319	0
A_69_P028341	LOC100050093	LOC100050093	ENSECAT00000016855	ens|cyclin B1 [Source:HGNC Symbol;Acc:1579] [ENSECAT00000016855]	1.50722	0.908555	5.25137	0.156357	2.10439	0.630767	2.90176	0.227856	-6.85919	0.004058	-8.53707	0.000593	-4.8811	0.006022	-23.8984	3e-06	-2.49544	0.99638	-1.80972	0.8678	-1.24462	0.916673	1.40526	0.615225	-11.9195	4.2e-05	1.3789	0.929858	1.74901	0.396728	-9.39726	9e-05
A_69_P028342	LOC100050093	LOC100050093	ENSECAT00000016855	ens|cyclin B1 [Source:HGNC Symbol;Acc:1579] [ENSECAT00000016855]	1.46663	0.915743	5.27189	0.156357	2.07685	0.638575	2.78771	0.247707	-6.81308	0.00419	-8.2339	0.000714	-4.71418	0.007228	-24.4901	2e-06	-2.53841	0.99638	-1.89112	0.852867	-1.20854	0.931959	1.44523	0.581352	-11.6598	4.8e-05	1.34228	0.935692	1.74662	0.39894	-8.96055	0.00012
A_69_P028551	ANKRD55	ANKRD55	ENSECAT00000016705	ens|ankyrin repeat domain 55 [Source:HGNC Symbol;Acc:25681] [ENSECAT00000016705]	-1.82081	0.816167	-1.69616	0.354982	-1.38829	0.728472	-1.43677	0.50711	3.15519	0.002863	5.54699	2.2e-05	8.20748	0	2.93919	0.001157	1.22177	0.99638	1.18054	0.953089	1.75805	0.43663	2.60126	0.003104	4.22932	3.2e-05	-1.03492	0.993368	1.47963	0.276419	6.47635	0
A_69_P028606	LOC100052064	LOC100052064	ENSECAT00000024915	ens|glutathione peroxidase 8 (putative) [Source:HGNC Symbol;Acc:33100] [ENSECAT00000024915]	-1.62577	0.801636	-1.16363	0.711973	-1.17566	0.819082	1.01776	0.971727	1.37385	0.210299	2.11925	0.001106	4.04288	0	-1.01696	0.955587	-1.01034	0.998628	1.1843	0.916915	1.54256	0.370758	2.94274	6e-06	1.53251	0.039182	1.19655	0.879202	1.9077	0.003337	2.44334	3.8e-05
A_69_P028646	LOC100063367	ITGA2	ENSECAT00000007755	ens|integrin, alpha 2 (CD49B, alpha 2 subunit of VLA-2 receptor) [Source:HGNC Symbol;Acc:6137] [ENSECAT00000007755]	1.74355	0.816167	1.62522	0.377785	1.55211	0.606085	1.27393	0.668496	-1.30168	0.533822	-2.10994	0.022584	-9.43207	0	-1.21334	0.594495	-1.0471	0.997224	-1.27575	0.917659	-1.62093	0.490611	-7.24605	0	-1.87827	0.038661	-1.21837	0.91415	-4.47031	2.5e-05	-6.89156	0
A_69_P028647	LOC100063367	ITGA2	ENSECAT00000007755	ens|integrin, alpha 2 (CD49B, alpha 2 subunit of VLA-2 receptor) [Source:HGNC Symbol;Acc:6137] [ENSECAT00000007755]	2.40506	0.821053	1.48389	0.753027	1.41279	0.882876	-1.26263	0.855637	-2.98672	0.13849	-8.13385	0.002015	-55.6273	0	-1.84277	0.375184	-1.05033	0.997621	-1.87361	0.876325	-2.72334	0.480483	-18.6249	2.2e-05	-4.77803	0.011139	-1.78383	0.866867	-6.83899	0.00339	-18.3183	1.2e-05
A_69_P028651	LOC100063367	ITGA2	ENSECAT00000011253	ens|integrin, alpha 2 (CD49B, alpha 2 subunit of VLA-2 receptor) [Source:HGNC Symbol;Acc:6137] [ENSECAT00000011253]	1.99507	0.821053	1.57988	0.623051	1.49765	0.802435	-1.15172	0.892712	-2.10209	0.214686	-4.69475	0.003676	-26.4804	0	-1.66462	0.345861	-1.05491	0.997224	-1.81958	0.838355	-2.23337	0.474907	-12.5972	6e-06	-3.52422	0.009796	-1.72487	0.838553	-5.64044	0.001028	-11.5244	5e-06
A_69_P028652	LOC100063367	ITGA2	ENSECAT00000011253	ens|integrin, alpha 2 (CD49B, alpha 2 subunit of VLA-2 receptor) [Source:HGNC Symbol;Acc:6137] [ENSECAT00000011253]	1.78521	0.824895	1.51661	0.603355	1.47895	0.773984	-1.06369	0.949959	-1.84127	0.248879	-3.47771	0.006914	-18.4883	0	-1.56424	0.343032	-1.02546	0.998526	-1.61321	0.858586	-1.88875	0.519909	-10.0411	3e-06	-2.8811	0.012946	-1.57315	0.848371	-5.31625	0.000371	-9.73629	2e-06
A_69_P028653	LOC100063367	ITGA2	ENSECAT00000011253	ens|integrin, alpha 2 (CD49B, alpha 2 subunit of VLA-2 receptor) [Source:HGNC Symbol;Acc:6137] [ENSECAT00000011253]	1.99326	0.821053	1.57761	0.625618	1.50832	0.799604	-1.09418	0.935389	-2.15655	0.198632	-4.71827	0.003674	-27.0987	0	-1.70684	0.320352	-1.04594	0.997224	-1.72619	0.860623	-2.18788	0.487919	-12.5658	6e-06	-3.57035	0.009287	-1.65038	0.857087	-5.74337	0.000958	-12.425	3e-06
A_69_P028731	LOC100629419	CCL28	ENSECAT00000008721	ens|chemokine (C-C motif) ligand 28 [Source:HGNC Symbol;Acc:17700] [ENSECAT00000008721]	-1.75085	0.816167	-2.16316	0.207434	-1.67951	0.566189	-1.86211	0.233935	2.00038	0.072178	3.2548	0.001201	9.92812	0	2.47145	0.007405	1.28797	0.99638	1.16167	0.961974	1.62709	0.52216	4.96311	1.4e-05	3.12218	0.000752	-1.10873	0.967392	3.0503	0.00153	10.559	0
A_69_P028776	OXCT1	OXCT1	ENSECAT00000020096	ens|Succinyl-CoA:3-ketoacid-coenzyme A transferase [Source:UniProtKB/TrEMBL;Acc:F7A396] [ENSECAT00000020096]	-1.68717	0.816167	-1.88168	0.267872	-1.60732	0.582452	-1.65495	0.315803	1.83423	0.09774	2.57619	0.004943	12.0446	0	2.0457	0.024395	1.1707	0.99638	1.137	0.966895	1.40451	0.663822	6.56657	1e-06	2.45427	0.003978	-1.02963	0.994784	4.67536	2.1e-05	11.8146	0
A_69_P028777	OXCT1	OXCT1	ENSECAT00000020096	ens|Succinyl-CoA:3-ketoacid-coenzyme A transferase [Source:UniProtKB/TrEMBL;Acc:F7A396] [ENSECAT00000020096]	-1.51579	0.82573	-1.82483	0.290223	-1.50081	0.641006	-1.62142	0.339957	1.80458	0.108871	2.42593	0.00819	10.112	0	2.17251	0.014856	1.2159	0.99638	1.12545	0.97081	1.34432	0.719807	5.60349	2e-06	2.40196	0.004906	-1.08037	0.976925	4.16829	5.7e-05	10.8167	0
A_69_P028831	DAB2	DAB2	ENSECAT00000014504	ens|disabled homolog 2, mitogen-responsive phosphoprotein (Drosophila) [Source:HGNC Symbol;Acc:2662] [ENSECAT00000014504]	-1.53182	0.834818	-1.89397	0.30501	-1.23839	0.862698	-1.27684	0.704594	2.58545	0.017026	5.05156	7.1e-05	8.40408	1e-06	3.19669	0.001134	1.52938	0.99638	1.48332	0.852856	1.95384	0.392654	3.25052	0.000853	4.08388	0.000104	-1.03105	0.994784	1.66366	0.174114	7.00516	1e-06
A_69_P029556	GOLIM4	GOLIM4	ENSECAT00000017635	ens|golgi integral membrane protein 4 [Source:HGNC Symbol;Acc:15448] [ENSECAT00000017635]	-1.24292	0.875875	-1.54362	0.309801	-1.3789	0.621236	-1.41785	0.362375	2.14769	0.006121	2.95447	9.4e-05	4.08711	1e-06	2.66729	0.000123	1.11946	0.99638	1.08871	0.972744	1.37565	0.561683	1.90302	0.006742	3.27769	9e-06	-1.02825	0.991601	1.38336	0.213788	4.66232	0
A_69_P029621	PRKCI	PRKCI	ENSECAT00000015325	ens|protein kinase C, iota [Source:HGNC Symbol;Acc:9404] [ENSECAT00000015325]	1.60715	0.816167	1.64175	0.321922	1.50276	0.596431	1.12973	0.827297	-1.32148	0.446608	-1.98606	0.020048	-7.5612	0	-1.34993	0.319889	-1.09249	0.99638	-1.45322	0.808723	-1.50291	0.52216	-5.72176	0	-1.85706	0.023897	-1.33019	0.852117	-3.80713	2.8e-05	-5.3151	0
A_69_P029622	PRKCI	PRKCI	ENSECAT00000015325	ens|protein kinase C, iota [Source:HGNC Symbol;Acc:9404] [ENSECAT00000015325]	1.60641	0.816167	1.7402	0.308397	1.5351	0.60606	1.05454	0.937158	-1.36891	0.423224	-1.86806	0.051295	-8.38845	0	-1.48291	0.214145	-1.1336	0.99638	-1.6502	0.707271	-1.36463	0.685289	-6.12784	1e-06	-1.78513	0.051812	-1.45571	0.800675	-4.49046	1.7e-05	-5.50665	1e-06
A_69_P029676	LOC100064377	LOC100064377	ENSECAT00000020632	ens|tumor necrosis factor (ligand) superfamily, member 10 [Source:HGNC Symbol;Acc:11925] [ENSECAT00000020632]	1.18971	0.931108	1.12457	0.859839	-1.39351	0.71273	-2.00641	0.147543	-1.59358	0.208654	-2.1374	0.01957	-4.60151	1.2e-05	-1.50634	0.203971	-1.56711	0.99638	-2.25636	0.420463	-1.34125	0.714248	-2.88753	0.000778	-1.28924	0.451519	-1.43982	0.819076	-2.15285	0.016304	-1.9277	0.024548
A_69_P029692	ECT2	ECT2	ENSECAT00000015540	ens|epithelial cell transforming sequence 2 oncogene [Source:HGNC Symbol;Acc:3155] [ENSECAT00000015540]	1.35384	0.856201	1.85138	0.233829	1.36301	0.709903	1.79582	0.190838	-2.92254	0.001983	-4.68284	1.9e-05	-3.47375	6.5e-05	-3.99656	1.6e-05	-1.3583	0.99638	-1.03094	0.992586	-1.60232	0.46426	-1.18861	0.613545	-4.71456	3e-06	1.31753	0.861717	1.34807	0.36544	-4.60778	1e-06
A_69_P030056	LOC100068067	LOC100068067	ENSECAT00000015850	ens|alpha-2-HS-glycoprotein [Source:HGNC Symbol;Acc:349] [ENSECAT00000015850]	2.99678	0.87732	5.3076	0.444352	4.0797	0.691467	10.6881	0.219434	3.25372	0.469428	3.75266	0.348798	2.67943	0.466279	1.83712	0.684402	-1.30098	0.99638	2.01374	0.948726	1.15334	0.980334	-1.21433	0.911726	2.75655	0.452728	2.61983	0.894007	-1.40054	0.853063	-1.33108	0.841706
A_69_P030081	RFC4	RFC4	ENSECAT00000024262	ens|replication factor C (activator 1) 4, 37kDa [Source:HGNC Symbol;Acc:9972] [ENSECAT00000024262]	1.11809	0.943541	1.74267	0.201057	1.25937	0.745331	1.61544	0.193933	-2.57609	0.001195	-3.05405	6.4e-05	-2.77077	7.1e-05	-4.01515	1e-06	-1.38376	0.99638	-1.07876	0.975101	-1.18554	0.801971	-1.07557	0.815868	-3.43997	5e-06	1.28273	0.846676	1.10224	0.768517	-4.00327	0
A_69_P030136	BCL6	BCL6	ENSECAT00000005687	ens|B-cell CLL/lymphoma 6 [Source:HGNC Symbol;Acc:1001] [ENSECAT00000005687]	2.33634	0.825563	2.15082	0.506311	1.04138	0.988579	-1.26481	0.858248	-18.8792	0.000465	-33.1548	1.8e-05	-48.8217	1e-06	-17.3802	5e-05	-2.06536	0.99638	-2.72038	0.737741	-1.75615	0.741052	-2.586	0.150375	-14.7781	7.3e-05	-1.31714	0.950961	-1.47254	0.644046	-16.5216	2.6e-05
A_69_P030137	BCL6	BCL6	ENSECAT00000005687	ens|B-cell CLL/lymphoma 6 [Source:HGNC Symbol;Acc:1001] [ENSECAT00000005687]	2.46595	0.821053	2.24356	0.48762	1.07542	0.980266	-1.16767	0.913104	-19.5241	0.000472	-33.2282	2e-05	-52.2571	1e-06	-17.7634	5.4e-05	-2.08622	0.99638	-2.61975	0.759739	-1.7019	0.764611	-2.67654	0.141014	-14.4911	9.5e-05	-1.25574	0.962346	-1.57267	0.581471	-18.1485	2e-05
A_69_P030276	LOC100069410	LOC100069410	ENSECAT00000023547	ens|apolipoprotein D [Source:HGNC Symbol;Acc:612] [ENSECAT00000023547]	1.38133	0.902869	-2.28746	0.284799	-1.01171	0.995643	-1.36167	0.698295	1.63572	0.363198	2.05519	0.118239	2.3214	0.052363	5.16845	0.00028	2.26098	0.99638	1.67989	0.836864	1.25645	0.868997	1.41919	0.468708	2.87214	0.011886	-1.34591	0.905428	1.12953	0.846463	4.36635	0.00047
A_69_P030277	LOC100069410	LOC100069410	ENSECAT00000023547	ens|apolipoprotein D [Source:HGNC Symbol;Acc:612] [ENSECAT00000023547]	1.34108	0.914002	-2.40194	0.256328	-1.05871	0.976459	-1.41788	0.649109	1.69286	0.322236	2.21284	0.080676	2.53782	0.031187	5.45302	0.000188	2.26874	0.99638	1.69403	0.830144	1.30716	0.834357	1.49913	0.388596	3.14182	0.00635	-1.33926	0.906199	1.14686	0.824854	4.82565	0.000216
A_69_P030566	LOC100629524	CSTA	ENSECAT00000025834	ens|cystatin A (stefin A) [Source:HGNC Symbol;Acc:2481] [ENSECAT00000025834]	2.07371	0.684239	1.83327	0.221847	2.97089	0.048028	2.29037	0.053493	-1.32093	0.43019	-2.17524	0.007043	-5.97106	0	-1.16778	0.630934	1.62054	0.99638	1.24933	0.914168	-1.64674	0.417996	-4.52033	2e-06	-3.11635	7.4e-05	-1.29712	0.862463	-2.74501	0.000526	-6.59492	0
A_69_P030567	LOC100629524	CSTA	ENSECAT00000025834	ens|cystatin A (stefin A) [Source:HGNC Symbol;Acc:2481] [ENSECAT00000025834]	2.27562	0.57788	1.94595	0.203292	3.19197	0.045335	2.40063	0.05187	-1.40502	0.339935	-2.34677	0.004848	-6.72675	0	-1.20147	0.579919	1.64031	0.99638	1.23365	0.926738	-1.67028	0.425282	-4.78766	2e-06	-3.29177	7.2e-05	-1.32964	0.857336	-2.86639	0.00054	-7.09629	0
A_69_P030568	LOC100629524	CSTA	ENSECAT00000025834	ens|cystatin A (stefin A) [Source:HGNC Symbol;Acc:2481] [ENSECAT00000025834]	2.35874	0.564743	2.03167	0.193771	3.09252	0.058914	2.35672	0.063966	-1.54936	0.213584	-2.59383	0.002466	-7.25198	0	-1.33452	0.367064	1.52216	0.99638	1.15999	0.953896	-1.67413	0.434491	-4.68062	4e-06	-3.40074	7.4e-05	-1.31221	0.866265	-2.79586	0.000926	-7.24576	0
A_69_P030841	CCDC80	CCDC80	ENSECAT00000021180	ens|coiled-coil domain containing 80 [Source:HGNC Symbol;Acc:30649] [ENSECAT00000021180]	1.30532	0.905685	-2.19663	0.229593	-1.81988	0.531094	-1.81953	0.290961	-1.36015	0.528432	1.31644	0.523876	2.56048	0.009932	2.10807	0.038849	1.20702	0.99638	1.20725	0.952901	1.79055	0.472012	3.48263	0.000682	3.12723	0.00147	1.00019	0.999937	1.945	0.07683	6.0813	3e-06
A_69_P030883	LOC100061511	TAGLN3	ENSECAT00000010210	ens|transgelin 3 [Source:HGNC Symbol;Acc:29868] [ENSECAT00000010210]	-3.54871	0.816167	-2.43955	0.407704	1.02303	0.994149	1.45224	0.749355	4.19041	0.039781	17.3615	6.9e-05	53.0736	0	2.88069	0.087397	2.49575	0.99638	3.54281	0.556282	4.14315	0.338483	12.6655	8.6e-05	4.78219	0.008736	1.41954	0.929368	3.05696	0.080236	10.2984	0.000137
A_69_P030884	LOC100061511	TAGLN3	ENSECAT00000010210	ens|transgelin 3 [Source:HGNC Symbol;Acc:29868] [ENSECAT00000010210]	-2.98401	0.816167	-2.07628	0.407661	1.07217	0.975678	1.36926	0.740946	3.81373	0.019427	11.8017	4.1e-05	21.3447	1e-06	2.6536	0.052523	2.22612	0.99638	2.84296	0.556282	3.09452	0.346281	5.59681	0.000738	3.68877	0.007635	1.27709	0.939287	1.80862	0.290186	5.22403	0.000705
A_69_P031106	ENSECAT00000020647	COL8A1	ENSECAT00000020647	ens|collagen, type VIII, alpha 1 [Source:HGNC Symbol;Acc:2215] [ENSECAT00000020647]	1.083	0.982219	-1.99094	0.407704	-1.37164	0.848087	-1.26109	0.802755	2.45878	0.09906	3.27572	0.016708	3.97302	0.004173	5.30157	0.000654	1.4515	0.99638	1.57875	0.881284	1.33226	0.840595	1.61585	0.346365	4.86603	0.000842	1.08766	0.986184	1.21287	0.769908	5.42618	0.000288
A_69_P031116	LOC100062218	ST3GAL6	ENSECAT00000010985	ens|ST3 beta-galactoside alpha-2,3-sialyltransferase 6 [Source:HGNC Symbol;Acc:18080] [ENSECAT00000010985]	2.23509	0.816167	2.13897	0.307629	2.12296	0.489576	1.57146	0.525461	-1.2361	0.735622	-2.03107	0.112155	-17.3677	0	-1.18295	0.744643	-1.00754	0.999502	-1.36114	0.926236	-1.64312	0.616465	-14.0504	0	-1.92917	0.112893	-1.35095	0.902662	-8.55104	1e-05	-12.211	0
A_69_P031466	LOC100055235	PPP1R27	ENSECAT00000008089	ens|protein phosphatase 1, regulatory subunit 27 [Source:HGNC Symbol;Acc:16813] [ENSECAT00000008089]	1.93785	0.816686	1.75327	0.461255	1.6773	0.666246	1.17081	0.856852	-1.8466	0.238004	-2.84559	0.020655	-17.2068	0	-1.67072	0.259052	-1.04529	0.997224	-1.49748	0.888476	-1.54098	0.692284	-9.31808	4e-06	-2.46299	0.031944	-1.4326	0.882588	-6.04684	0.000136	-10.396	1e-06
A_69_P031711	BIRC5	BIRC5	ENSECAT00000008638	ens|Uncharacterized protein [Source:UniProtKB/TrEMBL;Acc:F6TQ61] [ENSECAT00000008638]	1.1348	0.946285	2.15634	0.166268	1.55409	0.571064	2.02787	0.115139	-2.6188	0.004531	-3.07883	0.000431	-1.63985	0.090666	-4.97621	3e-06	-1.38752	0.99638	-1.06335	0.982762	-1.17566	0.858075	1.59698	0.108655	-4.21639	8e-06	1.30486	0.866867	1.8775	0.034292	-2.93038	0.000181
A_69_P031731	ENSECAT00000008492	ENSECAT00000008492	ENSECAT00000008492	ens|chromosome 17 open reading frame 99 [Source:HGNC Symbol;Acc:34490] [ENSECAT00000008492]	-2.28585	0.816167	-2.02983	0.312182	-1.03449	0.9851	-1.07833	0.930182	4.20331	0.002327	6.945	4.1e-05	6.10946	3e-05	3.73254	0.001111	1.96216	0.99638	1.88239	0.718835	1.65227	0.583272	1.45349	0.384587	3.14305	0.003109	-1.04238	0.993495	-1.13676	0.821391	2.88209	0.004662
A_69_P031741	ENSECAT00000021801	TMC6	ENSECAT00000021801	ens|transmembrane channel-like 6 [Source:HGNC Symbol;Acc:18021] [ENSECAT00000021801]	-1.58655	0.816167	-1.7012	0.311419	-1.5481	0.586154	-1.32921	0.579884	2.50833	0.007206	3.86291	8.2e-05	5.12089	2e-06	2.68959	0.001083	1.0989	0.99638	1.27986	0.911334	1.54003	0.516345	2.04155	0.014385	3.76928	2.9e-05	1.16467	0.935692	1.32565	0.412428	4.29027	4e-06
A_69_P031791	JL630556	JL630556	JL630556	gb|TSA: Equus caballus contig15419.EqcaPBMC mRNA sequence. [JL630556]	1.59784	0.863416	2.30804	0.322119	-1.07968	0.971958	-1.40012	0.702275	-4.38173	0.007346	-6.85347	0.000289	-12.227	4e-06	-6.32932	0.000229	-2.49195	0.99638	-3.23153	0.454146	-1.5641	0.715849	-2.79044	0.028912	-3.97267	0.003173	-1.29679	0.932298	-1.78405	0.273162	-5.4654	0.000292
A_69_P031792	JL630556	JL630556	JL630556	gb|TSA: Equus caballus contig15419.EqcaPBMC mRNA sequence. [JL630556]	1.67554	0.855242	2.46378	0.291064	-1.11469	0.960415	-1.31151	0.768785	-4.60996	0.006031	-6.59895	0.000372	-12.1001	5e-06	-6.77866	0.00016	-2.74635	0.99638	-3.23128	0.454146	-1.43145	0.787642	-2.62478	0.041528	-3.53318	0.006809	-1.17657	0.963067	-1.83365	0.250336	-5.50634	0.000294
A_69_P032001	LOC100059961	HN1	ENSECAT00000020042	ens|hematological and neurological expressed 1 [Source:HGNC Symbol;Acc:14569] [ENSECAT00000020042]	1.09797	0.953445	1.52916	0.320186	1.43097	0.584053	1.72325	0.144492	-2.6524	0.001046	-3.38155	3.1e-05	-1.85541	0.010984	-3.69402	4e-06	-1.06862	0.99638	1.12693	0.954361	-1.2749	0.689613	1.42955	0.145228	-4.4071	1e-06	1.20425	0.894301	1.82253	0.015275	-2.91203	1.8e-05
A_69_P032002	LOC100059961	HN1	ENSECAT00000020042	ens|hematological and neurological expressed 1 [Source:HGNC Symbol;Acc:14569] [ENSECAT00000020042]	1.07069	0.966251	1.50664	0.334889	1.52177	0.50556	1.4775	0.302665	-2.67379	0.000999	-3.2652	4.1e-05	-1.92048	0.007433	-3.76246	3e-06	1.01004	0.998916	-1.01972	0.994681	-1.22119	0.75833	1.39225	0.181563	-4.64082	1e-06	-1.02996	0.991392	1.7002	0.032165	-2.65017	6.3e-05
A_69_P032003	LOC100059961	HN1	ENSECAT00000020042	ens|hematological and neurological expressed 1 [Source:HGNC Symbol;Acc:14569] [ENSECAT00000020042]	1.04531	0.977715	1.49025	0.325961	1.45902	0.533756	1.5533	0.215049	-2.55007	0.000989	-3.0038	5.1e-05	-1.88403	0.006348	-3.63551	2e-06	-1.0214	0.997224	1.04231	0.986034	-1.17793	0.802351	1.35352	0.201042	-4.19265	1e-06	1.06461	0.972648	1.59435	0.048643	-2.79961	1.6e-05
A_69_P032004	LOC100059961	HN1	ENSECAT00000020042	ens|hematological and neurological expressed 1 [Source:HGNC Symbol;Acc:14569] [ENSECAT00000020042]	1.05109	0.975506	1.48438	0.338509	1.42506	0.574183	1.59023	0.201944	-2.69546	0.000737	-3.11832	4.6e-05	-1.87443	0.007912	-3.80659	2e-06	-1.04163	0.996784	1.07131	0.97639	-1.15688	0.834354	1.43802	0.125438	-4.22777	1e-06	1.1159	0.943919	1.66361	0.03437	-2.83587	1.7e-05
A_69_P032005	LOC100059961	HN1	ENSECAT00000020042	ens|hematological and neurological expressed 1 [Source:HGNC Symbol;Acc:14569] [ENSECAT00000020042]	1.09047	0.95882	1.54386	0.323417	1.53338	0.512127	1.5171	0.284107	-2.53348	0.001884	-3.35459	4.4e-05	-1.87945	0.011656	-3.58686	7e-06	-1.00684	0.999107	-1.01764	0.995396	-1.32411	0.635564	1.34799	0.250199	-4.71713	1e-06	-1.01073	0.998132	1.78488	0.022887	-2.61477	0.000108
A_69_P032136	GPRC5C	GPRC5C	ENSECAT00000018047	ens|G protein-coupled receptor, family C, group 5, member C [Source:HGNC Symbol;Acc:13309] [ENSECAT00000018047]	-1.80714	0.816167	-1.86771	0.32838	-1.69179	0.593051	-1.70499	0.353832	2.49129	0.02607	5.29204	7.5e-05	10.5962	0	2.57477	0.008913	1.10398	0.99638	1.09544	0.979794	2.12422	0.362585	4.2533	0.000124	4.95423	3.3e-05	-1.0078	0.999217	2.00229	0.063569	9.99718	0
A_69_P032316	LOC100063250	LOC100063250	ENSECAT00000023786	ens|apolipoprotein H (beta-2-glycoprotein I) [Source:HGNC Symbol;Acc:616] [ENSECAT00000023786]	1.90597	0.959853	2.84239	0.796777	1.55558	0.961551	8.42991	0.589165	5.09746	0.548563	6.07279	0.525636	2.52317	0.738576	3.4181	0.619078	-1.82723	0.99638	2.96578	0.96388	1.19134	0.989021	-2.02026	0.823461	7.44067	0.466457	5.41916	0.907819	-2.40681	0.824472	-1.75291	0.859743
A_69_P032317	LOC100063250	LOC100063250	ENSECAT00000023786	ens|apolipoprotein H (beta-2-glycoprotein I) [Source:HGNC Symbol;Acc:616] [ENSECAT00000023786]	5.47479	0.855242	5.15814	0.61471	2.88718	0.865927	17.0765	0.281286	3.14592	0.563793	3.40275	0.591118	-1.13352	0.966831	3.33904	0.526873	-1.78657	0.99638	3.31059	0.931152	1.08164	0.993886	-3.56597	0.677557	6.45245	0.406862	5.91459	0.852117	-3.8571	0.720422	-3.53558	0.643637
A_69_P032368	ENSECAT00000022051	KPNA2	ENSECAT00000022051	ens|karyopherin alpha 2 (RAG cohort 1, importin alpha 1) [Source:HGNC Symbol;Acc:6395] [ENSECAT00000022051]	1.09149	0.962335	1.88901	0.206948	1.38945	0.667938	1.90424	0.131781	-2.50805	0.004552	-3.00844	0.000338	-1.50796	0.145557	-4.34061	5e-06	-1.35954	0.99638	1.00806	0.999303	-1.19951	0.822396	1.66321	0.064782	-3.82968	1.1e-05	1.3705	0.826493	1.99505	0.015093	-2.63081	0.000366
A_69_P032406	LOC100064400	ICAM2	ENSECAT00000000375	ens|intercellular adhesion molecule 2 [Source:HGNC Symbol;Acc:5345] [ENSECAT00000000375]	1.41448	0.861275	1.47264	0.526062	1.50389	0.667207	1.19418	0.790248	-1.04642	0.93927	-1.05664	0.908844	-6.50785	3e-06	-1.08944	0.848686	1.02122	0.998368	-1.23318	0.942788	-1.00977	0.996416	-6.21915	3e-06	-1.12343	0.781086	-1.25935	0.907111	-6.159	6e-06	-5.49425	4e-06
A_69_P032736	ENSECAT00000018635	FZD2	ENSECAT00000018635	ens|frizzled family receptor 2 [Source:HGNC Symbol;Acc:4040] [ENSECAT00000018635]	-1.49206	0.82042	-1.22062	0.703667	-1.15265	0.889423	1.11308	0.84479	3.04537	0.000988	4.36084	1.8e-05	5.91738	0	2.49134	0.00108	1.05896	0.99638	1.35864	0.852867	1.43196	0.566924	1.94308	0.013494	3.36885	3.1e-05	1.28299	0.866867	1.35694	0.32026	3.56302	9e-06
A_69_P032856	ETV4	ETV4	ENSECAT00000016571	ens|ets variant 4 [Source:HGNC Symbol;Acc:3493] [ENSECAT00000016571]	-1.29037	0.856201	1.82287	0.181846	-1.10014	0.923876	1.24887	0.599198	-2.27875	0.003806	-2.33988	0.001149	-1.62926	0.044547	-5.36003	0	-2.00541	0.99638	-1.45962	0.73732	-1.02683	0.980847	1.39864	0.175779	-2.74448	6.9e-05	1.37393	0.786656	1.43616	0.161228	-2.62557	7.3e-05
A_69_P032926	LOC100630218	LOC100630218	ENSECAT00000012011	ens|amine oxidase, copper containing 2 (retina-specific) [Source:HGNC Symbol;Acc:549] [ENSECAT00000012011]	-1.54865	0.831559	-1.87828	0.316179	1.16202	0.915734	1.30412	0.68315	3.33098	0.003952	4.46011	0.000192	4.10131	0.000181	4.03996	0.000192	2.18259	0.99638	2.44949	0.441855	1.33898	0.760521	1.23126	0.622679	2.47845	0.008557	1.12229	0.965252	-1.08748	0.873724	2.03073	0.033337
A_69_P033326	ENSECAT00000014604	ENSECAT00000014604	ENSECAT00000014604	ens|topoisomerase (DNA) II alpha 170kDa [Source:HGNC Symbol;Acc:11989] [ENSECAT00000014604]	1.3114	0.876519	2.26221	0.162719	1.47022	0.640393	2.10135	0.112598	-2.96107	0.00257	-3.46551	0.000242	-2.45419	0.003507	-5.10794	4e-06	-1.53868	0.99638	-1.07655	0.980754	-1.17036	0.871309	1.20653	0.597521	-3.88523	2.8e-05	1.42927	0.815765	1.41208	0.308667	-3.93253	1.4e-05
A_69_P033641	LOC100069306	COPZ2	ENSECAT00000026387	ens|coatomer protein complex, subunit zeta 2 [Source:HGNC Symbol;Acc:19356] [ENSECAT00000026387]	1.69461	0.816167	1.72931	0.357048	1.44363	0.706041	1.40434	0.558988	-1.40201	0.440223	-2.2807	0.019732	-9.22263	0	-1.43071	0.321927	-1.19789	0.99638	-1.2314	0.941592	-1.62674	0.523407	-6.57816	1e-06	-1.94291	0.043753	-1.02797	0.994784	-4.04377	0.000149	-7.64288	0
A_69_P034034	SCPEP1	SCPEP1	ENSECAT00000006651	ens|serine carboxypeptidase 1 [Source:HGNC Symbol;Acc:29507] [ENSECAT00000006651]	-1.85859	0.816167	-1.97288	0.242431	-1.68089	0.544826	-1.44199	0.499761	2.71918	0.007408	4.57845	6.2e-05	11.3893	0	2.88639	0.001309	1.17371	0.99638	1.36817	0.881284	1.68376	0.472012	4.18852	3.6e-05	4.1407	3.6e-05	1.16568	0.943125	2.4876	0.006155	8.83641	0
A_69_P034276	LOC100071384	CA4	ENSECAT00000024391	ens|carbonic anhydrase IV [Source:HGNC Symbol;Acc:1375] [ENSECAT00000024391]	-1.92926	0.821053	-1.87512	0.452185	-1.52112	0.778944	-1.545	0.601713	2.71976	0.065723	5.9348	0.000629	25.8267	0	2.64343	0.040942	1.23272	0.99638	1.21367	0.966248	2.18211	0.46426	9.49595	1.5e-05	4.67929	0.001131	-1.0157	0.998473	4.35173	0.002875	20.6827	0
A_69_P034366	LOC100057859	CCL4	ENSECAT00000024713	ens|Uncharacterized protein [Source:UniProtKB/TrEMBL;Acc:F6TC33] [ENSECAT00000024713]	-2.74943	0.82042	-1.86553	0.619458	-2.05741	0.713309	-1.96177	0.564196	5.34676	0.029508	13.3165	0.000515	36.8492	4e-06	3.62785	0.057948	-1.10285	0.997224	-1.05159	0.995173	2.49058	0.553462	6.89188	0.004202	9.96478	0.000726	1.04875	0.995876	2.76718	0.160405	26.2926	6e-06
A_69_P034367	LOC100057859	CCL4	ENSECAT00000024713	ens|Uncharacterized protein [Source:UniProtKB/TrEMBL;Acc:F6TC33] [ENSECAT00000024713]	-2.69763	0.82042	-1.82279	0.62991	-2.20216	0.671748	-1.85747	0.598123	5.16617	0.030969	12.7148	0.000551	33.7379	5e-06	3.49078	0.06318	-1.20813	0.99638	-1.01903	0.99934	2.46117	0.554392	6.53054	0.004825	10.3795	0.000537	1.18557	0.975199	2.65343	0.175568	23.2305	9e-06
A_69_P034368	LOC100057859	CCL4	ENSECAT00000024713	ens|Uncharacterized protein [Source:UniProtKB/TrEMBL;Acc:F6TC33] [ENSECAT00000024713]	-2.60528	0.82042	-1.79579	0.632734	-1.92839	0.734388	-1.90988	0.569951	5.38351	0.024474	12.3483	0.000515	33.1116	4e-06	3.71079	0.046412	-1.07384	0.997224	-1.06353	0.993795	2.29372	0.589774	6.15056	0.00541	9.14	0.000794	1.00969	0.999422	2.68148	0.161277	24.2735	5e-06
A_69_P034369	LOC100057859	CCL4	ENSECAT00000024713	ens|Uncharacterized protein [Source:UniProtKB/TrEMBL;Acc:F6TC33] [ENSECAT00000024713]	-2.66679	0.82042	-1.86805	0.614313	-2.19809	0.673118	-1.86238	0.597262	4.94057	0.036218	12.487	0.000604	32.5965	5e-06	3.4608	0.065772	-1.17668	0.99638	1.00304	0.999969	2.52743	0.541699	6.59772	0.004697	10.2923	0.000569	1.18026	0.975923	2.61045	0.184849	22.7642	1e-05
A_69_P034370	LOC100057859	CCL4	ENSECAT00000024713	ens|Uncharacterized protein [Source:UniProtKB/TrEMBL;Acc:F6TC33] [ENSECAT00000024713]	-2.66119	0.82042	-1.87085	0.618216	-2.23141	0.670582	-1.81885	0.616867	5.12511	0.034197	12.979	0.000581	35.8452	4e-06	3.60304	0.059946	-1.19272	0.99638	1.02859	0.998401	2.53243	0.546004	6.99403	0.004015	10.8829	0.0005	1.22682	0.968413	2.76179	0.162388	24.4993	8e-06
A_69_P034371	LOC100630171	LOC100630171	ENSECAT00000026717	ens|Uncharacterized protein [Source:UniProtKB/TrEMBL;Acc:F6RLX6] [ENSECAT00000026717]	-3.10608	0.816167	-3.11591	0.294574	-4.09892	0.356714	-4.1576	0.129318	4.60195	0.027176	5.72914	0.006499	3.78806	0.029313	4.61652	0.011912	-1.31548	0.99638	-1.33431	0.95702	1.24494	0.924342	-1.21486	0.807221	7.56043	0.000879	-1.01432	0.999217	-1.51242	0.586865	5.07046	0.004883
A_69_P034372	LOC100630171	LOC100630171	ENSECAT00000026717	ens|Uncharacterized protein [Source:UniProtKB/TrEMBL;Acc:F6RLX6] [ENSECAT00000026717]	-3.20862	0.816167	-2.99387	0.306672	-3.85065	0.371731	-4.34131	0.11523	4.96122	0.019458	5.7375	0.005903	3.86472	0.025293	4.62917	0.01088	-1.28618	0.99638	-1.45007	0.941364	1.15647	0.954333	-1.28372	0.741506	6.88555	0.001255	-1.12742	0.982276	-1.48458	0.602321	5.22902	0.003814
A_69_P034373	LOC100630171	LOC100630171	ENSECAT00000026717	ens|Uncharacterized protein [Source:UniProtKB/TrEMBL;Acc:F6RLX6] [ENSECAT00000026717]	-3.18712	0.816167	-3.07405	0.296359	-4.1854	0.344162	-4.08732	0.130601	4.83278	0.021707	5.84906	0.005554	3.85726	0.025917	4.66134	0.010763	-1.36153	0.99638	-1.32962	0.95702	1.21029	0.936036	-1.25291	0.769635	7.68114	0.000749	1.024	0.998132	-1.51638	0.580565	4.94674	0.005158
A_69_P034374	LOC100630171	LOC100630171	ENSECAT00000026717	ens|Uncharacterized protein [Source:UniProtKB/TrEMBL;Acc:F6RLX6] [ENSECAT00000026717]	-3.30148	0.816167	-3.14443	0.289492	-4.12348	0.351909	-4.44493	0.111816	4.79987	0.022693	6.06578	0.00486	3.96147	0.023651	4.57154	0.012013	-1.31136	0.99638	-1.41359	0.947822	1.26374	0.915994	-1.21164	0.808989	7.57604	0.000828	-1.07796	0.991257	-1.53119	0.571783	5.33351	0.003641
A_69_P034375	LOC100630171	LOC100630171	ENSECAT00000026717	ens|Uncharacterized protein [Source:UniProtKB/TrEMBL;Acc:F6RLX6] [ENSECAT00000026717]	-3.06704	0.816167	-2.97668	0.306672	-3.89644	0.368665	-4.13227	0.123845	4.52721	0.02619	5.50013	0.006796	3.59105	0.033316	4.39383	0.013218	-1.30899	0.99638	-1.38821	0.950417	1.2149	0.933891	-1.26069	0.76006	6.98748	0.001097	-1.06052	0.994419	-1.53162	0.565363	4.83827	0.00536
A_69_P034691	LOC100059034	LOC100059034	ENSECAT00000016984	ens|Uncharacterized protein [Source:UniProtKB/TrEMBL;Acc:F6V881] [ENSECAT00000016984]	2.01273	0.901232	2.99597	0.504753	1.98858	0.823487	4.41389	0.307104	2.30023	0.497955	2.32248	0.433295	2.24004	0.417319	1.54532	0.696859	-1.50659	0.99638	1.47327	0.964939	1.00967	0.999081	-1.02687	0.98496	2.35069	0.386774	2.21962	0.875243	-1.0368	0.980976	1.02146	0.985992
A_69_P034701	SLC46A1	SLC46A1	ENSECAT00000006927	ens|solute carrier family 46 (folate transporter), member 1 [Source:HGNC Symbol;Acc:30521] [ENSECAT00000006927]	-2.25977	0.817981	-1.33494	0.793698	-1.14577	0.954726	1.68156	0.582084	5.16483	0.00864	11.0003	0.000116	33.1757	0	3.05108	0.039477	1.1651	0.99638	2.24477	0.752254	2.12984	0.538013	6.42339	0.000732	5.57747	0.00141	1.92668	0.806207	3.0159	0.048622	8.73062	7.3e-05
A_69_P034731	SPAG5	SPAG5	ENSECAT00000016554	ens|Uncharacterized protein [Source:UniProtKB/TrEMBL;Acc:F6TT45] [ENSECAT00000016554]	1.3987	0.87575	3.25796	0.143762	1.9164	0.497431	3.63493	0.028241	-2.84424	0.013487	-3.12346	0.003715	-1.73346	0.144557	-6.62503	7e-06	-1.70004	0.99638	1.11571	0.97639	-1.09817	0.95209	1.64079	0.19412	-4.27955	0.000141	1.89675	0.72622	1.80187	0.132906	-4.5049	5.8e-05
A_69_P034732	SPAG5	SPAG5	ENSECAT00000016554	ens|Uncharacterized protein [Source:UniProtKB/TrEMBL;Acc:F6TT45] [ENSECAT00000016554]	1.3492	0.893062	3.2478	0.143762	1.87719	0.523478	3.60408	0.030328	-2.90027	0.012625	-3.01924	0.005058	-1.72192	0.15354	-6.98154	6e-06	-1.73014	0.99638	1.1097	0.977137	-1.04102	0.98143	1.68432	0.172583	-4.20077	0.00018	1.91994	0.72298	1.75342	0.158713	-4.59971	5.4e-05
A_69_P034876	EFCAB5	EFCAB5	ENSECAT00000016280	ens|EF-hand calcium binding domain 5 [Source:HGNC Symbol;Acc:24801] [ENSECAT00000016280]	-1.86254	0.816167	-1.87822	0.273871	-1.05173	0.97274	-1.16333	0.811278	2.69982	0.007501	5.3369	2.4e-05	5.43008	4e-06	2.72256	0.002118	1.78585	0.99638	1.61452	0.752254	1.97677	0.356827	2.01128	0.0274	3.01362	0.000633	-1.10612	0.965998	1.01746	0.974016	3.39161	0.000136
A_69_P034907	CPD	CPD	ENSECAT00000022002	ens|carboxypeptidase D [Source:HGNC Symbol;Acc:2301] [ENSECAT00000022002]	1.13678	0.942467	1.32707	0.552235	1.23289	0.807403	1.28293	0.589123	-1.05486	0.90498	-1.2288	0.513099	-3.59053	1.5e-05	-1.23145	0.483788	-1.07639	0.99638	-1.03441	0.990771	-1.16489	0.851176	-3.40379	2.1e-05	-1.3327	0.298293	1.04058	0.989539	-2.92197	0.000188	-4.05215	2e-06
A_69_P034971	LOC100072318	FAM101B	ENSECAT00000008882	ens|family with sequence similarity 101, member B [Source:HGNC Symbol;Acc:28705] [ENSECAT00000008882]	-1.40706	0.816167	-1.17156	0.668047	-1.13696	0.85036	1.08111	0.842511	-2.03141	0.002389	-1.24694	0.315181	2.66091	9e-06	-2.43974	3.1e-05	1.03043	0.997224	1.26658	0.833663	1.62911	0.317936	5.40538	0	-1.54317	0.022243	1.22917	0.845397	3.31799	1e-06	1.74924	0.002705
A_69_P035066	DPH1	DPH1	ENSECAT00000026336	ens|DPH1 homolog (S. cerevisiae) [Source:HGNC Symbol;Acc:3003] [ENSECAT00000026336]	-3.13274	0.816167	-2.32042	0.378962	1.22912	0.927523	1.289	0.812702	3.47483	0.043905	11.4021	0.000102	17.9994	4e-06	2.57381	0.084627	2.85208	0.99638	2.99103	0.571701	3.28134	0.354631	5.17994	0.002473	2.96118	0.040358	1.04872	0.994784	1.57861	0.483282	4.45738	0.003833
A_69_P035526	LOC100072874	LOC100072874	ENSECAT00000017237	ens|glycolipid transfer protein domain containing 2 [Source:HGNC Symbol;Acc:33756] [ENSECAT00000017237]	-1.11944	0.98624	-1.72098	0.84157	1.28875	0.946814	3.05637	0.402567	3.24101	0.381025	3.48598	0.293791	3.29679	0.283747	4.98257	0.289005	2.2179	0.99638	5.25994	0.837637	1.07558	0.989033	1.01721	0.991102	2.41633	0.41342	2.37159	0.866867	-1.05739	0.97262	-1.03781	0.974536
A_69_P035566	ALOX12	ALOX12	ENSECAT00000023641	ens|arachidonate 12-lipoxygenase [Source:HGNC Symbol;Acc:429] [ENSECAT00000023641]	-1.14676	0.924777	-1.9141	0.160546	-1.77886	0.299932	-2.58377	0.009509	1.48445	0.1371	1.74079	0.020179	2.01924	0.002576	2.47776	0.00017	1.07603	0.99638	-1.34986	0.812509	1.17268	0.807623	1.36026	0.190264	2.70032	4.2e-05	-1.45249	0.740886	1.15995	0.606864	4.54956	0
A_69_P035568	ALOX12	ALOX12	ENSECAT00000023641	ens|arachidonate 12-lipoxygenase [Source:HGNC Symbol;Acc:429] [ENSECAT00000023641]	-1.08011	0.954953	-1.77635	0.16062	-1.67122	0.31027	-2.36221	0.009509	1.40071	0.163653	1.577	0.034656	1.83364	0.003791	2.30362	0.000136	1.0629	0.99638	-1.32981	0.788719	1.12586	0.851253	1.30908	0.205802	2.44005	4.4e-05	-1.41346	0.730447	1.16274	0.553397	4.0102	0
A_69_P035569	ALOX12	ALOX12	ENSECAT00000023641	ens|arachidonate 12-lipoxygenase [Source:HGNC Symbol;Acc:429] [ENSECAT00000023641]	-1.07984	0.958079	-1.84347	0.160546	-1.67427	0.334201	-2.37912	0.01073	1.47724	0.115311	1.64564	0.026118	1.99526	0.001691	2.52192	6.3e-05	1.10106	0.99638	-1.29056	0.839728	1.11399	0.87745	1.35066	0.170622	2.55154	3.9e-05	-1.42099	0.740886	1.21245	0.445895	4.39599	0
A_69_P035570	ALOX12	ALOX12	ENSECAT00000023641	ens|arachidonate 12-lipoxygenase [Source:HGNC Symbol;Acc:429] [ENSECAT00000023641]	-1.13231	0.934468	-1.93925	0.160546	-1.78833	0.31027	-2.61731	0.009509	1.51594	0.122178	1.81415	0.014311	2.10619	0.001775	2.59627	0.000116	1.08439	0.99638	-1.34965	0.818823	1.19671	0.77709	1.38936	0.166222	2.8652	2.5e-05	-1.46355	0.740886	1.16098	0.611951	4.8684	0
A_69_P035871	LOC100073050	LOC100073050	ENSECAT00000015240	ens|aurora kinase B [Source:HGNC Symbol;Acc:11390] [ENSECAT00000015240]	1.1804	0.926126	2.04201	0.173707	1.43346	0.635368	1.98786	0.112697	-2.55636	0.004242	-2.81889	0.000692	-1.85335	0.028064	-4.42233	5e-06	-1.42454	0.99638	-1.02724	0.993795	-1.1027	0.927224	1.37932	0.275699	-3.42321	3.6e-05	1.38676	0.819371	1.52097	0.160777	-3.12115	5.8e-05
A_69_P036171	ALDH3A2	ALDH3A2	ENSECAT00000012764	ens|aldehyde dehydrogenase 3 family, member A2 [Source:HGNC Symbol;Acc:403] [ENSECAT00000012764]	-1.42366	0.856201	-1.69717	0.370136	-1.59808	0.607428	-1.46608	0.49744	2.9354	0.005877	2.81917	0.003676	5.75992	5e-06	3.49934	0.000356	1.06201	0.99638	1.15762	0.96296	-1.04123	0.978708	1.96223	0.042656	3.16455	0.000647	1.09003	0.974956	2.04312	0.03885	5.93154	2e-06
A_69_P036306	LOC100050945	PEMT	ENSECAT00000021845	ens|phosphatidylethanolamine N-methyltransferase [Source:HGNC Symbol;Acc:8830] [ENSECAT00000021845]	-1.71686	0.823616	-1.50479	0.579368	-1.50326	0.73071	-1.3236	0.708783	2.9011	0.021025	5.53353	0.000189	19.5234	0	2.54274	0.021199	1.00102	0.999559	1.13689	0.975573	1.90739	0.476735	6.72968	1.7e-05	4.84509	0.000158	1.13574	0.965998	3.5282	0.002721	15.0514	0
A_69_P036441	SERPINB9	SERPINB9	ENSECAT00000013145	ens|serpin peptidase inhibitor, clade B (ovalbumin), member 9 [Source:HGNC Symbol;Acc:8955] [ENSECAT00000013145]	1.21291	0.903343	1.28846	0.591213	-1.02126	0.985484	-1.26462	0.604129	-2.01315	0.017719	-3.49396	4.7e-05	-4.32295	2e-06	-2.13854	0.003564	-1.31585	0.99638	-1.6294	0.608233	-1.73557	0.35662	-2.14736	0.003038	-2.82068	0.000111	-1.23829	0.883783	-1.23726	0.493844	-2.81833	7e-05
A_69_P036451	LOC100057868	NQO2	ENSECAT00000008719	ens|NAD(P)H dehydrogenase, quinone 2 [Source:HGNC Symbol;Acc:7856] [ENSECAT00000008719]	1.55223	0.8282	1.72605	0.372735	1.61028	0.614501	1.2623	0.719903	-2.01351	0.079605	-3.88188	0.000424	-9.17325	0	-2.23898	0.020604	-1.07189	0.99638	-1.36738	0.89568	-1.92792	0.402673	-4.55585	4.6e-05	-4.02706	0.000116	-1.27567	0.904744	-2.3631	0.016248	-7.45984	0
A_69_P036452	LOC100057868	NQO2	ENSECAT00000008719	ens|NAD(P)H dehydrogenase, quinone 2 [Source:HGNC Symbol;Acc:7856] [ENSECAT00000008719]	1.52793	0.82811	1.64116	0.402096	1.54516	0.634323	1.22546	0.750827	-1.97651	0.076366	-3.87003	0.000299	-8.9599	0	-2.12299	0.024871	-1.06213	0.99638	-1.33922	0.902733	-1.95802	0.379744	-4.5332	3e-05	-3.91369	9.6e-05	-1.26089	0.905428	-2.3152	0.014976	-7.18619	0
A_69_P036453	LOC100057868	NQO2	ENSECAT00000008719	ens|NAD(P)H dehydrogenase, quinone 2 [Source:HGNC Symbol;Acc:7856] [ENSECAT00000008719]	1.64288	0.821053	1.85851	0.333523	1.8135	0.539376	1.33894	0.653524	-2.04119	0.087006	-4.20755	0.000362	-10.1894	0	-2.30911	0.021147	-1.02482	0.99788	-1.38804	0.894067	-2.06132	0.381104	-4.9919	3.8e-05	-4.64454	6e-05	-1.35443	0.882459	-2.4217	0.017726	-8.3044	0
A_69_P036454	LOC100057868	NQO2	ENSECAT00000008719	ens|NAD(P)H dehydrogenase, quinone 2 [Source:HGNC Symbol;Acc:7856] [ENSECAT00000008719]	1.6058	0.821053	1.80422	0.32982	1.68886	0.569149	1.33209	0.636328	-1.90662	0.102041	-3.81887	0.000403	-9.17975	0	-2.14222	0.025978	-1.06831	0.99638	-1.35443	0.898167	-2.00296	0.375596	-4.81468	2.3e-05	-4.0164	9.7e-05	-1.26783	0.905139	-2.40379	0.012644	-7.61507	0
A_69_P036455	LOC100057868	NQO2	ENSECAT00000008719	ens|NAD(P)H dehydrogenase, quinone 2 [Source:HGNC Symbol;Acc:7856] [ENSECAT00000008719]	1.58691	0.82573	1.77562	0.358865	1.66263	0.600664	1.31389	0.671707	-1.91115	0.115428	-3.98157	0.000429	-9.59887	0	-2.13842	0.032427	-1.06796	0.99638	-1.35142	0.909025	-2.08334	0.364733	-5.02257	2.7e-05	-4.17156	0.00011	-1.26543	0.909151	-2.41082	0.015914	-7.94745	0
A_69_P036676	NEDD9	NEDD9	ENSECAT00000006007	ens|neural precursor cell expressed, developmentally down-regulated 9 [Source:HGNC Symbol;Acc:7733] [ENSECAT00000006007]	-1.43571	0.816167	-1.34454	0.436228	-1.1876	0.806277	-1.29553	0.470326	2.24985	0.001907	3.49033	1.3e-05	4.07904	0	2.10698	0.000832	1.13215	0.99638	1.03783	0.987463	1.55136	0.375596	1.81303	0.005635	2.88714	1e-05	-1.09089	0.955418	1.16867	0.561696	3.68077	0
A_69_P036701	PHACTR1	PHACTR1	ENSECAT00000015816	ens|Uncharacterized protein [Source:UniProtKB/TrEMBL;Acc:F7C548] [ENSECAT00000015816]	-1.37465	0.82042	-1.41469	0.373028	-1.29799	0.671917	-1.41772	0.318937	1.36995	0.237858	1.85952	0.0078	4.27382	0	1.40984	0.12846	1.0899	0.99638	-1.00215	0.999969	1.35737	0.542018	3.11969	5e-06	1.75582	0.009027	-1.09224	0.956359	2.29834	0.000438	4.40772	0
A_69_P036702	PHACTR1	PHACTR1	ENSECAT00000015816	ens|Uncharacterized protein [Source:UniProtKB/TrEMBL;Acc:F7C548] [ENSECAT00000015816]	-1.36792	0.824895	-1.38529	0.433345	-1.31157	0.685231	-1.41753	0.355528	1.37709	0.266393	1.954	0.00722	4.63279	0	1.39457	0.172783	1.05621	0.99638	-1.02327	0.993795	1.41894	0.510897	3.3642	5e-06	1.87351	0.00654	-1.08079	0.964756	2.37092	0.000591	4.8008	0
A_69_P036703	PHACTR1	PHACTR1	ENSECAT00000015816	ens|Uncharacterized protein [Source:UniProtKB/TrEMBL;Acc:F7C548] [ENSECAT00000015816]	-1.38391	0.821053	-1.37032	0.449399	-1.29387	0.706041	-1.33442	0.460532	1.40534	0.231964	1.9626	0.006953	4.7923	0	1.39153	0.176486	1.05909	0.99638	1.0269	0.992228	1.39653	0.534348	3.41007	4e-06	1.8349	0.008524	-1.03134	0.991016	2.44181	0.000426	4.62091	0
A_69_P036705	PHACTR1	PHACTR1	ENSECAT00000015816	ens|Uncharacterized protein [Source:UniProtKB/TrEMBL;Acc:F7C548] [ENSECAT00000015816]	-1.33744	0.823568	-1.38597	0.392862	-1.28586	0.678691	-1.37633	0.35541	1.34977	0.252801	1.8643	0.006413	4.01152	0	1.39874	0.12876	1.07786	0.99638	1.00701	0.999303	1.3812	0.506206	2.97201	7e-06	1.79239	0.005785	-1.07036	0.965998	2.15176	0.000805	4.12816	0
A_69_P036756	MYLIP	MYLIP	ENSECAT00000021397	ens|myosin regulatory light chain interacting protein [Source:HGNC Symbol;Acc:21155] [ENSECAT00000021397]	-1.42105	0.82508	-1.85203	0.205102	-1.47679	0.590948	-1.97161	0.101358	2.79354	0.001511	3.48155	6.5e-05	5.27992	0	3.64079	1.4e-05	1.25409	0.99638	-1.06456	0.98102	1.24628	0.758778	1.89005	0.015371	3.61812	1.2e-05	-1.33506	0.83916	1.51655	0.140884	7.32555	0
A_69_P036757	MYLIP	MYLIP	ENSECAT00000021397	ens|myosin regulatory light chain interacting protein [Source:HGNC Symbol;Acc:21155] [ENSECAT00000021397]	-1.48553	0.824624	-2.00116	0.20221	-1.61115	0.546226	-2.00603	0.130254	3.02607	0.001996	3.95311	7.5e-05	6.27228	0	4.07643	2.1e-05	1.24207	0.99638	-1.00243	0.999969	1.30635	0.729963	2.07275	0.01312	4.28739	1e-05	-1.24509	0.899699	1.58667	0.14503	8.46998	0
A_69_P036826	RNF144B	RNF144B	ENSECAT00000002824	ens|ring finger protein 144B [Source:HGNC Symbol;Acc:21578] [ENSECAT00000002824]	1.59403	0.793876	1.36015	0.386179	1.42739	0.497168	1.08176	0.846899	-1.28285	0.3178	-1.7028	0.01192	-5.10042	0	-1.09463	0.712975	1.04943	0.99638	-1.25735	0.85151	-1.32735	0.535833	-3.97584	0	-1.52479	0.031746	-1.3195	0.786553	-2.99532	5e-06	-3.46133	0
A_69_P036827	RNF144B	RNF144B	ENSECAT00000002824	ens|ring finger protein 144B [Source:HGNC Symbol;Acc:21578] [ENSECAT00000002824]	1.50274	0.816167	1.35798	0.400363	1.37361	0.567139	1.15751	0.702275	-1.23353	0.431105	-1.53307	0.049206	-4.87755	0	-1.11471	0.659431	1.01151	0.998526	-1.17319	0.917661	-1.24283	0.670995	-3.95413	0	-1.40134	0.098568	-1.18669	0.883585	-3.18156	3e-06	-3.75703	0
A_69_P036828	RNF144B	RNF144B	ENSECAT00000002824	ens|ring finger protein 144B [Source:HGNC Symbol;Acc:21578] [ENSECAT00000002824]	1.49639	0.816167	1.33506	0.381781	1.35886	0.541519	1.10933	0.775969	-1.28601	0.272567	-1.60267	0.016645	-4.80649	0	-1.14736	0.520694	1.01783	0.997224	-1.20349	0.878958	-1.24623	0.625073	-3.73751	0	-1.45537	0.040654	-1.22494	0.841499	-2.99905	2e-06	-3.56322	0
A_69_P036836	MBOAT1	MBOAT1	ENSECAT00000014629	ens|membrane bound O-acyltransferase domain containing 1 [Source:HGNC Symbol;Acc:21579] [ENSECAT00000014629]	1.02899	0.985621	-1.01432	0.979607	-1.15935	0.848476	-1.08564	0.854848	-4.03556	3.1e-05	-4.77769	2e-06	-2.06901	0.001481	-3.86649	1e-06	-1.14298	0.99638	-1.07031	0.976351	-1.1839	0.78323	1.95048	0.002617	-4.00491	1e-06	1.06789	0.96963	2.30916	0.000425	-1.8521	0.003564
A_69_P036981	LOC100052966	LOC100052966	ENSECAT00000002727	ens|histone cluster 1, H1a [Source:HGNC Symbol;Acc:4715] [ENSECAT00000002727]	-1.22489	0.941142	2.51892	0.217974	1.93272	0.546656	2.2395	0.208062	-2.10563	0.119153	-2.93963	0.012623	-1.39325	0.458863	-6.49672	3.4e-05	-1.3033	0.99638	-1.12477	0.976415	-1.39608	0.764611	1.51131	0.352961	-6.95922	1.6e-05	1.15873	0.960212	2.10991	0.082445	-3.8219	0.000802
A_69_P036982	LOC100052966	LOC100052966	ENSECAT00000002727	ens|histone cluster 1, H1a [Source:HGNC Symbol;Acc:4715] [ENSECAT00000002727]	-1.2016	0.946285	2.52984	0.22451	1.98265	0.543718	2.21775	0.22234	-2.18308	0.108295	-2.95705	0.013948	-1.43823	0.422718	-6.63628	3.8e-05	-1.27599	0.99638	-1.14072	0.975573	-1.35453	0.800433	1.51789	0.358593	-7.04473	1.9e-05	1.11858	0.973211	2.05603	0.10284	-3.83269	0.000964
A_69_P037061	ENSECAT00000006025	HISTH2A	ENSECAT00000006025	ens|Histone H2A [Source:UniProtKB/TrEMBL;Acc:F7CJP0] [ENSECAT00000006025]	1.02088	0.991599	2.57172	0.161898	1.62138	0.607428	2.1135	0.161906	-2.16754	0.04896	-2.73708	0.005738	-1.84127	0.079504	-5.46029	1.2e-05	-1.58613	0.99638	-1.21681	0.948159	-1.26276	0.815921	1.1772	0.703138	-4.34709	5.5e-05	1.30352	0.895349	1.48652	0.305971	-3.81193	0.000108
A_69_P037131	ENSECAT00000007891	HISTH2A1D	ENSECAT00000007891	ens|Histone H2A [Source:UniProtKB/TrEMBL;Acc:F7CJP0] [ENSECAT00000007891]	1.07395	0.973821	2.50138	0.157006	1.71093	0.524263	2.08128	0.135793	-1.96877	0.062261	-2.48662	0.00665	-1.83871	0.057486	-4.58553	1.7e-05	-1.462	0.99638	-1.20185	0.947387	-1.26303	0.795468	1.07073	0.875597	-3.96147	4.6e-05	1.21646	0.918229	1.35237	0.416278	-3.56337	7.5e-05
A_69_P037801	ENSECAT00000011411	ENSECAT00000011411	ENSECAT00000011411	ens|Uncharacterized protein [Source:UniProtKB/TrEMBL;Acc:F6RHP4] [ENSECAT00000011411]	1.79701	0.816167	1.79293	0.362013	1.87458	0.510452	1.48513	0.522173	-1.9841	0.101549	-2.79878	0.007128	-8.70158	1e-06	-1.97959	0.060744	1.04554	0.997224	-1.20726	0.953029	-1.41061	0.713137	-4.38567	0.000104	-2.91959	0.002706	-1.26224	0.911888	-3.10906	0.002617	-7.19136	1e-06
A_69_P037806	ENSECAT00000025925	ENSECAT00000025925	ENSECAT00000025925	ens|Uncharacterized protein [Source:UniProtKB/TrEMBL;Acc:F6XA91] [ENSECAT00000025925]	1.28751	0.904808	1.3256	0.660837	1.39311	0.745306	1.225	0.755201	-1.45408	0.386176	-1.91552	0.071123	-4.59058	4.2e-05	-1.49709	0.261793	1.05094	0.997224	-1.08212	0.981388	-1.31734	0.7653	-3.15703	0.000888	-2.07264	0.028112	-1.13724	0.959675	-2.39652	0.012655	-4.36771	2.6e-05
A_69_P037821	ENSECAT00000012113	ENSECAT00000012113	ENSECAT00000012113	ens|Uncharacterized protein [Source:UniProtKB/TrEMBL;Acc:F7ANY5] [ENSECAT00000012113]	1.88808	0.82042	2.09874	0.33357	2.03331	0.540469	1.42904	0.644555	-2.29809	0.096292	-3.21184	0.010531	-12.5886	1e-06	-2.5545	0.030965	-1.03218	0.997621	-1.46864	0.898525	-1.39761	0.778933	-5.47784	0.000168	-3.45889	0.003607	-1.42285	0.888873	-3.91943	0.002487	-9.52799	2e-06
A_69_P037936	LOC100054623	TCF19	ENSECAT00000007981	ens|transcription factor 19 [Source:HGNC Symbol;Acc:11629] [ENSECAT00000007981]	1.46216	0.826598	1.57221	0.388775	1.10364	0.938556	1.21476	0.727652	-2.62566	0.005469	-3.74115	0.000115	-4.2677	1.3e-05	-2.82328	0.000735	-1.42457	0.99638	-1.29426	0.904726	-1.42484	0.616465	-1.62538	0.105814	-2.82382	0.000549	1.10069	0.965281	-1.14075	0.747657	-3.5456	3.3e-05
A_69_P037976	LOC100054114	LOC100054114	ENSECAT00000011275	ens|Uncharacterized protein [Source:UniProtKB/TrEMBL;Acc:F7DB76] [ENSECAT00000011275]	1.65098	0.816167	1.71541	0.346874	1.73457	0.522515	1.33402	0.613845	-1.76345	0.133814	-2.28315	0.015342	-7.78037	0	-1.83227	0.063462	1.01117	0.999103	-1.28589	0.917659	-1.2947	0.770062	-4.41201	2.5e-05	-2.39875	0.005812	-1.30026	0.889526	-3.40774	0.000419	-6.28669	1e-06
A_69_P037986	LOC100050473	LOC100050473	ENSECAT00000018358	ens|Uncharacterized protein [Source:UniProtKB/TrEMBL;Acc:F7AH72] [ENSECAT00000018358]	1.33216	0.887409	1.55163	0.468293	1.49736	0.673118	1.60277	0.393043	-1.44519	0.399627	-2.44981	0.012812	-3.93143	0.000177	-1.68328	0.137882	-1.03624	0.997224	1.03296	0.993795	-1.69515	0.493479	-2.72037	0.003471	-2.75361	0.002721	1.0704	0.982438	-1.60479	0.204282	-4.73005	1.4e-05
A_69_P037996	ENSECAT00000020228	ENSECAT00000020228	ENSECAT00000020228	ens|Uncharacterized protein [Source:UniProtKB/TrEMBL;Acc:F7BN88] [ENSECAT00000020228]	1.77035	0.816167	1.80702	0.361832	1.73656	0.578883	1.44808	0.558186	-2.203	0.059895	-2.9132	0.005884	-9.45087	1e-06	-2.24863	0.027504	-1.04057	0.997224	-1.24787	0.944349	-1.32238	0.78323	-4.29	0.000146	-2.8576	0.003601	-1.19922	0.938819	-3.24415	0.002103	-7.73045	1e-06
A_69_P038001	ENSECAT00000023286	ENSECAT00000023286	ENSECAT00000023286	ens|Uncharacterized protein [Source:UniProtKB/TrEMBL;Acc:F6XUK2] [ENSECAT00000023286]	1.71276	0.821053	1.63744	0.471827	1.66229	0.629551	1.21687	0.796517	-2.36154	0.052038	-3.56058	0.002235	-10.9088	0	-2.25768	0.03589	1.01518	0.998916	-1.34562	0.918431	-1.50774	0.668373	-4.61938	0.000155	-3.45567	0.001319	-1.36604	0.890812	-3.06378	0.005229	-7.75042	2e-06
A_69_P038006	LOC100057688	LOC100057688	ENSECAT00000004388	ens|Uncharacterized protein [Source:UniProtKB/TrEMBL;Acc:F6PSQ2] [ENSECAT00000004388]	1.60299	0.820453	1.55975	0.441882	1.70549	0.544054	1.31504	0.639665	-1.74452	0.148963	-2.42287	0.010501	-7.68245	0	-1.69746	0.114017	1.09344	0.99638	-1.18609	0.953029	-1.38885	0.694615	-4.40377	3e-05	-2.57779	0.003412	-1.29691	0.892901	-3.17081	0.000892	-6.30242	1e-06
A_69_P038031	ENSECAT00000014949	ENSECAT00000014949	ENSECAT00000014949	ens|Uncharacterized protein [Source:UniProtKB/TrEMBL;Acc:F6ZR75] [ENSECAT00000014949]	1.69703	0.816167	1.67946	0.363969	1.63903	0.571448	1.40967	0.535725	-1.92264	0.078583	-2.51771	0.006929	-7.81714	0	-1.90273	0.04754	-1.02467	0.997621	-1.19138	0.950657	-1.3095	0.757762	-4.06583	5.1e-05	-2.43166	0.005077	-1.1627	0.944063	-3.10486	0.000918	-6.49345	0
A_69_P038086	LOC100050362	LOC100050362	ENSECAT00000016768	ens|apolipoprotein M [Source:HGNC Symbol;Acc:13916] [ENSECAT00000016768]	2.01855	0.883309	3.20647	0.421366	2.28729	0.732307	5.54777	0.181236	3.4879	0.203329	4.10909	0.108015	2.7283	0.241365	2.19572	0.38208	-1.40186	0.99638	1.73018	0.932537	1.1781	0.963214	-1.27841	0.821857	3.6263	0.115497	2.42547	0.841945	-1.5061	0.711791	-1.00736	0.994626
A_69_P038296	LOC100059994	LOC100059994	ENSECAT00000021011	ens|Uncharacterized protein [Source:UniProtKB/TrEMBL;Acc:F7CG96] [ENSECAT00000021011]	1.6262	0.848111	1.92082	0.391629	1.79563	0.615772	1.36263	0.698219	-1.87524	0.224412	-2.15907	0.093156	-9.19929	6e-06	-2.21498	0.067041	-1.06972	0.997224	-1.40965	0.917044	-1.15136	0.933891	-4.90565	0.000342	-2.38402	0.039001	-1.31777	0.912031	-4.26076	0.001351	-7.70829	8e-06
A_69_P038321	DQA	DQA	NM_001142812	ref|Equus caballus MHC class II DQ-alpha chain (DQA), mRNA [NM_001142812]	-1.90218	0.885131	-1.82428	0.677475	-2.63397	0.641066	-1.05357	0.976688	2.41102	0.355197	3.77454	0.100735	4.94778	0.047669	2.31228	0.300105	-1.44384	0.99638	1.73152	0.927465	1.56554	0.846067	2.05215	0.418934	5.22664	0.02556	2.50003	0.806902	1.31083	0.815054	2.74046	0.193787
A_69_P038326	DQA	DQA	NM_001142814	ref|Equus caballus MHC class II DQ-alpha (DQA), mRNA [NM_001142814]	-1.76134	0.897323	-1.85253	0.652574	-2.65412	0.621236	1.01136	0.995451	1.985	0.473723	2.87915	0.18173	4.33348	0.045459	2.08777	0.349369	-1.4327	0.99638	1.87358	0.906234	1.45045	0.87503	2.18311	0.315161	4.33852	0.038672	2.68428	0.786553	1.50513	0.66828	2.43269	0.205511
A_69_P038351	LOC100052481	LOC100052481	ENSECAT00000020177	ens|proteasome (prosome, macropain) subunit, beta type, 8 (large multifunctional peptidase 7) [Source:HGNC Symbol;Acc:9545] [ENSECAT00000020177]	1.63966	0.858184	1.73785	0.513337	1.20552	0.924483	1.63399	0.547211	-4.19429	0.00897	-4.60683	0.002637	-4.9547	0.001141	-4.44546	0.002032	-1.44158	0.99638	-1.06356	0.990771	-1.09836	0.963622	-1.1813	0.786491	-3.38705	0.008464	1.35543	0.912031	-1.07551	0.921417	-4.93757	0.000574
A_69_P038356	LOC100060845	TAP1	ENSECAT00000024416	ens|transporter 1, ATP-binding cassette, sub-family B (MDR/TAP) [Source:HGNC Symbol;Acc:43] [ENSECAT00000024416]	1.68008	0.821053	1.83666	0.359812	1.26436	0.860534	1.23867	0.768408	-5.0973	0.00065	-7.78528	1.7e-05	-12.4075	0	-5.57238	3.3e-05	-1.45264	0.99638	-1.48277	0.8678	-1.52733	0.639184	-2.43412	0.016788	-5.85892	1.7e-05	-1.02075	0.997297	-1.59371	0.263862	-9.14763	0
A_69_P038361	LOC100060885	PSMB9	ENSECAT00000017937	ens|proteasome (prosome, macropain) subunit, beta type, 9 (large multifunctional peptidase 2) [Source:HGNC Symbol;Acc:9546] [ENSECAT00000017937]	2.03473	0.837255	2.53322	0.371444	1.20016	0.943441	1.21456	0.874364	-8.79275	0.002184	-20.3482	3e-05	-32.6481	1e-06	-10.9469	0.00014	-2.11074	0.99638	-2.08571	0.826446	-2.3142	0.52923	-3.71307	0.024605	-12.0021	6.5e-05	1.012	0.999217	-1.60447	0.509567	-19.4882	3e-06
A_69_P038362	LOC100060885	PSMB9	ENSECAT00000017937	ens|proteasome (prosome, macropain) subunit, beta type, 9 (large multifunctional peptidase 2) [Source:HGNC Symbol;Acc:9546] [ENSECAT00000017937]	1.9245	0.851895	2.62835	0.358058	1.19236	0.946075	1.16483	0.905073	-8.51485	0.002624	-19.5273	3.6e-05	-31.1556	1e-06	-11.629	0.000117	-2.20433	0.99638	-2.25643	0.795403	-2.29332	0.539209	-3.65897	0.027814	-12.0985	7e-05	-1.02363	0.998132	-1.59549	0.520778	-18.8573	4e-06
A_69_P038363	LOC100060885	PSMB9	ENSECAT00000017937	ens|proteasome (prosome, macropain) subunit, beta type, 9 (large multifunctional peptidase 2) [Source:HGNC Symbol;Acc:9546] [ENSECAT00000017937]	1.93851	0.839414	2.59656	0.337792	1.12964	0.962659	1.334	0.79382	-9.11971	0.001338	-18.6419	2.5e-05	-31.0377	1e-06	-12.2155	4.6e-05	-2.29858	0.99638	-1.94644	0.841178	-2.04413	0.586704	-3.40336	0.027802	-10.8633	6e-05	1.18091	0.969996	-1.66494	0.443723	-21.3589	1e-06
A_69_P038364	LOC100060885	PSMB9	ENSECAT00000017937	ens|proteasome (prosome, macropain) subunit, beta type, 9 (large multifunctional peptidase 2) [Source:HGNC Symbol;Acc:9546] [ENSECAT00000017937]	1.83924	0.858732	2.51783	0.375678	1.02159	0.994467	1.20795	0.878403	-9.30976	0.001832	-19.5551	3.4e-05	-31.1086	1e-06	-12.7446	6.8e-05	-2.46461	0.99638	-2.08439	0.827379	-2.1005	0.592376	-3.3415	0.039505	-10.8618	0.000107	1.18241	0.970924	-1.59081	0.519587	-20.431	3e-06
A_69_P038365	LOC100060885	PSMB9	ENSECAT00000017937	ens|proteasome (prosome, macropain) subunit, beta type, 9 (large multifunctional peptidase 2) [Source:HGNC Symbol;Acc:9546] [ENSECAT00000017937]	2.03098	0.837588	2.62768	0.354982	1.17246	0.951448	1.29093	0.828208	-8.67622	0.002313	-21.1746	2.7e-05	-34.1496	1e-06	-11.2253	0.000127	-2.24116	0.99638	-2.03549	0.837562	-2.44054	0.500751	-3.936	0.019111	-12.2239	6.1e-05	1.10104	0.987492	-1.61276	0.504843	-21.7062	2e-06
A_69_P038451	KIFC1	KIFC1	ENSECAT00000026020	ens|kinesin family member C1 [Source:HGNC Symbol;Acc:6389] [ENSECAT00000026020]	1.39549	0.886774	2.57665	0.197337	1.35651	0.816937	2.06179	0.241845	-3.9903	0.003318	-5.34557	0.000194	-3.77174	0.001231	-7.36773	1e-05	-1.89947	0.99638	-1.24972	0.94922	-1.33964	0.794815	1.05795	0.920793	-5.19625	7.6e-05	1.51992	0.846038	1.41727	0.460502	-5.5726	2.7e-05
A_69_P038452	KIFC1	KIFC1	ENSECAT00000026020	ens|kinesin family member C1 [Source:HGNC Symbol;Acc:6389] [ENSECAT00000026020]	1.36009	0.89776	2.61877	0.192424	1.36161	0.814532	2.16222	0.213014	-3.84842	0.004058	-5.06551	0.000271	-3.5443	0.001979	-7.40991	9e-06	-1.9233	0.99638	-1.21115	0.956658	-1.31626	0.812152	1.08581	0.880868	-5.07115	9.4e-05	1.58799	0.821716	1.4292	0.448437	-5.63459	2.5e-05
A_69_P038453	KIFC1	KIFC1	ENSECAT00000026020	ens|kinesin family member C1 [Source:HGNC Symbol;Acc:6389] [ENSECAT00000026020]	1.34871	0.907222	2.53208	0.210483	1.37546	0.812247	2.08989	0.245457	-3.97315	0.004058	-5.17985	0.000298	-3.62281	0.002088	-7.4592	1.2e-05	-1.84089	0.99638	-1.21158	0.957063	-1.30371	0.825864	1.0967	0.867723	-5.28257	9.2e-05	1.51941	0.8501	1.42979	0.460524	-5.6137	3.5e-05
A_69_P038454	KIFC1	KIFC1	ENSECAT00000026020	ens|kinesin family member C1 [Source:HGNC Symbol;Acc:6389] [ENSECAT00000026020]	1.33561	0.908962	2.51631	0.20749	1.41683	0.782812	1.97612	0.281798	-3.69375	0.005445	-5.12074	0.000284	-3.71566	0.001559	-6.95912	1.6e-05	-1.77602	0.99638	-1.27336	0.944809	-1.38633	0.764124	-1.00593	0.992327	-5.43215	6.6e-05	1.39475	0.883799	1.37815	0.511833	-5.49758	3.5e-05
A_69_P038455	KIFC1	KIFC1	ENSECAT00000026020	ens|kinesin family member C1 [Source:HGNC Symbol;Acc:6389] [ENSECAT00000026020]	1.34755	0.904852	2.49709	0.21127	1.3517	0.822199	2.09393	0.237637	-3.9442	0.003865	-5.15857	0.000271	-3.66021	0.001732	-7.30885	1.2e-05	-1.84737	0.99638	-1.19254	0.96296	-1.30789	0.819544	1.07759	0.892714	-5.17446	9.2e-05	1.54911	0.83916	1.40936	0.475906	-5.68754	2.7e-05
A_69_P038596	ENSECAT00000007685	TULP1	ENSECAT00000007685	ens|tubby like protein 1 [Source:HGNC Symbol;Acc:12423] [ENSECAT00000007685]	1.00179	0.999433	-1.92529	0.363534	-1.43096	0.780354	-1.21104	0.812545	1.08029	0.912297	1.83799	0.169755	5.1651	0.000164	2.08359	0.074813	1.34546	0.99638	1.58978	0.852749	1.70138	0.573659	4.78122	0.000222	2.63478	0.014887	1.18159	0.953844	2.81019	0.014042	6.26633	1.6e-05
A_69_P038946	LOC100066590	CCND3	ENSECAT00000025618	ens|cyclin D3 [Source:HGNC Symbol;Acc:1585] [ENSECAT00000025618]	-1.4651	0.816167	-1.23298	0.595122	-1.21485	0.769941	1.08172	0.857251	-1.13676	0.68313	1.30355	0.268298	3.69328	1e-06	-1.35076	0.176107	1.01492	0.997621	1.33374	0.802577	1.48182	0.417358	4.19836	0	1.0809	0.766666	1.31413	0.795598	2.83325	2.2e-05	2.3304	9.2e-05
A_69_P039256	LOC100055841	PLA2G7	ENSECAT00000026880	ens|phospholipase A2, group VII (platelet-activating factor acetylhydrolase, plasma) [Source:HGNC Symbol;Acc:9040] [ENSECAT00000026880]	-1.48668	0.821053	-1.58203	0.364737	-1.38806	0.687877	-1.33396	0.560318	4.00414	0.00028	5.67309	9e-06	4.83796	2e-06	4.26094	9e-06	1.13974	0.99638	1.18596	0.944936	1.41681	0.606909	1.20824	0.572938	5.29675	1e-06	1.04055	0.990124	-1.17262	0.673556	4.34098	3e-06
A_69_P039257	LOC100055841	PLA2G7	ENSECAT00000026880	ens|phospholipase A2, group VII (platelet-activating factor acetylhydrolase, plasma) [Source:HGNC Symbol;Acc:9040] [ENSECAT00000026880]	-1.46173	0.823616	-1.56801	0.366574	-1.24258	0.817277	-1.38334	0.49437	4.14409	0.000209	5.24456	1.1e-05	4.94297	2e-06	4.44541	5e-06	1.2619	0.99638	1.13349	0.962786	1.26555	0.758175	1.19277	0.598073	4.45828	4e-06	-1.11328	0.959675	-1.06102	0.889651	4.67791	1e-06
A_69_P039371	MCM3	MCM3	ENSECAT00000022217	ens|minichromosome maintenance complex component 3 [Source:HGNC Symbol;Acc:6945] [ENSECAT00000022217]	1.06538	0.975506	2.02913	0.196633	1.19372	0.867877	1.87635	0.171774	-3.39174	0.000934	-3.92599	7.7e-05	-1.92268	0.028455	-6.45991	1e-06	-1.69983	0.99638	-1.08142	0.977914	-1.15751	0.882336	1.76407	0.054202	-4.39893	8e-06	1.57185	0.751898	2.04193	0.019221	-3.38624	5.2e-05
A_69_P039372	MCM3	MCM3	ENSECAT00000022217	ens|minichromosome maintenance complex component 3 [Source:HGNC Symbol;Acc:6945] [ENSECAT00000022217]	1.12268	0.953445	2.09486	0.182764	1.28944	0.787874	1.93588	0.152604	-3.37148	0.001014	-3.86081	9.2e-05	-1.94468	0.02665	-6.29104	1e-06	-1.62463	0.99638	-1.08213	0.977914	-1.14514	0.895239	1.7337	0.064176	-4.43431	8e-06	1.50133	0.786553	1.98532	0.025317	-3.35329	6.1e-05
A_69_P039376	PAQR8	PAQR8	NM_001256979	ref|Equus caballus progestin and adipoQ receptor family member VIII (PAQR8), mRNA [NM_001256979]	-1.40908	0.837255	-1.39843	0.508395	-1.23581	0.823697	-1.30088	0.598331	1.55854	0.188964	2.44354	0.003224	5.24932	1e-06	1.54677	0.133961	1.1316	0.99638	1.07499	0.979794	1.56783	0.481834	3.3681	6e-05	2.14306	0.006131	-1.05266	0.986026	2.14825	0.009102	4.84625	1e-06
A_69_P039406	LOC100271875	GSTA	ENSECAT00000021387	ens|Glutathione S-transferase [Source:UniProtKB/TrEMBL;Acc:F7BYI3] [ENSECAT00000021387]	-1.2507	0.929123	-1.48339	0.582404	-1.89695	0.544054	-2.2448	0.187643	3.03411	0.013911	2.28124	0.046486	10.5407	1e-06	3.5986	0.001463	-1.27879	0.99638	-1.51329	0.866908	-1.33003	0.800022	3.47407	0.001682	3.45998	0.001514	-1.18337	0.950743	4.62061	0.000308	18.9189	0
A_69_P039411	ENSECAT00000014334	GTSA	ENSECAT00000014334	ens|Glutathione S-transferase [Source:UniProtKB/TrEMBL;Acc:F7BHA2] [ENSECAT00000014334]	-1.07525	0.983344	-1.40652	0.717092	-2.09032	0.571448	-2.20041	0.300076	3.48286	0.0235	2.02326	0.180573	9.8016	2.1e-05	4.55587	0.002056	-1.48617	0.99638	-1.56444	0.889831	-1.72141	0.639943	2.81424	0.030514	3.93329	0.003911	-1.05267	0.993368	4.84446	0.001786	20.0582	0
A_69_P039426	LOC100069318	LOC100069318	ENSECAT00000019255	ens|Glutathione S-transferase [Source:UniProtKB/TrEMBL;Acc:F6QBZ9] [ENSECAT00000019255]	1.72225	0.872318	-1.70251	0.624322	-1.84625	0.719244	-1.70841	0.601081	2.13966	0.288553	1.0405	0.96309	-1.1309	0.86281	6.27381	0.00201	-1.08443	0.997224	-1.00346	0.999969	-2.05637	0.60066	-2.41974	0.13746	3.3085	0.035715	1.08068	0.99087	-1.17671	0.848922	2.60174	0.083191
A_69_P039446	GCM1	GCM1	ENSECAT00000014886	ens|glial cells missing homolog 1 (Drosophila) [Source:HGNC Symbol;Acc:4197] [ENSECAT00000014886]	1.31978	0.945095	-1.37304	0.799317	-1.32829	0.905381	-1.90965	0.53369	-5.45575	0.014771	-11.4378	0.000321	-22.6867	6e-06	-3.01071	0.071868	1.03369	0.998526	-1.39082	0.950468	-2.09647	0.605328	-4.15831	0.017656	-6.52451	0.001843	-1.43768	0.922761	-1.98348	0.317947	-9.00149	0.000255
A_69_P039447	GCM1	GCM1	ENSECAT00000014886	ens|glial cells missing homolog 1 (Drosophila) [Source:HGNC Symbol;Acc:4197] [ENSECAT00000014886]	1.30616	0.943814	-1.28202	0.836652	-1.28672	0.912136	-1.87941	0.516492	-5.17687	0.012408	-9.5913	0.000376	-19.5883	5e-06	-3.09156	0.049471	-1.00367	0.999559	-1.46598	0.932537	-1.85272	0.661621	-3.78381	0.018735	-5.70686	0.002116	-1.46062	0.909151	-2.0423	0.260364	-7.97956	0.000246
A_69_P039448	GCM1	GCM1	ENSECAT00000014886	ens|glial cells missing homolog 1 (Drosophila) [Source:HGNC Symbol;Acc:4197] [ENSECAT00000014886]	1.3992	0.924735	-1.18687	0.891231	-1.23627	0.927523	-1.62575	0.621122	-5.12918	0.010809	-9.7168	0.000271	-19.4483	4e-06	-3.08862	0.043537	-1.04162	0.997621	-1.36978	0.948726	-1.89441	0.631435	-3.79169	0.015649	-5.61733	0.001796	-1.31505	0.939287	-2.00151	0.261456	-8.54961	0.000121
A_69_P039721	ENSECAT00000006173	CRYL1	ENSECAT00000006173	ens|crystallin, lambda 1 [Source:HGNC Symbol;Acc:18246] [ENSECAT00000006173]	-1.39301	0.82508	-1.72845	0.229696	-1.5143	0.534574	-1.57645	0.245164	2.1009	0.010293	2.50707	0.000812	6.42289	0	2.6068	0.000283	1.14142	0.99638	1.09642	0.97175	1.19333	0.806182	3.05722	3.6e-05	2.72536	0.000122	-1.04104	0.987616	2.56191	0.000465	7.26871	0
A_69_P039722	ENSECAT00000006173	CRYL1	ENSECAT00000006173	ens|crystallin, lambda 1 [Source:HGNC Symbol;Acc:18246] [ENSECAT00000006173]	-1.42367	0.825096	-1.76454	0.241778	-1.59719	0.507931	-1.66342	0.223186	2.09774	0.016112	2.63976	0.000918	6.87333	0	2.60002	0.000608	1.10478	0.99638	1.06079	0.982737	1.25838	0.746911	3.27654	4e-05	2.96151	0.000106	-1.04147	0.989525	2.60377	0.000771	8.03084	0
A_69_P039761	SKA3	SKA3	ENSECAT00000015039	ens|spindle and kinetochore associated complex subunit 3 [Source:HGNC Symbol;Acc:20262] [ENSECAT00000015039]	1.01984	0.990076	1.79282	0.197098	1.359	0.648234	1.63473	0.197947	-2.29831	0.003952	-2.63351	0.000369	-1.57177	0.067348	-4.04029	2e-06	-1.31922	0.99638	-1.09671	0.970233	-1.14585	0.859629	1.46224	0.126529	-3.5093	6e-06	1.20289	0.897046	1.67551	0.041146	-2.51943	0.000154
A_69_P039961	LOC100061977	LOC100061977	ENSECAT00000014611	ens|microtubule associated tumor suppressor candidate 2 [Source:HGNC Symbol;Acc:20595] [ENSECAT00000014611]	-1.33131	0.82042	-1.6348	0.181846	-1.43557	0.480639	-1.7179	0.080886	1.5787	0.042046	2.37482	0.00013	3.54873	0	1.93858	0.001078	1.13878	0.99638	-1.05083	0.98007	1.50429	0.364554	2.24789	9.6e-05	2.56082	1.4e-05	-1.19666	0.867154	1.49431	0.048952	4.57922	0
A_69_P040016	FRY	FRY	ENSECAT00000015925	ens|furry homolog (Drosophila) [Source:HGNC Symbol;Acc:20367] [ENSECAT00000015925]	1.91518	0.542461	1.2807	0.520945	1.40047	0.561834	1.13789	0.754569	1.2788	0.366622	1.33162	0.229426	-3.29759	2e-06	1.91233	0.003102	1.09352	0.99638	-1.12551	0.950417	1.04131	0.965801	-4.21694	0	1.82103	0.004701	-1.23076	0.861653	-4.39115	0	-1.95924	0.001287
A_69_P040017	FRY	FRY	ENSECAT00000015925	ens|furry homolog (Drosophila) [Source:HGNC Symbol;Acc:20367] [ENSECAT00000015925]	1.99365	0.552865	1.22489	0.644363	1.4483	0.553732	1.06424	0.9011	1.44796	0.182698	1.45251	0.139386	-3.67409	2e-06	2.35672	0.000452	1.18239	0.99638	-1.15096	0.944809	1.00314	0.998424	-5.31994	0	1.99944	0.002721	-1.36088	0.787653	-5.33664	0	-1.96128	0.002681
A_69_P040066	RFC3	RFC3	ENSECAT00000023000	ens|replication factor C (activator 1) 3, 38kDa [Source:HGNC Symbol;Acc:9971] [ENSECAT00000023000]	1.0655	0.972812	1.67666	0.288807	1.1136	0.923876	1.67242	0.223186	-2.58232	0.003265	-2.92849	0.00037	-2.12132	0.006388	-4.06352	7e-06	-1.50562	0.99638	-1.00253	0.999969	-1.13405	0.892799	1.21732	0.527628	-3.06069	8.4e-05	1.50182	0.760742	1.38051	0.287912	-3.32965	2e-05
A_69_P040146	POSTN	POSTN	ENSECAT00000025899	ens|periostin, osteoblast specific factor [Source:HGNC Symbol;Acc:16953] [ENSECAT00000025899]	-6.01693	0.51561	-1.45289	0.747725	-2.17691	0.627464	-1.9683	0.491476	2.41608	0.209235	2.58331	0.133285	4.25614	0.014667	-1.71407	0.403683	-1.49833	0.99638	-1.35474	0.953089	1.06921	0.980498	1.76159	0.376625	-1.06994	0.93181	1.10599	0.986348	1.64755	0.47826	1.3923	0.593814
A_69_P040147	POSTN	POSTN	ENSECAT00000025899	ens|periostin, osteoblast specific factor [Source:HGNC Symbol;Acc:16953] [ENSECAT00000025899]	-7.48997	0.499619	-1.52739	0.741232	-2.59692	0.592414	-2.65801	0.34651	2.37606	0.277662	2.65187	0.167563	4.15207	0.03004	-2.06382	0.296132	-1.70023	0.99638	-1.74022	0.909025	1.11608	0.968769	1.74746	0.441316	-1.0876	0.923316	-1.02352	0.998145	1.56571	0.582781	1.47347	0.570689
A_69_P040221	CKAP2	CKAP2	ENSECAT00000018991	ens|cytoskeleton associated protein 2 [Source:HGNC Symbol;Acc:1990] [ENSECAT00000018991]	1.25333	0.910856	2.31068	0.172162	1.69143	0.544054	2.0808	0.145005	-3.06296	0.003518	-4.18926	0.00012	-3.85703	0.000105	-5.64699	5e-06	-1.36611	0.99638	-1.11048	0.974025	-1.36772	0.706208	-1.25925	0.5362	-5.65365	4e-06	1.2302	0.912273	1.08614	0.863269	-6.40352	1e-06
A_69_P040251	WDFY2	WDFY2	ENSECAT00000000267	ens|WD repeat and FYVE domain containing 2 [Source:HGNC Symbol;Acc:20482] [ENSECAT00000000267]	1.34394	0.850979	1.50448	0.384966	1.41442	0.634022	1.29856	0.573285	-1.92792	0.030626	-3.21296	0.000134	-5.33235	0	-2.15822	0.004297	-1.06367	0.99638	-1.15858	0.950417	-1.66654	0.395585	-2.76585	0.000234	-3.38146	2.4e-05	-1.08923	0.965281	-1.65964	0.068005	-5.15228	0
A_69_P040306	LOC100629436	EBPL	ENSECAT00000022628	ens|emopamil binding protein-like [Source:HGNC Symbol;Acc:18061] [ENSECAT00000022628]	-1.3434	0.923615	-1.58753	0.599987	-1.28212	0.890683	-1.48635	0.643973	3.47622	0.02315	6.25413	0.000537	11.4864	8e-06	4.10794	0.003688	1.23821	0.99638	1.06808	0.990082	1.79912	0.605154	3.30428	0.012038	5.96883	0.000278	-1.15929	0.967392	1.83661	0.253026	12.7086	2e-06
A_69_P040406	LCP1	LCP1	ENSECAT00000025030	ens|lymphocyte cytosolic protein 1 (L-plastin) [Source:HGNC Symbol;Acc:6528] [ENSECAT00000025030]	1.64047	0.820453	1.64138	0.418415	1.51271	0.668353	1.02873	0.972195	-1.23264	0.680173	-2.89699	0.004038	-8.72953	0	-1.23333	0.606103	-1.08506	0.99638	-1.59555	0.802577	-2.35023	0.323412	-7.08196	1e-06	-2.67138	0.004019	-1.47047	0.833094	-3.01331	0.002337	-5.47424	5e-06
A_69_P040536	LOC100061031	LOC100061031	ENSECAT00000013679	ens|regulator of cell cycle [Source:HGNC Symbol;Acc:20369] [ENSECAT00000013679]	1.56264	0.871486	1.21718	0.845724	1.56226	0.757991	-1.02272	0.983989	-1.99244	0.228591	-1.95249	0.198673	-5.13597	0.000937	-1.55196	0.400293	1.28351	0.99638	-1.24483	0.959176	1.02046	0.993581	-2.57773	0.045158	-1.95202	0.162956	-1.59776	0.858982	-2.63048	0.049741	-3.2137	0.009511
A_69_P040646	ENSECAT00000014800	ENSECAT00000014800	ENSECAT00000014800	ens|Uncharacterized protein [Source:UniProtKB/TrEMBL;Acc:F7API3] [ENSECAT00000014800]	-2.53347	0.816167	-1.66149	0.502984	-1.31987	0.852493	-1.33024	0.71946	3.73804	0.007485	6.20036	0.000163	19.4809	0	2.45147	0.035247	1.25883	0.99638	1.24902	0.952901	1.65872	0.616488	5.21154	0.000189	3.23022	0.00488	-1.00785	0.99922	3.1419	0.008994	10.2287	1e-06
A_69_P040691	KLF5	KLF5	ENSECAT00000010895	ens|Kruppel-like factor 5 (intestinal) [Source:HGNC Symbol;Acc:6349] [ENSECAT00000010895]	1.92631	0.816167	1.31997	0.624245	1.24798	0.830211	-1.01289	0.986031	-2.14864	0.027474	-5.15962	1.9e-05	-9.54213	0	-1.47233	0.224176	-1.05769	0.99638	-1.33698	0.884709	-2.40134	0.304195	-4.44101	1e-05	-3.34273	0.000132	-1.26406	0.895349	-1.84938	0.051229	-4.89057	2e-06
A_69_P040791	SLITRK6	SLITRK6	ENSECAT00000013950	ens|SLIT and NTRK-like family, member 6 [Source:HGNC Symbol;Acc:23503] [ENSECAT00000013950]	-1.11563	0.956873	-2.21818	0.166567	-1.19184	0.872853	-1.78836	0.214613	2.04583	0.037254	2.28584	0.009414	2.50899	0.019281	4.06766	3.2e-05	1.86113	0.99638	1.24034	0.928109	1.11731	0.921965	1.22639	0.674494	2.44198	0.002811	-1.50051	0.786553	1.09762	0.87525	4.02192	0.000423
A_69_P040951	LOC100061336	CLYBL	ENSECAT00000016962	ens|citrate lyase beta like [Source:HGNC Symbol;Acc:18355] [ENSECAT00000016962]	-1.34577	0.82042	-1.25685	0.536433	-1.20892	0.763931	-1.09167	0.830736	1.78495	0.014193	2.23365	0.000425	4.26601	0	1.66702	0.013297	1.03965	0.99638	1.15131	0.931743	1.25138	0.656526	2.38999	6.8e-05	2.00653	0.000768	1.1074	0.938819	1.90988	0.00255	3.46055	0
A_69_P040952	LOC100061336	CLYBL	ENSECAT00000016962	ens|citrate lyase beta like [Source:HGNC Symbol;Acc:18355] [ENSECAT00000016962]	-1.34703	0.82508	-1.33078	0.474715	-1.21909	0.780255	-1.10476	0.824292	1.8887	0.014011	2.25626	0.000934	5.28454	0	1.86592	0.00605	1.09162	0.99638	1.20459	0.914168	1.19461	0.772633	2.79798	2.6e-05	2.04196	0.001473	1.10349	0.948972	2.34217	0.000431	4.33409	0
A_69_P041096	COL4A1	COL4A1	ENSECAT00000022446	ens|collagen, type IV, alpha 1 [Source:HGNC Symbol;Acc:2202] [ENSECAT00000022446]	-1.3284	0.823616	-1.66469	0.194784	-1.57225	0.400879	-1.3892	0.329519	1.41015	0.17073	2.4493	0.000196	4.02594	0	1.76714	0.007646	1.05879	0.99638	1.19831	0.909025	1.73691	0.304531	2.85497	9e-06	2.89891	8e-06	1.13177	0.927381	1.64371	0.023017	4.21021	0
A_69_P041166	LOC100067119	LOC100067119	ENSECAT00000026626	ens|protein Z, vitamin K-dependent plasma glycoprotein [Source:HGNC Symbol;Acc:9460] [ENSECAT00000026626]	-1.88146	0.93181	1.00853	0.997339	-3.75205	0.719244	3.63336	0.442258	6.89688	0.323856	7.08033	0.266082	6.9334	0.178162	3.63472	0.473579	-3.78405	0.99638	3.60264	0.892445	1.0266	0.998091	1.0053	0.997825	14.1198	0.134552	13.6326	0.736924	-1.02119	0.992405	1.01425	0.992128
A_69_P041501	ENSECAT00000012884	ENSECAT00000012884	ENSECAT00000012884	ens|macrophage receptor with collagenous structure [Source:HGNC Symbol;Acc:6895] [ENSECAT00000012884]	-1.25629	0.953834	-4.05072	0.20221	-5.717	0.183545	-5.39224	0.073893	-1.01313	0.990058	1.09722	0.904288	-1.36975	0.610754	3.18256	0.035501	-1.41135	0.99638	-1.33118	0.952907	1.11163	0.964457	-1.35199	0.648991	4.99313	0.003014	1.06023	0.99328	-1.50291	0.547889	3.13357	0.027179
A_69_P041676	KYNU	KYNU	ENSECAT00000019639	ens|kynureninase [Source:HGNC Symbol;Acc:6469] [ENSECAT00000019639]	-1.38603	0.964252	1.21385	0.944263	-3.23822	0.759087	2.50474	0.68219	3.68298	0.526007	3.90889	0.446699	3.23878	0.473925	2.18907	0.672875	-3.93072	0.99638	2.06346	0.957304	1.06134	0.994499	-1.13715	0.953404	9.13244	0.224798	8.11089	0.811988	-1.2069	0.937078	-1.0719	0.970639
A_69_P041931	ENSECAT00000025890	PLA2R1	ENSECAT00000025890	ens|phospholipase A2 receptor 1, 180kDa [Source:HGNC Symbol;Acc:9042] [ENSECAT00000025890]	-1.3603	0.852168	-1.26555	0.657473	-1.21799	0.838231	-1.142	0.810812	2.32203	0.009289	3.26076	0.000198	4.74824	2e-06	2.1603	0.006379	1.03905	0.997224	1.10819	0.971812	1.40427	0.607979	2.04487	0.010091	2.91963	0.000204	1.06654	0.978275	1.45618	0.220771	3.98627	4e-06
A_69_P041932	ENSECAT00000025890	PLA2R1	ENSECAT00000025890	ens|phospholipase A2 receptor 1, 180kDa [Source:HGNC Symbol;Acc:9042] [ENSECAT00000025890]	-1.43658	0.849849	-1.36222	0.601447	-1.24925	0.840886	-1.21035	0.757009	2.57958	0.010753	3.99118	0.000165	6.68679	1e-06	2.44605	0.005936	1.09042	0.99638	1.12547	0.971812	1.54722	0.552175	2.5922	0.00317	3.47075	0.000183	1.03214	0.994438	1.67539	0.132353	5.63379	1e-06
A_69_P041976	DPP4	DPP4	ENSECAT00000019851	ens|dipeptidyl-peptidase 4 [Source:HGNC Symbol;Acc:3009] [ENSECAT00000019851]	2.91454	0.464408	2.94407	0.143762	2.83695	0.12086	2.37051	0.093146	-1.23997	0.585042	-2.37409	0.004524	-9.27248	0	-1.25254	0.466663	-1.03776	0.997224	-1.24196	0.917476	-1.91463	0.323412	-7.47797	0	-2.31088	0.001444	-1.19677	0.905428	-3.9057	1.3e-05	-7.54167	0
A_69_P042016	COBLL1	COBLL1	ENSECAT00000027104	ens|COBL-like 1 [Source:HGNC Symbol;Acc:23571] [ENSECAT00000027104]	1.75959	0.694451	1.55311	0.257693	1.30141	0.661133	1.34998	0.389578	-1.77265	0.020592	-2.13272	0.001243	-4.19218	0	-1.56464	0.038992	-1.19341	0.99638	-1.15048	0.935589	-1.20313	0.747783	-2.36492	0.000143	-1.57738	0.030891	1.03732	0.986955	-1.96564	0.002693	-3.21628	1e-06
A_69_P042101	LOC100062715	LOC100062715	ENSECAT00000026408	ens|SPC25, NDC80 kinetochore complex component, homolog (S. cerevisiae) [Source:HGNC Symbol;Acc:24031] [ENSECAT00000026408]	1.26214	0.929721	3.05521	0.162719	1.6952	0.63917	2.65476	0.124714	-3.08968	0.016651	-3.59831	0.00349	-1.88634	0.130273	-7.47906	1.4e-05	-1.80227	0.99638	-1.15084	0.972744	-1.16462	0.921841	1.63793	0.253841	-4.83293	0.000198	1.56605	0.838553	1.90756	0.140634	-3.96768	0.0006
A_69_P042102	LOC100062715	LOC100062715	ENSECAT00000026408	ens|SPC25, NDC80 kinetochore complex component, homolog (S. cerevisiae) [Source:HGNC Symbol;Acc:24031] [ENSECAT00000026408]	1.25985	0.925829	2.76816	0.166268	1.67153	0.624066	2.55647	0.116482	-2.89015	0.016373	-3.57813	0.002081	-1.94292	0.089021	-6.35026	1.8e-05	-1.65607	0.99638	-1.08281	0.982762	-1.23804	0.860477	1.48753	0.338929	-4.74732	0.000107	1.52942	0.833683	1.84162	0.136782	-3.94254	0.000311
A_69_P042121	LRP2	LRP2	ENSECAT00000005992	ens|low density lipoprotein receptor-related protein 2 [Source:HGNC Symbol;Acc:6694] [ENSECAT00000005992]	-1.76683	0.816167	-1.88606	0.322376	-1.21161	0.885959	-1.46644	0.535063	2.12387	0.068248	4.31162	0.000288	9.52349	0	2.2672	0.02334	1.55666	0.99638	1.28614	0.92992	2.03008	0.38758	4.48402	8.2e-05	2.9567	0.002342	-1.21033	0.933799	2.20879	0.032896	7.90437	1e-06
A_69_P042251	ITGA6	ITGA6	ENSECAT00000006140	ens|integrin, alpha 6 [Source:HGNC Symbol;Acc:6142] [ENSECAT00000006140]	-1.61628	0.816167	-1.63115	0.229928	-1.381	0.600934	-1.39351	0.357567	-1.16163	0.641971	1.21021	0.473535	6.17217	0	-1.15104	0.592029	1.18114	0.99638	1.17054	0.92992	1.40582	0.49966	7.16978	0	1.03404	0.910928	-1.00906	0.998132	5.10008	0	5.32147	0
A_69_P042616	COL5A2	COL5A2	ENSECAT00000011989	ens|collagen, type V, alpha 2 [Source:HGNC Symbol;Acc:2210] [ENSECAT00000011989]	-1.60789	0.793876	-1.76531	0.161015	-2.16222	0.059499	-1.8045	0.068314	1.12147	0.706241	2.01996	0.001554	4.10345	0	1.23127	0.350861	-1.22484	0.99638	-1.0222	0.992517	1.80117	0.304195	3.65899	0	2.71636	1.1e-05	1.19824	0.871874	2.03144	0.001085	4.60521	0
A_69_P042617	COL5A2	COL5A2	ENSECAT00000011989	ens|collagen, type V, alpha 2 [Source:HGNC Symbol;Acc:2210] [ENSECAT00000011989]	-1.57678	0.785711	-1.71018	0.16062	-2.1494	0.048028	-1.72648	0.070075	1.10454	0.730025	1.95311	0.001276	3.99482	0	1.19799	0.390052	-1.25683	0.99638	-1.00953	0.997295	1.76825	0.262046	3.61672	0	2.66241	6e-06	1.24496	0.826493	2.04536	0.000484	4.37409	0
A_69_P042716	LOC100069730	NABP1	ENSECAT00000017708	ens|nucleic acid binding protein 1 [Source:HGNC Symbol;Acc:26232] [ENSECAT00000017708]	-1.53907	0.816167	-1.34748	0.443268	-1.01175	0.991014	-1.24888	0.560034	1.3957	0.207023	2.04244	0.002551	4.06339	0	1.22195	0.410742	1.33182	0.99638	1.07894	0.972744	1.46339	0.442823	2.91138	1.2e-05	1.34266	0.188975	-1.23438	0.862463	1.98948	0.002785	3.29725	1e-06
A_69_P042718	LOC100069730	NABP1	ENSECAT00000017708	ens|nucleic acid binding protein 1 [Source:HGNC Symbol;Acc:26232] [ENSECAT00000017708]	-1.61701	0.816167	-1.3504	0.485535	-1.00056	0.99944	-1.29273	0.536691	1.39486	0.25979	2.18014	0.002684	4.91104	0	1.16488	0.589302	1.34965	0.99638	1.04462	0.986307	1.56298	0.414738	3.5208	4e-06	1.34901	0.228975	-1.29201	0.845678	2.25263	0.001421	3.92616	1e-06
A_69_P042811	SATB2	SATB2	ENSECAT00000010520	ens|SATB homeobox 2 [Source:HGNC Symbol;Acc:21637] [ENSECAT00000010520]	-1.59254	0.816167	-1.49659	0.43879	-1.60437	0.5485	-1.94941	0.146274	2.19458	0.020133	2.66548	0.002032	4.21306	1.4e-05	2.06235	0.014641	-1.07202	0.99638	-1.30257	0.897153	1.21457	0.823152	1.91976	0.025842	2.68528	0.000871	-1.21506	0.909162	1.5806	0.147335	5.15715	1e-06
A_69_P042812	SATB2	SATB2	ENSECAT00000010520	ens|SATB homeobox 2 [Source:HGNC Symbol;Acc:21637] [ENSECAT00000010520]	-1.47281	0.82573	-1.43551	0.496681	-1.60924	0.54961	-1.76072	0.222993	2.03092	0.037044	2.42398	0.005132	4.02341	2.5e-05	1.97948	0.022403	-1.12103	0.99638	-1.22655	0.931689	1.19354	0.845692	1.98108	0.02054	2.64852	0.001091	-1.09413	0.968422	1.65984	0.107215	4.80992	2e-06
A_69_P042813	SATB2	SATB2	ENSECAT00000010520	ens|SATB homeobox 2 [Source:HGNC Symbol;Acc:21637] [ENSECAT00000010520]	-1.46871	0.821053	-1.4645	0.439891	-1.53239	0.572807	-1.84821	0.158774	2.08522	0.021688	2.38184	0.003671	3.6299	3e-05	2.07925	0.009374	-1.04635	0.997224	-1.262	0.913313	1.14225	0.888524	1.74078	0.046717	2.48511	0.001153	-1.2061	0.908781	1.52399	0.161437	4.56783	1e-06
A_69_P042814	SATB2	SATB2	ENSECAT00000010520	ens|SATB homeobox 2 [Source:HGNC Symbol;Acc:21637] [ENSECAT00000010520]	-1.53842	0.82042	-1.4685	0.461244	-1.67196	0.507257	-1.79936	0.200658	2.05191	0.032154	2.5353	0.003106	3.7551	4.1e-05	1.95866	0.022818	-1.13854	0.99638	-1.2253	0.930649	1.23558	0.801971	1.83005	0.038632	2.75537	0.000645	-1.0762	0.975923	1.48113	0.223652	4.39203	3e-06
A_69_P042815	SATB2	SATB2	ENSECAT00000010520	ens|SATB homeobox 2 [Source:HGNC Symbol;Acc:21637] [ENSECAT00000010520]	-1.4811	0.821053	-1.42873	0.48484	-1.56986	0.559413	-1.81769	0.183196	2.03357	0.030361	2.41904	0.00392	3.75396	3e-05	1.96167	0.019466	-1.09878	0.99638	-1.27224	0.911487	1.18955	0.84253	1.846	0.03144	2.564	0.001069	-1.15787	0.936503	1.55184	0.15367	4.60707	2e-06
A_69_P043207	ATP6V0D2	ATP6V0D2	ENSECAT00000016425	ens|ATPase, H+ transporting, lysosomal 38kDa, V0 subunit d2 [Source:HGNC Symbol;Acc:18266] [ENSECAT00000016425]	-1.0653	0.974213	1.2841	0.638753	1.34305	0.7224	1.45784	0.414967	1.67696	0.117616	1.82352	0.044822	4.20142	8e-06	1.22589	0.531326	1.0459	0.997224	1.1353	0.961974	1.0874	0.94149	2.50538	0.001388	1.27453	0.431232	1.08547	0.970786	2.30402	0.004635	2.7053	0.000375
A_69_P043276	LOC100057343	FABP12	ENSECAT00000025214	ens|fatty acid binding protein 12 [Source:HGNC Symbol;Acc:34524] [ENSECAT00000025214]	-1.74653	0.816167	1.00775	0.991852	-2.02095	0.334842	-1.58906	0.316788	-4.48121	0.000174	-4.12403	4.8e-05	2.39847	0.003397	-7.88721	0	-2.03662	0.99638	-1.60137	0.718835	1.08661	0.944461	10.748	0	-3.56403	4.4e-05	1.27179	0.885428	9.89138	0	2.18222	0.00498
A_69_P043281	LOC100057425	LOC100057425	ENSECAT00000025544	ens|fatty acid binding protein 4, adipocyte [Source:HGNC Symbol;Acc:3559] [ENSECAT00000025544]	1.71037	0.931341	4.19239	0.397737	-2.15596	0.804639	-1.5386	0.820595	-56.2237	0.000804	-139.121	2.7e-05	-44.6825	0.000196	-137.813	7e-06	-9.0386	0.99638	-6.45042	0.594556	-2.47442	0.715224	1.25829	0.859179	-37.7279	0.000225	1.40124	0.96112	3.11355	0.289382	-16.9793	0.002102
A_69_P043296	LOC100057538	FABP5	ENSECAT00000009105	ens|fatty acid binding protein 5 (psoriasis-associated) [Source:HGNC Symbol;Acc:3560] [ENSECAT00000009105]	-1.60824	0.816167	1.14811	0.784229	-1.61017	0.457805	-1.40715	0.394926	-3.64503	0.000155	-3.93564	1.6e-05	2.96547	5.9e-05	-6.73029	0	-1.84865	0.99638	-1.61556	0.601427	-1.07973	0.9388	10.8092	0	-3.93091	3e-06	1.14428	0.932521	11.671	0	2.59468	0.000129
A_69_P043311	ZBTB10	ZBTB10	ENSECAT00000013604	ens|zinc finger and BTB domain containing 10 [Source:HGNC Symbol;Acc:30953] [ENSECAT00000013604]	1.47618	0.82042	1.33268	0.55688	1.12337	0.914252	-1.14375	0.800452	-1.57625	0.15129	-2.39762	0.0025	-5.48486	0	-1.42302	0.209957	-1.18632	0.99638	-1.52425	0.737741	-1.52109	0.489446	-3.47968	2.2e-05	-1.82458	0.022371	-1.28485	0.865884	-2.28763	0.003186	-3.24859	2.4e-05
A_69_P043312	ZBTB10	ZBTB10	ENSECAT00000013604	ens|zinc finger and BTB domain containing 10 [Source:HGNC Symbol;Acc:30953] [ENSECAT00000013604]	1.37255	0.829298	1.22528	0.669392	1.16922	0.860712	-1.22835	0.646381	-1.44753	0.219098	-2.53526	0.000713	-4.90039	0	-1.29222	0.34475	-1.04795	0.99638	-1.50508	0.71461	-1.75144	0.349714	-3.38534	1.1e-05	-2.15969	0.001966	-1.43621	0.778909	-1.93289	0.010842	-2.90657	3.4e-05
A_69_P043361	ENSECAT00000024150	ENSECAT00000024150	ENSECAT00000024150	ens|zinc finger homeobox 4 [Source:HGNC Symbol;Acc:30939] [ENSECAT00000024150]	-1.48178	0.82573	-2.10217	0.186379	-1.5158	0.611917	-1.44812	0.455302	1.50556	0.264494	2.52257	0.003851	4.94673	4e-06	2.13591	0.011906	1.38684	0.99638	1.45165	0.828013	1.6755	0.443571	3.28564	0.000153	2.58049	0.001535	1.04674	0.989453	1.96099	0.029817	4.83437	2e-06
A_69_P043362	ENSECAT00000024150	ENSECAT00000024150	ENSECAT00000024150	ens|zinc finger homeobox 4 [Source:HGNC Symbol;Acc:30939] [ENSECAT00000024150]	-1.41	0.82508	-1.96084	0.172162	-1.4894	0.569843	-1.3516	0.489422	1.39857	0.294567	2.27667	0.003057	4.11061	3e-06	1.94495	0.010835	1.31653	0.99638	1.45076	0.773398	1.62785	0.405316	2.93915	8.7e-05	2.40488	0.000789	1.10196	0.959742	1.80554	0.027437	3.94036	2e-06
A_69_P043426	ENSECAT00000012159	SBSPON	ENSECAT00000012159	ens|somatomedin B and thrombospondin, type 1 domain containing [Source:HGNC Symbol;Acc:30362] [ENSECAT00000012159]	1.39615	0.948952	1.82895	0.691738	-1.24704	0.950458	-1.67381	0.7315	-17.7189	0.002511	-32.9696	0.000128	-51.1996	1.1e-05	-23.2116	0.000188	-2.28077	0.99638	-3.06132	0.782294	-1.8607	0.775277	-2.88954	0.197261	-18.9365	0.000292	-1.34223	0.959742	-1.55293	0.674417	-21.9092	0.00011
A_69_P043761	LYN	LYN	ENSECAT00000014415	ens|v-yes-1 Yamaguchi sarcoma viral related oncogene homolog [Source:HGNC Symbol;Acc:6735] [ENSECAT00000014415]	1.37887	0.816686	1.3784	0.388814	1.4206	0.530942	1.22021	0.589389	-1.32115	0.281221	-1.59379	0.035461	-4.39058	0	-1.3207	0.204945	1.03062	0.997224	-1.12965	0.947387	-1.20636	0.733455	-3.3233	1e-06	-1.64202	0.015785	-1.16423	0.902662	-2.7548	2.4e-05	-3.88535	0
A_69_P044136	LOC100059945	LAPTM4B	ENSECAT00000021412	ens|lysosomal protein transmembrane 4 beta [Source:HGNC Symbol;Acc:13646] [ENSECAT00000021412]	-1.71037	0.82873	-1.96393	0.366574	-2.41678	0.414922	-2.06648	0.276425	2.49115	0.060448	3.88353	0.002809	9.33158	5e-06	2.86047	0.013546	-1.23058	0.99638	-1.05221	0.991259	1.55893	0.674396	3.74589	0.001987	5.48748	0.000116	1.16952	0.959742	2.40286	0.04608	11.2745	1e-06
A_69_P044311	LOC100062543	LOC100062543	ENSECAT00000021751	ens|collagen triple helix repeat containing 1 [Source:HGNC Symbol;Acc:18831] [ENSECAT00000021751]	-1.91873	0.816167	1.22385	0.794116	1.37649	0.791645	1.78756	0.334891	-1.18573	0.77007	1.45734	0.386845	5.45017	4.2e-05	-2.78438	0.007156	1.12472	0.99638	1.4606	0.87423	1.72801	0.523124	6.46242	9e-06	-1.81228	0.114178	1.29864	0.905428	3.7398	0.000961	1.58904	0.20547
A_69_P044376	ANGPT1	ANGPT1	ENSECAT00000017990	ens|angiopoietin 1 [Source:HGNC Symbol;Acc:484] [ENSECAT00000017990]	2.35074	0.756715	1.97554	0.273067	2.48182	0.268229	2.06481	0.177146	1.13089	0.821805	1.19831	0.678677	-12.0058	0	1.34567	0.438364	1.25627	0.99638	1.04519	0.990771	1.05961	0.968953	-13.5773	0	1.13502	0.763124	-1.20196	0.933035	-14.3867	0	-10.5456	0
A_69_P044377	ANGPT1	ANGPT1	ENSECAT00000017990	ens|angiopoietin 1 [Source:HGNC Symbol;Acc:484] [ENSECAT00000017990]	2.13824	0.793876	1.98893	0.246227	2.62945	0.179424	1.94848	0.193069	1.19133	0.721162	1.26874	0.548355	-10.4442	0	1.28076	0.50814	1.32204	0.99638	-1.02076	0.996347	1.06498	0.964768	-12.4425	0	1.03172	0.944881	-1.34949	0.867154	-13.251	0	-9.51735	0
A_69_P044396	LOC100056618	LOC100056618	ENSECAT00000024774	ens|thyrotropin-releasing hormone receptor [Source:HGNC Symbol;Acc:12299] [ENSECAT00000024774]	-1.70612	0.816167	-1.95861	0.251139	-2.04365	0.383177	-2.04448	0.156164	2.46778	0.015363	3.01666	0.001645	3.80065	0.000245	2.83299	0.001728	-1.04342	0.997224	-1.04385	0.990728	1.22242	0.837047	1.54011	0.229522	3.61346	0.000142	-1.00041	0.999927	1.25989	0.593886	4.55442	2.3e-05
A_69_P044476	LOC100065958	LOC100065958	ENSECAT00000019417	ens|collectin sub-family member 10 (C-type lectin) [Source:HGNC Symbol;Acc:2220] [ENSECAT00000019417]	-2.92478	0.897371	-1.36579	0.927102	1.2786	0.962659	5.31287	0.505614	14.4657	0.141068	14.0092	0.111342	12.617	0.125786	6.75508	0.254525	1.7463	0.99638	7.25627	0.870606	-1.03258	0.996068	-1.14652	0.937254	3.74617	0.312979	4.15523	0.87644	-1.11034	0.957434	-1.23159	0.913845
A_69_P044486	LOC100057055	LOC100057055	ENSECAT00000024697	ens|nephroblastoma overexpressed [Source:HGNC Symbol;Acc:7885] [ENSECAT00000024697]	-2.10055	0.821053	1.34791	0.784513	2.23146	0.584147	-1.74852	0.546046	3.15352	0.062455	5.05971	0.004587	3.24644	0.03005	1.11379	0.881021	1.6555	0.99638	-2.35684	0.722325	1.60447	0.737822	1.02946	0.971445	1.07945	0.914717	-3.90175	0.542407	-1.55854	0.495375	2.70236	0.050088
A_69_P044491	ENPP2	ENPP2	ENSECAT00000006469	ens|ectonucleotide pyrophosphatase/phosphodiesterase 2 [Source:HGNC Symbol;Acc:3357] [ENSECAT00000006469]	-1.04997	0.983074	-1.32401	0.623051	-1.62587	0.553086	-1.22331	0.72677	2.28951	0.018353	2.86275	0.001504	2.91219	0.000821	2.88706	0.000817	-1.228	0.99638	1.08232	0.9794	1.25037	0.798919	1.27197	0.488357	4.43295	1.1e-05	1.32908	0.866265	1.01727	0.97284	3.39295	8e-05
A_69_P044761	KHDRBS3	KHDRBS3	ENSECAT00000010466	ens|KH domain containing, RNA binding, signal transduction associated 3 [Source:HGNC Symbol;Acc:18117] [ENSECAT00000010466]	-1.36752	0.872844	-1.53803	0.474339	-1.4395	0.712605	-1.02583	0.974537	2.0692	0.061393	3.45115	0.000842	6.92628	1e-06	2.3272	0.013123	1.06845	0.99638	1.4993	0.840424	1.66787	0.501271	3.34733	0.000514	3.6328	0.000218	1.40325	0.857336	2.00695	0.047607	5.19567	6e-06
A_69_P044762	KHDRBS3	KHDRBS3	ENSECAT00000010466	ens|KH domain containing, RNA binding, signal transduction associated 3 [Source:HGNC Symbol;Acc:18117] [ENSECAT00000010466]	-1.3384	0.87732	-1.45514	0.520993	-1.26672	0.832891	-1.03767	0.961159	2.13084	0.043109	3.29206	0.000875	6.53264	1e-06	2.31671	0.010708	1.14875	0.99638	1.40232	0.870606	1.54496	0.565478	3.06576	0.000792	3.11575	0.000597	1.22074	0.920401	1.98437	0.043323	5.0648	4e-06
A_69_P045226	CCNE1	CCNE1	ENSECAT00000022912	ens|cyclin E1 [Source:HGNC Symbol;Acc:1589] [ENSECAT00000022912]	1.64638	0.82573	2.00655	0.307882	1.37758	0.79358	1.37925	0.635553	-3.47108	0.005349	-6.08984	6.1e-05	-11.2885	0	-4.23044	0.000319	-1.45657	0.99638	-1.45482	0.879683	-1.75445	0.513545	-3.25216	0.002124	-5.09559	5.6e-05	1.00121	0.99992	-1.85367	0.127885	-9.45692	0
A_69_P045316	CHST8	CHST8	ENSECAT00000008692	ens|carbohydrate (N-acetylgalactosamine 4-0) sulfotransferase 8 [Source:HGNC Symbol;Acc:15993] [ENSECAT00000008692]	-1.43438	0.893062	-2.07927	0.356311	1.1013	0.962704	1.04293	0.968244	4.53979	0.004253	7.49642	0.000104	9.12947	1.2e-05	6.58083	9.5e-05	2.28989	0.99638	2.16852	0.667255	1.65127	0.644333	2.01099	0.126238	4.74552	0.000598	-1.05597	0.991498	1.21784	0.750623	6.10275	7e-05
A_69_P045361	LOC100629682	LOC100629682	ENSECAT00000008293	ens|Uncharacterized protein [Source:UniProtKB/TrEMBL;Acc:F6UF44] [ENSECAT00000008293]	-1.61856	0.87208	-1.05041	0.969157	1.05792	0.98053	-1.11204	0.925367	2.00515	0.268104	2.38987	0.114039	4.1525	0.006474	1.30131	0.669961	1.11125	0.99638	-1.05867	0.99233	1.19187	0.930474	2.07092	0.168653	1.39571	0.565631	-1.17645	0.965998	1.73754	0.346519	2.853	0.03049
A_69_P045362	LOC100629682	LOC100629682	ENSECAT00000008293	ens|Uncharacterized protein [Source:UniProtKB/TrEMBL;Acc:F6UF44] [ENSECAT00000008293]	-1.6126	0.866874	-1.07373	0.953211	1.0843	0.971958	-1.12191	0.914869	1.94845	0.272489	2.33066	0.111835	4.00323	0.006068	1.29735	0.661687	1.16424	0.99638	-1.04488	0.993795	1.19616	0.924642	2.05457	0.15745	1.33292	0.6139	-1.21649	0.957535	1.71764	0.33859	2.78512	0.028681
A_69_P045363	LOC100629682	LOC100629682	ENSECAT00000008293	ens|Uncharacterized protein [Source:UniProtKB/TrEMBL;Acc:F6UF44] [ENSECAT00000008293]	-1.59482	0.87732	-1.08313	0.949529	1.06982	0.977029	-1.09538	0.936931	1.91306	0.313213	2.33077	0.130511	4.14656	0.007085	1.29927	0.675679	1.15876	0.99638	-1.01131	0.999353	1.21834	0.918575	2.16749	0.145558	1.36608	0.598839	-1.17186	0.967965	1.77905	0.3286	2.84801	0.032606
A_69_P045364	LOC100629682	LOC100629682	ENSECAT00000008293	ens|Uncharacterized protein [Source:UniProtKB/TrEMBL;Acc:F6UF44] [ENSECAT00000008293]	-1.68525	0.861635	-1.05671	0.965797	1.09466	0.969681	-1.1701	0.885007	2.03892	0.258548	2.44901	0.105716	4.39526	0.005011	1.27848	0.695795	1.15673	0.99638	-1.10731	0.983771	1.20113	0.926438	2.15568	0.146986	1.32754	0.635709	-1.28086	0.942611	1.79471	0.317853	3.05172	0.022304
A_69_P045365	LOC100629682	LOC100629682	ENSECAT00000008293	ens|Uncharacterized protein [Source:UniProtKB/TrEMBL;Acc:F6UF44] [ENSECAT00000008293]	-1.65099	0.861275	-1.06916	0.95639	1.0841	0.971958	-1.12229	0.914567	1.96108	0.265379	2.43923	0.090799	4.25665	0.004181	1.26997	0.690277	1.15907	0.99638	-1.0497	0.993795	1.24382	0.89954	2.17056	0.12399	1.36282	0.581905	-1.21668	0.9573	1.74508	0.320662	2.89354	0.022951
A_69_P045476	LOC100059449	FFAR2	ENSECAT00000005110	ens|free fatty acid receptor 2 [Source:HGNC Symbol;Acc:4501] [ENSECAT00000005110]	3.01463	0.821053	3.38007	0.386141	1.6063	0.869286	1.14443	0.938994	-10.3312	0.010898	-32.8575	0.000132	-114.943	1e-06	-11.5835	0.002485	-2.10426	0.99638	-2.9535	0.796844	-3.18043	0.521686	-11.1259	0.002558	-17.5076	0.000405	-1.40358	0.951088	-3.49823	0.140243	-43.6354	8e-06
A_69_P045536	LOC100051323	UPK1A	ENSECAT00000013556	ens|uroplakin 1A [Source:HGNC Symbol;Acc:12577] [ENSECAT00000013556]	1.63237	0.826598	1.6994	0.432882	1.40047	0.780112	1.31705	0.697688	-2.43304	0.041664	-5.67825	9.2e-05	-7.5429	4e-06	-2.53294	0.015441	-1.21345	0.99638	-1.29031	0.932537	-2.33381	0.354631	-3.1002	0.003133	-4.87156	8e-05	-1.06334	0.987616	-1.32839	0.548764	-6.08584	8e-06
A_69_P045861	ENSECAT00000011618	PP1R14A	ENSECAT00000011618	ens|protein phosphatase 1, regulatory (inhibitor) subunit 14A [Source:HGNC Symbol;Acc:14871] [ENSECAT00000011618]	1.96744	0.816167	2.152	0.216697	1.32159	0.799604	1.1654	0.820425	-1.55475	0.291399	-2.39824	0.014442	-11.598	0	-1.7006	0.126846	-1.62834	0.99638	-1.84658	0.640024	-1.54252	0.584774	-7.45973	1e-06	-1.61098	0.164296	-1.13403	0.959742	-4.83606	3.9e-05	-6.86999	1e-06
A_69_P045981	LOC100066651	FBXO27	ENSECAT00000014387	ens|F-box protein 27 [Source:HGNC Symbol;Acc:18753] [ENSECAT00000014387]	1.82423	0.82042	1.37486	0.687714	1.11093	0.954184	-1.20152	0.823896	-2.66139	0.038087	-5.42773	0.000271	-10.6462	1e-06	-2.00581	0.097825	-1.23758	0.99638	-1.65192	0.835101	-2.03944	0.442823	-4.00025	0.000983	-3.30542	0.003374	-1.3348	0.905139	-1.96145	0.125434	-4.8572	0.000137
A_69_P046076	ENSECAT00000012192	FCGBP	ENSECAT00000012192	ens|Fc fragment of IgG binding protein [Source:HGNC Symbol;Acc:13572] [ENSECAT00000012192]	-1.28212	0.884018	-1.78996	0.266897	-1.33286	0.740776	-1.63412	0.284613	1.34799	0.428413	2.15009	0.012594	3.94119	2.2e-05	1.88191	0.030731	1.34294	0.99638	1.09537	0.975893	1.59503	0.476735	2.92376	0.000358	2.23517	0.004934	-1.22602	0.905139	1.83304	0.044738	5.0232	1e-06
A_69_P046116	PLD3	PLD3	ENSECAT00000014594	ens|phospholipase D family, member 3 [Source:HGNC Symbol;Acc:17158] [ENSECAT00000014594]	-1.38901	0.843066	-2.04601	0.175848	-1.63136	0.511109	-1.53033	0.345229	2.2088	0.01452	3.52546	0.00011	4.30864	6e-06	3.25356	0.0001	1.25417	0.99638	1.33697	0.870606	1.5961	0.46213	1.95067	0.016906	4.14057	7e-06	1.06602	0.978858	1.22215	0.569386	4.747	1e-06
A_69_P046301	LOC100069287	CEACAM1	ENSECAT00000010519	ens|Uncharacterized protein [Source:UniProtKB/TrEMBL;Acc:F6PZP5] [ENSECAT00000010519]	-1.59361	0.816167	-1.73288	0.306672	-1.30981	0.77366	-1.23559	0.704505	3.10218	0.001874	4.92738	2.2e-05	4.87584	5e-06	3.37329	0.000146	1.323	0.99638	1.40247	0.852867	1.58836	0.494681	1.57174	0.140665	4.04989	1.9e-05	1.06007	0.983374	-1.01057	0.983105	3.78044	2e-05
A_69_P046446	ENSECAT00000015847	ENSECAT00000015847	ENSECAT00000015847	ens|Uncharacterized protein [Source:UniProtKB/TrEMBL;Acc:F7C456] [ENSECAT00000015847]	1.49421	0.829365	1.47397	0.498852	1.22226	0.860534	1.17219	0.801945	-1.47415	0.332856	-3.54432	0.000394	-5.98323	2e-06	-1.45419	0.272035	-1.20594	0.99638	-1.25745	0.928109	-2.40432	0.304195	-4.05877	4.8e-05	-2.89926	0.000956	-1.04272	0.991236	-1.68812	0.124964	-4.69379	6e-06
A_69_P046456	ENSECAT00000017215	ENSECAT00000017215	ENSECAT00000017215	ens|Uncharacterized protein [Source:UniProtKB/TrEMBL;Acc:F6W179] [ENSECAT00000017215]	1.64069	0.821053	1.54413	0.502543	1.27122	0.849859	1.21603	0.782072	-1.55285	0.330047	-4.09962	0.000444	-7.32187	3e-06	-1.46146	0.331875	-1.21468	0.99638	-1.26981	0.933935	-2.64006	0.304195	-4.7151	6.1e-05	-3.17643	0.001396	-1.04539	0.99143	-1.78599	0.132906	-5.42675	1e-05
A_69_P046636	ENSECAT00000020169	ACL B5	ENSECAT00000020169	ens|basal cell adhesion molecule (Lutheran blood group) [Source:HGNC Symbol;Acc:6722] [ENSECAT00000020169]	-1.73049	0.816167	-1.19851	0.719248	-1.36922	0.661891	-1.13445	0.804207	1.94602	0.023915	2.5041	0.001091	5.57931	0	1.34778	0.276568	-1.14244	0.99638	1.05647	0.982762	1.28678	0.703279	2.86703	0.000107	1.98132	0.006833	1.20695	0.902635	2.22807	0.002884	3.65759	3e-06
A_69_P046651	ENSECAT00000008481	APAT	ENSECAT00000008481	ens|apolipoprotein E [Source:HGNC Symbol;Acc:613] [ENSECAT00000008481]	-1.92063	0.820453	-2.0713	0.365719	-2.65099	0.400879	-2.18284	0.277158	3.90993	0.009737	8.00505	9e-05	17.825	0	4.21665	0.002007	-1.27987	0.99638	-1.05385	0.992123	2.04736	0.485772	4.5589	0.001065	11.0491	4e-06	1.21447	0.951176	2.22672	0.095609	20.2585	0
A_69_P046661	LOC100065532	LOC100065532	ENSECAT00000014883	ens|Uncharacterized protein [Source:UniProtKB/TrEMBL;Acc:F7A1W7] [ENSECAT00000014883]	1.60865	0.933924	3.49551	0.416495	2.7559	0.679946	6.23192	0.180641	3.81731	0.227395	4.2521	0.146417	3.58489	0.178448	1.75674	0.602868	-1.26838	0.99638	1.78283	0.933467	1.1139	0.980778	-1.06483	0.965716	2.48199	0.356722	2.26131	0.865333	-1.18612	0.909216	-1.08065	0.946217
A_69_P046701	ENSECAT00000024682	ENSECAT00000024682	ENSECAT00000024682	ens|Uncharacterized protein [Source:UniProtKB/TrEMBL;Acc:F6TKA8] [ENSECAT00000024682]	1.71159	0.816167	1.80898	0.301269	1.60656	0.587419	1.09265	0.895608	-1.38411	0.434261	-1.90021	0.057951	-10.2767	0	-1.46287	0.261792	-1.126	0.99638	-1.65559	0.735865	-1.37287	0.699504	-7.42476	0	-1.7836	0.066493	-1.47033	0.810409	-5.40819	7e-06	-6.56047	0
A_69_P046751	ENSECAT00000005442	ENSECAT00000005442	ENSECAT00000005442	ens|Uncharacterized protein [Source:UniProtKB/TrEMBL;Acc:F6SSQ2] [ENSECAT00000005442]	1.63614	0.816167	1.37729	0.517816	1.28575	0.769551	-1.11131	0.851091	-1.16644	0.707035	-1.52951	0.157021	-7.85539	0	1.01843	0.963224	-1.0712	0.99638	-1.5306	0.743438	-1.31127	0.703005	-6.73453	0	-1.20196	0.554629	-1.42887	0.792543	-5.13589	2e-06	-4.32028	2e-06
A_69_P047086	LOC100050794	EMP3	ENSECAT00000010285	ens|epithelial membrane protein 3 [Source:HGNC Symbol;Acc:3335] [ENSECAT00000010285]	-1.47918	0.856201	-2.26808	0.225719	-4.07091	0.059499	-3.53923	0.032044	-1.38901	0.50978	1.06124	0.909671	1.35842	0.44744	1.10391	0.8388	-1.79487	0.99638	-1.56045	0.838355	1.47408	0.67514	1.88686	0.089304	2.92069	0.003372	1.15022	0.959675	1.28003	0.598492	3.25029	0.001059
A_69_P047341	ENSECAT00000003823	ENSECAT00000003823	ENSECAT00000003823	ens|Fc fragment of IgG, receptor, transporter, alpha [Source:HGNC Symbol;Acc:3621] [ENSECAT00000003823]	-1.59036	0.839116	-1.70294	0.440633	-1.67442	0.629406	-1.35479	0.669479	2.93489	0.016589	3.64163	0.002148	4.25974	0.000437	3.14264	0.003913	1.01704	0.998916	1.25698	0.946242	1.24081	0.861216	1.45141	0.385658	3.83409	0.000674	1.23592	0.932728	1.16973	0.775787	3.62876	0.000741
A_69_P048636	LOC100068130	SLC17A5	ENSECAT00000016980	ens|solute carrier family 17 (anion/sugar transporter), member 5 [Source:HGNC Symbol;Acc:10933] [ENSECAT00000016980]	-1.45804	0.816167	-1.73279	0.182326	-1.3714	0.60195	-1.22145	0.606663	1.65409	0.046159	2.13938	0.001457	4.2833	0	1.96579	0.002616	1.26352	0.99638	1.41863	0.729708	1.29338	0.626823	2.58951	5.5e-05	2.01225	0.001484	1.12276	0.934687	2.00212	0.002572	3.58827	0
A_69_P048637	LOC100068130	SLC17A5	ENSECAT00000016980	ens|solute carrier family 17 (anion/sugar transporter), member 5 [Source:HGNC Symbol;Acc:10933] [ENSECAT00000016980]	-1.53392	0.816167	-1.81033	0.16062	-1.31657	0.631594	-1.31465	0.425498	1.71741	0.024042	2.31832	0.000332	4.22716	0	2.0269	0.001078	1.37503	0.99638	1.37705	0.744864	1.34989	0.526931	2.46135	5.8e-05	1.98983	0.001064	1.00146	0.99992	1.82337	0.005744	3.6229	0
A_69_P048751	TTK	TTK	ENSECAT00000025743	ens|TTK protein kinase [Source:HGNC Symbol;Acc:12401] [ENSECAT00000025743]	1.17954	0.938114	2.3105	0.170002	1.68084	0.544054	2.44526	0.075568	-2.33181	0.020579	-2.73878	0.003174	-1.87422	0.051722	-4.56758	2e-05	-1.37462	0.99638	1.05832	0.987087	-1.17453	0.878868	1.24415	0.556956	-3.90273	5.7e-05	1.45479	0.819685	1.46129	0.288903	-3.88536	3.5e-05
A_69_P048752	TTK	TTK	ENSECAT00000025743	ens|TTK protein kinase [Source:HGNC Symbol;Acc:12401] [ENSECAT00000025743]	1.12932	0.947796	2.2882	0.156357	1.58254	0.545364	2.29145	0.065199	-2.18143	0.01692	-2.6699	0.00144	-1.80188	0.040631	-4.41996	6e-06	-1.44591	0.99638	1.00142	0.999969	-1.22392	0.80492	1.21064	0.565356	-3.74138	2.1e-05	1.44796	0.790871	1.48173	0.205054	-3.65611	1.4e-05
A_69_P048776	LOC100069784	FAM46A	ENSECAT00000014837	ens|family with sequence similarity 46, member A [Source:HGNC Symbol;Acc:18345] [ENSECAT00000014837]	-1.63407	0.816167	-1.93595	0.231848	-1.50264	0.625961	-1.64231	0.30431	3.18328	0.001813	4.54671	3.9e-05	4.86951	6e-06	3.77136	6.3e-05	1.28837	0.99638	1.17879	0.951481	1.42831	0.626647	1.52972	0.177354	4.181	1.8e-05	-1.09295	0.970343	1.071	0.881839	4.89408	2e-06
A_69_P048861	NT5E	NT5E	ENSECAT00000009885	ens|5'-nucleotidase, ecto (CD73) [Source:HGNC Symbol;Acc:8021] [ENSECAT00000009885]	1.28628	0.938061	1.22652	0.842351	-1.14123	0.951232	-1.3131	0.771811	-3.68563	0.018609	-7.98625	0.000165	-9.64653	2.4e-05	-3.51439	0.009783	-1.39974	0.99638	-1.61054	0.879419	-2.16686	0.476735	-2.61734	0.045529	-5.44044	0.000542	-1.1506	0.970576	-1.20789	0.782102	-5.71132	0.000274
A_69_P048862	NT5E	NT5E	ENSECAT00000009885	ens|5'-nucleotidase, ecto (CD73) [Source:HGNC Symbol;Acc:8021] [ENSECAT00000009885]	1.23556	0.948056	1.22413	0.848028	-1.21826	0.923876	-1.40478	0.713584	-3.93011	0.016355	-8.26983	0.000182	-10.175	2.5e-05	-3.89375	0.006604	-1.4913	0.99638	-1.71963	0.860498	-2.10422	0.50604	-2.58899	0.05476	-5.49408	0.000671	-1.15311	0.970924	-1.23038	0.764481	-5.86223	0.000312
A_69_P048971	RRAGD	RRAGD	ENSECAT00000016873	ens|Ras-related GTP binding D [Source:HGNC Symbol;Acc:19903] [ENSECAT00000016873]	-1.33058	0.88634	-2.03638	0.244838	-1.53406	0.645495	-1.93087	0.212713	2.92785	0.006495	3.78341	0.000403	6.62555	2e-06	4.48092	4.9e-05	1.32745	0.99638	1.05465	0.988241	1.29222	0.785912	2.26294	0.014965	4.362	4.5e-05	-1.25867	0.906425	1.75121	0.1183	9.61467	0
A_69_P049026	LOC100071396	FUT9	ENSECAT00000015166	ens|fucosyltransferase 9 (alpha (1,3) fucosyltransferase) [Source:HGNC Symbol;Acc:4020] [ENSECAT00000015166]	-1.39123	0.861275	-2.16776	0.197882	-1.28481	0.816932	-1.48182	0.466772	2.58642	0.01129	4.73934	5.6e-05	6.77547	1e-06	4.03008	7.4e-05	1.68723	0.99638	1.46291	0.845221	1.83239	0.410063	2.61963	0.003143	4.37681	2.7e-05	-1.15334	0.948972	1.42962	0.333711	7.21666	0
A_69_P049661	LOC100067280	LOC100067280	ENSECAT00000024030	ens|fatty acid binding protein 7, brain [Source:HGNC Symbol;Acc:3562] [ENSECAT00000024030]	-1.10412	0.982902	-1.12278	0.936573	1.13392	0.964553	2.23296	0.424329	2.19111	0.30119	3.69865	0.043539	4.60778	0.014088	2.22813	0.211941	1.27314	0.99638	2.50712	0.753036	1.68803	0.749529	2.10294	0.250395	2.95422	0.073925	1.96923	0.833683	1.2458	0.80296	1.86893	0.302831
A_69_P049711	ENSECAT00000015085	NCOA7	ENSECAT00000015085	ens|nuclear receptor coactivator 7 [Source:HGNC Symbol;Acc:21081] [ENSECAT00000015085]	1.54307	0.816167	1.85336	0.22451	1.44744	0.627096	1.26785	0.632079	-3.51482	0.000496	-5.40023	9e-06	-7.07445	0	-4.22159	7e-06	-1.28044	0.99638	-1.46181	0.796844	-1.53642	0.49362	-2.01275	0.011331	-5.06555	1e-06	-1.14165	0.943363	-1.31003	0.405607	-5.81267	0
A_69_P049712	ENSECAT00000015085	NCOA7	ENSECAT00000015085	ens|nuclear receptor coactivator 7 [Source:HGNC Symbol;Acc:21081] [ENSECAT00000015085]	1.58369	0.82508	2.14753	0.226333	1.38686	0.756384	1.16741	0.822481	-4.82532	0.000472	-7.65702	1.1e-05	-10.2017	0	-6.54324	4e-06	-1.54848	0.99638	-1.83956	0.65124	-1.58684	0.563773	-2.1142	0.029338	-6.70534	3e-06	-1.18798	0.938819	-1.33233	0.493752	-7.5201	0
A_69_P049716	LOC100073021	HINT3	ENSECAT00000017462	ens|histidine triad nucleotide binding protein 3 [Source:HGNC Symbol;Acc:18468] [ENSECAT00000017462]	1.15408	0.915825	1.44283	0.331355	1.0521	0.957909	1.25295	0.53723	-4.44539	1.2e-05	-6.30099	0	-3.09422	4e-06	-5.55766	0	-1.37138	0.99638	-1.15155	0.933467	-1.41742	0.46532	1.43668	0.091444	-5.74424	0	1.1909	0.88652	2.03638	0.001469	-3.35931	1e-06
A_69_P049717	LOC100073021	HINT3	ENSECAT00000017462	ens|histidine triad nucleotide binding protein 3 [Source:HGNC Symbol;Acc:18468] [ENSECAT00000017462]	1.06984	0.963182	1.37093	0.41408	1.02171	0.982082	1.11076	0.807859	-4.27791	2.1e-05	-6.2985	0	-3.05859	7e-06	-5.48188	0	-1.3418	0.99638	-1.23422	0.882794	-1.47233	0.433311	1.39865	0.132867	-6.01515	0	1.08716	0.959653	2.05928	0.001651	-3.1756	2e-06
A_69_P049726	LOC100629154	CENPW	ENSECAT00000021374	ens|centromere protein W [Source:HGNC Symbol;Acc:21488] [ENSECAT00000021374]	1.01543	0.992811	1.95089	0.197022	1.31481	0.743644	1.80893	0.17364	-2.7232	0.002709	-3.41117	0.000132	-2.25936	0.004276	-5.23193	1e-06	-1.48378	0.99638	-1.07847	0.977699	-1.25263	0.767175	1.2053	0.567421	-4.41689	4e-06	1.37581	0.827387	1.5098	0.171485	-4.02492	4e-06
A_69_P049821	LOC100073086	LOC100073086	ENSECAT00000025342	ens|arginase, liver [Source:HGNC Symbol;Acc:663] [ENSECAT00000025342]	1.82179	0.919175	3.43522	0.424995	1.91257	0.838231	5.15516	0.229764	3.01598	0.356172	2.90455	0.322554	2.61527	0.366305	1.59946	0.652314	-1.79613	0.99638	1.50068	0.957968	-1.03837	0.993408	-1.15322	0.913545	2.76669	0.294961	2.69542	0.843672	-1.11061	0.943958	-1.082	0.94538
A_69_P049831	ENSECAT00000007581	ENSECAT00000007581	ENSECAT00000007581	ens|Uncharacterized protein [Source:UniProtKB/TrEMBL;Acc:F7CG05] [ENSECAT00000007581]	1.5006	0.890941	-1.92218	0.455319	-2.52431	0.47245	-4.15071	0.068045	1.94985	0.270284	2.324	0.112032	4.36033	0.003647	5.62419	0.000755	-1.31325	0.99638	-2.15937	0.737741	1.19189	0.926345	2.23624	0.108557	8.80327	4e-05	-1.64429	0.855551	1.87622	0.251183	27.1586	0
A_69_P049836	ENSECAT00000012853	ENSECAT00000012853	ENSECAT00000012853	ens|Uncharacterized protein [Source:UniProtKB/TrEMBL;Acc:F6QPX2] [ENSECAT00000012853]	1.37523	0.883632	-1.67682	0.433059	-2.0891	0.439016	-3.56709	0.032044	1.46618	0.428152	1.60434	0.254683	2.57445	0.012369	3.38103	0.00145	-1.24587	0.99638	-2.1273	0.573243	1.09423	0.954907	1.75588	0.139861	4.60924	9.2e-05	-1.70747	0.781396	1.60468	0.252666	12.6291	0
A_69_P049916	ENSECAT00000023756	ENSECAT00000023756	ENSECAT00000023756	ens|vanin 1 [Source:HGNC Symbol;Acc:12705] [ENSECAT00000023756]	1.41161	0.823616	-1.70014	0.253544	-1.22513	0.810701	-1.2454	0.632079	2.04708	0.015408	2.18031	0.004451	1.28019	0.370194	4.91284	1e-06	1.38772	0.99638	1.36514	0.836864	1.06508	0.95391	-1.59904	0.068745	3.77064	6e-06	-1.01654	0.996324	-1.70311	0.046093	2.2506	0.001158
A_69_P049936	LOC100073150	LOC100073150	ENSECAT00000020300	ens|transcription factor 21 [Source:HGNC Symbol;Acc:11632] [ENSECAT00000020300]	-1.90222	0.816167	1.01163	0.990462	-1.62573	0.63922	-1.15079	0.854904	-2.29655	0.054898	-1.7336	0.182893	2.03671	0.063191	-4.41934	0.000207	-1.64464	0.99638	-1.16418	0.967312	1.32473	0.792377	4.67739	0.000108	-2.02842	0.057034	1.41271	0.867154	3.53083	0.001489	1.23216	0.602939
A_69_P049951	LOC100073151	SGK1	ENSECAT00000021724	ens|serum/glucocorticoid regulated kinase 1 [Source:HGNC Symbol;Acc:10810] [ENSECAT00000021724]	-1.35066	0.862854	-1.5101	0.438028	-1.25936	0.819082	-1.44961	0.455325	2.53453	0.007856	3.9946	8.2e-05	5.19699	3e-06	2.83374	0.000824	1.19911	0.99638	1.04173	0.990082	1.57607	0.500751	2.05047	0.016167	3.72458	4.3e-05	-1.15108	0.944011	1.30101	0.464736	5.57776	1e-06
A_69_P049987	ENSECAT00000025210	ENSECAT00000025210	ENSECAT00000025210	ens|family with sequence similarity 54, member A [Source:HGNC Symbol;Acc:21115] [ENSECAT00000025210]	1.12873	0.950325	2.08918	0.181846	1.41451	0.673282	1.98604	0.133774	-2.90897	0.002511	-3.66536	0.000128	-2.41869	0.003424	-5.38426	2e-06	-1.47696	0.99638	-1.05193	0.987463	-1.26002	0.774808	1.20271	0.596465	-4.59338	5e-06	1.40405	0.825112	1.51543	0.194131	-4.25577	5e-06
A_69_P049988	ENSECAT00000025210	ENSECAT00000025210	ENSECAT00000025210	ens|family with sequence similarity 54, member A [Source:HGNC Symbol;Acc:21115] [ENSECAT00000025210]	1.05254	0.977762	1.88023	0.200088	1.334	0.710261	1.79297	0.160484	-2.51504	0.00358	-3.17873	0.000153	-2.10027	0.006327	-4.49281	2e-06	-1.40946	0.99638	-1.04867	0.98701	-1.26389	0.738679	1.19749	0.563287	-4.02877	5e-06	1.34405	0.83346	1.51349	0.146901	-3.57775	7e-06
A_69_P050341	ENSECAT00000013683	ENSECAT00000013683	ENSECAT00000013683	ens|wingless-type MMTV integration site family, member 6 [Source:HGNC Symbol;Acc:12785] [ENSECAT00000013683]	-1.7302	0.816167	-1.57719	0.443416	-1.74942	0.533441	-1.67162	0.340126	2.77444	0.008984	4.58901	9.8e-05	7.89526	1e-06	2.52907	0.006389	-1.1092	0.99638	-1.05988	0.987463	1.65403	0.508985	2.84572	0.002078	4.63999	2.6e-05	1.04654	0.990669	1.72047	0.13064	7.62796	0
A_69_P050506	LOC100056612	LOC100056612	ENSECAT00000006171	ens|monoacylglycerol O-acyltransferase 1 [Source:HGNC Symbol;Acc:18210] [ENSECAT00000006171]	1.18405	0.939687	-1.66123	0.384611	-1.41253	0.72008	-2.21661	0.120763	2.40714	0.020324	1.84968	0.079874	2.14834	0.022082	4.73478	2.3e-05	1.17607	0.99638	-1.33432	0.903229	-1.30138	0.770066	-1.12046	0.791815	3.09359	0.000707	-1.56925	0.786553	1.16147	0.742062	5.63848	2e-06
A_69_P050507	LOC100056612	LOC100056612	ENSECAT00000006171	ens|monoacylglycerol O-acyltransferase 1 [Source:HGNC Symbol;Acc:18210] [ENSECAT00000006171]	1.19531	0.932216	-1.67753	0.364427	-1.36144	0.753145	-2.2249	0.111816	2.3412	0.021253	1.83137	0.077405	2.23039	0.014107	4.69448	1.8e-05	1.23217	0.99638	-1.3263	0.902733	-1.27839	0.784041	-1.04968	0.915821	2.98027	0.00078	-1.63422	0.751898	1.21788	0.636369	5.93159	1e-06
A_69_P050541	SERPINE2	SERPINE2	ENSECAT00000017223	ens|serpin peptidase inhibitor, clade E (nexin, plasminogen activator inhibitor type 1), member 2 [Source:HGNC Symbol;Acc:8951] [ENSECAT00000017223]	1.58931	0.916679	2.99163	0.376258	1.38962	0.905381	1.13752	0.933847	-5.75302	0.028666	-10.0104	0.002215	-46.4809	3e-06	-10.8291	0.000975	-2.15283	0.99638	-2.62995	0.793987	-1.74003	0.772274	-8.07939	0.002935	-8.75265	0.001833	-1.22162	0.970924	-4.64326	0.033863	-33.2679	4e-06
A_69_P050566	LOC100061987	IRS1	ENSECAT00000007429	ens|insulin receptor substrate 1 [Source:HGNC Symbol;Acc:6125] [ENSECAT00000007429]	-1.37001	0.82573	-1.74083	0.210483	-1.40545	0.607428	-1.38291	0.410747	1.78252	0.036548	2.54957	0.000481	4.14623	1e-06	2.265	0.001057	1.23863	0.99638	1.25882	0.886829	1.43031	0.512368	2.32604	0.000657	2.61553	0.000134	1.0163	0.996197	1.62624	0.053287	4.18527	0
A_69_P050706	LOC100064129	B3GNT7	ENSECAT00000006805	ens|UDP-GlcNAc:betaGal beta-1,3-N-acetylglucosaminyltransferase 7 [Source:HGNC Symbol;Acc:18811] [ENSECAT00000006805]	-1.81778	0.816167	-2.1819	0.229696	-1.57036	0.646531	-1.92877	0.23871	2.26211	0.045812	4.05018	0.000421	10.5651	0	2.71523	0.00564	1.38943	0.99638	1.13124	0.972744	1.79045	0.468869	4.67048	5.5e-05	3.49891	0.000541	-1.22824	0.929064	2.60856	0.009423	11.2103	0
A_69_P050731	LOC100630114	PDE6D	ENSECAT00000019673	ens|phosphodiesterase 6D, cGMP-specific, rod, delta [Source:HGNC Symbol;Acc:8788] [ENSECAT00000019673]	1.8975	0.717992	1.58163	0.31082	1.4928	0.553715	1.35901	0.464789	1.18807	0.632121	-1.06175	0.863186	-6.41157	0	1.42535	0.176108	-1.05951	0.99638	-1.16382	0.944809	-1.26144	0.723867	-7.61742	0	1.19717	0.522951	-1.09845	0.959742	-6.03866	0	-4.59201	0
A_69_P050741	LOC100057178	NPPC	ENSECAT00000000660	ens|natriuretic peptide C [Source:HGNC Symbol;Acc:7941] [ENSECAT00000000660]	1.40837	0.864593	1.39006	0.610493	1.21243	0.881881	1.0404	0.960982	-1.68434	0.214243	-3.27704	0.00167	-10.4106	0	-1.66244	0.159015	-1.14651	0.99638	-1.33608	0.914168	-1.94559	0.398964	-6.18082	4e-06	-2.82111	0.002708	-1.16534	0.948972	-3.17683	0.001633	-7.69062	0
A_69_P050776	LOC100064788	EFHD1	ENSECAT00000025797	ens|Uncharacterized protein [Source:UniProtKB/TrEMBL;Acc:F6YYY0] [ENSECAT00000025797]	1.78872	0.829846	1.81252	0.472894	1.26269	0.896041	-1.14381	0.891019	-3.22778	0.027936	-5.56062	0.000795	-21.0345	0	-3.27073	0.011563	-1.43545	0.99638	-2.07317	0.737741	-1.72274	0.626823	-6.51669	0.000131	-3.92533	0.003012	-1.44427	0.892901	-3.78275	0.00596	-10.281	4e-06
A_69_P050866	LOC100057460	ARL4C	ENSECAT00000000748	ens|ADP-ribosylation factor-like 4C [Source:HGNC Symbol;Acc:698] [ENSECAT00000000748]	1.82918	0.816167	1.25499	0.716984	1.32966	0.778478	1.01826	0.981397	-1.05308	0.925548	-1.51536	0.24255	-9.55094	0	1.38405	0.350631	1.0595	0.99638	-1.23248	0.934928	-1.43897	0.636873	-9.0695	0	-1.10154	0.809306	-1.30581	0.883585	-6.30277	2e-06	-5.3168	2e-06
A_69_P050901	LOC100066356	COL6A3	ENSECAT00000022862	ens|collagen, type VI, alpha 3 [Source:HGNC Symbol;Acc:2213] [ENSECAT00000022862]	-1.04621	0.985338	-1.69403	0.384479	-1.38478	0.754927	-1.93178	0.218219	2.15044	0.051194	4.04012	0.000286	3.54346	0.000457	3.48199	0.000496	1.22332	0.99638	-1.14035	0.969961	1.87874	0.417095	1.64778	0.156086	5.34752	1.1e-05	-1.39501	0.859944	-1.14016	0.787405	6.54281	1e-06
A_69_P050902	LOC100066356	LOC100066356	ENSECAT00000022862	ens|collagen, type VI, alpha 3 [Source:HGNC Symbol;Acc:2213] [ENSECAT00000022862]	-1.02838	0.990076	-1.66398	0.409469	-1.32087	0.807392	-1.90137	0.239038	2.27755	0.03927	4.21456	0.000257	3.4202	0.00076	3.68519	0.000375	1.25976	0.99638	-1.14266	0.970149	1.85048	0.434003	1.50171	0.272503	5.41324	1.2e-05	-1.43948	0.848371	-1.23225	0.646066	6.32358	2e-06
A_69_P051426	LOC100051150	CCND2	ENSECAT00000013282	ens|cyclin D2 [Source:HGNC Symbol;Acc:1583] [ENSECAT00000013282]	-1.58637	0.820453	-1.32015	0.646615	-1.16701	0.902439	1.2421	0.71938	1.00972	0.986602	1.49906	0.258957	6.99878	1e-06	-1.19009	0.650924	1.13123	0.99638	1.63977	0.743693	1.48462	0.604072	6.93139	1e-06	1.10277	0.807443	1.44954	0.824652	4.6688	2.6e-05	3.55189	9.4e-05
A_69_P051621	GPR162	GPR162	ENSECAT00000020397	ens|G protein-coupled receptor 162 [Source:HGNC Symbol;Acc:16693] [ENSECAT00000020397]	-1.48956	0.873607	-1.48365	0.627327	-1.61256	0.704961	-1.33614	0.723307	9.93423	0.000132	8.62711	3.9e-05	7.99596	1.8e-05	9.89483	6e-06	-1.08689	0.99638	1.1104	0.980882	-1.15151	0.934944	-1.24241	0.685341	9.33954	6e-06	1.20688	0.950255	-1.07893	0.909426	7.17243	1.5e-05
A_69_P051622	GPR162	GPR162	ENSECAT00000020397	ens|G protein-coupled receptor 162 [Source:HGNC Symbol;Acc:16693] [ENSECAT00000020397]	-1.53433	0.86357	-1.52029	0.599638	-1.59279	0.712854	-1.37388	0.693083	10.6436	0.0001	8.84169	3.5e-05	8.22965	1.5e-05	10.5462	4e-06	-1.04769	0.997224	1.10657	0.981388	-1.20379	0.903767	-1.29332	0.620749	9.17859	6e-06	1.15934	0.963209	-1.07437	0.914547	7.36908	1.2e-05
A_69_P051623	GPR162	GPR162	ENSECAT00000020397	ens|G protein-coupled receptor 162 [Source:HGNC Symbol;Acc:16693] [ENSECAT00000020397]	-1.53765	0.861635	-1.4936	0.610895	-1.60143	0.702678	-1.37194	0.688231	10.0315	0.000107	8.75614	3.1e-05	7.81458	1.6e-05	9.74405	5e-06	-1.0722	0.997224	1.08867	0.983738	-1.14565	0.935944	-1.28369	0.625537	9.11931	5e-06	1.16727	0.959974	-1.12049	0.856429	6.97241	1.4e-05
A_69_P051624	GPR162	GPR162	ENSECAT00000020397	ens|G protein-coupled receptor 162 [Source:HGNC Symbol;Acc:16693] [ENSECAT00000020397]	-1.47863	0.87208	-1.48749	0.605498	-1.54345	0.721765	-1.38814	0.664148	10.2703	8.4e-05	8.37336	3.1e-05	8.00352	1e-05	10.3318	3e-06	-1.03762	0.997224	1.07157	0.987463	-1.22654	0.884077	-1.28322	0.616956	8.74043	5e-06	1.11189	0.975371	-1.04621	0.946711	7.5137	6e-06
A_69_P051625	GPR162	GPR162	ENSECAT00000020397	ens|G protein-coupled receptor 162 [Source:HGNC Symbol;Acc:16693] [ENSECAT00000020397]	-1.53812	0.861275	-1.50712	0.597919	-1.62474	0.686637	-1.4228	0.640117	10.3503	8.8e-05	8.68351	3e-05	8.00646	1.2e-05	10.1417	3e-06	-1.07804	0.996452	1.05927	0.990082	-1.19195	0.907668	-1.29274	0.610551	9.17249	5e-06	1.14193	0.965998	-1.08456	0.899622	7.40615	8e-06
A_69_P051636	LOC100052616	LOC100052616	ENSECAT00000015129	ens|Uncharacterized protein [Source:UniProtKB/TrEMBL;Acc:F7CCE4] [ENSECAT00000015129]	1.20587	0.949582	3.51813	0.16062	1.86588	0.609735	3.2387	0.094619	-3.46132	0.015935	-4.57736	0.001677	-2.17862	0.087013	-10.0985	7e-06	-1.88551	0.99638	-1.08628	0.985726	-1.32243	0.835717	1.58876	0.338658	-7.08272	4.3e-05	1.73575	0.802571	2.10103	0.118416	-5.85133	9.4e-05
A_69_P051637	LOC100052616	LOC100052616	ENSECAT00000015129	ens|Uncharacterized protein [Source:UniProtKB/TrEMBL;Acc:F7CCE4] [ENSECAT00000015129]	1.184	0.95456	3.41969	0.16062	1.80946	0.623592	3.2405	0.090948	-3.61934	0.011704	-4.4794	0.00169	-2.22597	0.074214	-10.4536	5e-06	-1.8899	0.99638	-1.0553	0.991205	-1.23763	0.886909	1.62596	0.303577	-6.84567	4.5e-05	1.79087	0.787653	2.01234	0.138666	-6.09228	5.9e-05
A_69_P051638	LOC100052616	LOC100052616	ENSECAT00000015129	ens|Uncharacterized protein [Source:UniProtKB/TrEMBL;Acc:F7CCE4] [ENSECAT00000015129]	1.18605	0.95456	3.56739	0.16062	1.89271	0.605187	3.2673	0.094181	-3.49432	0.015524	-4.38035	0.002257	-2.10546	0.104019	-10.5102	6e-06	-1.8848	0.99638	-1.09184	0.983771	-1.25356	0.879302	1.65965	0.289925	-6.99022	4.9e-05	1.72626	0.806762	2.08047	0.125679	-5.80009	0.000104
A_69_P051639	LOC100052616	LOC100052616	ENSECAT00000015129	ens|Uncharacterized protein [Source:UniProtKB/TrEMBL;Acc:F7CCE4] [ENSECAT00000015129]	1.17401	0.958407	3.53443	0.16062	1.89322	0.607428	3.17428	0.104452	-3.49474	0.016773	-4.3697	0.002567	-2.14091	0.100627	-10.5211	7e-06	-1.86689	0.99638	-1.11346	0.98102	-1.25037	0.883934	1.63236	0.316093	-7.0466	5.5e-05	1.67666	0.827387	2.04105	0.143079	-5.78856	0.000124
A_69_P051640	LOC100052616	LOC100052616	ENSECAT00000015129	ens|Uncharacterized protein [Source:UniProtKB/TrEMBL;Acc:F7CCE4] [ENSECAT00000015129]	1.231	0.943123	3.50451	0.160546	1.74626	0.643544	3.50633	0.069357	-3.71414	0.009692	-4.54868	0.001434	-2.20823	0.074698	-10.5737	4e-06	-2.00687	0.99638	1.00052	0.999969	-1.22469	0.893791	1.68195	0.262161	-6.45262	6e-05	2.00791	0.74427	2.05987	0.120752	-6.28986	4.2e-05
A_69_P051851	LOC100061692	LOC100061692	ENSECAT00000013620	ens|alpha-2-macroglobulin [Source:HGNC Symbol;Acc:7] [ENSECAT00000013620]	3.25121	0.816167	-1.12962	0.942234	-1.51154	0.872853	-1.78009	0.648078	1.61756	0.631677	1.40846	0.704556	1.4184	0.665318	5.94073	0.011898	-1.33809	0.99638	-1.57583	0.937137	-1.14846	0.964069	-1.14042	0.892714	6.92163	0.005181	-1.17767	0.978275	1.00706	0.99553	8.20892	0.001931
A_69_P051852	LOC100061692	LOC100061692	ENSECAT00000013620	ens|alpha-2-macroglobulin [Source:HGNC Symbol;Acc:7] [ENSECAT00000013620]	3.11524	0.816167	-1.11363	0.947599	-1.45999	0.881171	-1.74303	0.649259	1.64769	0.601839	1.4169	0.688236	1.43117	0.644253	5.71623	0.010948	-1.31102	0.99638	-1.56517	0.934592	-1.16289	0.958984	-1.15129	0.881312	6.44437	0.005327	-1.19386	0.974372	1.01007	0.99309	7.77119	0.001797
A_69_P052156	LOC100063934	LOC100063934	ENSECAT00000011027	ens|matrix Gla protein [Source:HGNC Symbol;Acc:7060] [ENSECAT00000011027]	-1.01856	0.99253	-2.7414	0.149809	-3.33409	0.068008	-4.39211	0.006113	1.02587	0.965718	1.79929	0.094525	1.21976	0.592013	2.76107	0.002462	-1.2162	0.99638	-1.60214	0.774334	1.75392	0.449984	1.189	0.667251	5.88966	3e-06	-1.31734	0.882588	-1.47511	0.292544	5.25971	3e-06
A_69_P052157	LOC100063934	LOC100063934	ENSECAT00000011027	ens|matrix Gla protein [Source:HGNC Symbol;Acc:7060] [ENSECAT00000011027]	-1.01269	0.995033	-3.14369	0.122821	-3.62527	0.059499	-4.7177	0.005289	-1.06044	0.92009	1.81634	0.09951	1.26281	0.535517	2.92736	0.001936	-1.15319	0.99638	-1.50069	0.840289	1.92612	0.392654	1.33913	0.440242	6.50218	2e-06	-1.30134	0.894301	-1.43834	0.348748	5.88287	2e-06
A_69_P052201	LOC100064102	LOC100064102	ENSECAT00000022028	ens|microsomal glutathione S-transferase 1 [Source:HGNC Symbol;Acc:7061] [ENSECAT00000022028]	-1.60398	0.820018	1.02207	0.978026	1.38092	0.725141	1.24164	0.711412	2.73267	0.006129	5.24331	2.3e-05	3.89315	6.7e-05	1.66689	0.110359	1.3511	0.99638	1.21483	0.94149	1.91875	0.364554	1.42467	0.289029	2.36721	0.005179	-1.11217	0.963363	-1.3468	0.419047	1.95481	0.023671
A_69_P052406	LOC100146613	STK38L	ENSECAT00000025617	ens|serine/threonine kinase 38 like [Source:HGNC Symbol;Acc:17848] [ENSECAT00000025617]	1.47051	0.816167	1.51782	0.306672	1.46238	0.530942	1.18394	0.688208	-1.36277	0.265897	-1.62681	0.042663	-5.68993	0	-1.40662	0.145039	-1.03791	0.997224	-1.28201	0.860623	-1.19375	0.77709	-4.17527	0	-1.61781	0.030697	-1.23518	0.866265	-3.49761	4e-06	-4.58109	0
A_69_P052407	LOC100146613	STK38L	ENSECAT00000025617	ens|serine/threonine kinase 38 like [Source:HGNC Symbol;Acc:17848] [ENSECAT00000025617]	1.49789	0.816167	1.53227	0.275272	1.36815	0.598224	1.24185	0.564196	-1.29894	0.334267	-1.5442	0.058192	-5.17516	0	-1.32876	0.209301	-1.11996	0.99638	-1.23385	0.881284	-1.18881	0.770066	-3.98413	0	-1.41045	0.111315	-1.1017	0.947124	-3.35136	3e-06	-4.29057	0
A_69_P052576	KIF21A	KIF21A	ENSECAT00000026246	ens|kinesin family member 21A [Source:HGNC Symbol;Acc:19349] [ENSECAT00000026246]	1.11173	0.939983	1.25759	0.543235	1.19482	0.789445	1.18126	0.658789	-2.08842	0.0031	-2.65354	7e-05	-3.79435	0	-2.36243	0.000121	-1.05253	0.99638	-1.06462	0.976351	-1.27059	0.632339	-1.81685	0.004228	-2.85187	8e-06	-1.01148	0.997297	-1.42992	0.104775	-4.03167	0
A_69_P052901	LOC100058791	FKBP11	ENSECAT00000006768	ens|FK506 binding protein 11, 19 kDa [Source:HGNC Symbol;Acc:18624] [ENSECAT00000006768]	-1.51713	0.816167	-1.00396	0.994328	1.10619	0.912294	1.32474	0.458241	1.20778	0.54701	1.73241	0.022525	5.30212	0	-1.25118	0.370039	1.11057	0.99638	1.32998	0.827379	1.43438	0.48459	4.38997	0	1.03228	0.917065	1.19757	0.892901	3.06055	2.1e-05	2.63813	3.7e-05
A_69_P052902	LOC100058791	FKBP11	ENSECAT00000006768	ens|FK506 binding protein 11, 19 kDa [Source:HGNC Symbol;Acc:18624] [ENSECAT00000006768]	-1.47361	0.816167	-1.00352	0.994998	1.09308	0.924893	1.31084	0.473563	1.14102	0.692299	1.68864	0.027982	5.16827	0	-1.28696	0.297471	1.09693	0.99638	1.31545	0.836864	1.47993	0.442458	4.52951	0	1.04834	0.871822	1.19921	0.892312	3.06062	1.8e-05	2.67556	2.6e-05
A_69_P052903	LOC100058791	FKBP11	ENSECAT00000006768	ens|FK506 binding protein 11, 19 kDa [Source:HGNC Symbol;Acc:18624] [ENSECAT00000006768]	-1.50601	0.816167	-1.01978	0.972413	1.03546	0.973599	1.31333	0.472864	1.0884	0.814326	1.7528	0.019294	5.17978	0	-1.35685	0.198656	1.05594	0.99638	1.33931	0.821778	1.61044	0.363455	4.75909	0	1.12401	0.66059	1.26836	0.848303	2.95515	2.9e-05	2.61884	3.8e-05
A_69_P052904	LOC100058791	FKBP11	ENSECAT00000006768	ens|FK506 binding protein 11, 19 kDa [Source:HGNC Symbol;Acc:18624] [ENSECAT00000006768]	-1.48326	0.816167	-1.00635	0.991595	1.12399	0.894416	1.30791	0.489966	1.17623	0.62079	1.69228	0.030835	5.29744	0	-1.25307	0.372453	1.13112	0.99638	1.31622	0.841178	1.43873	0.485772	4.50373	0	1.01506	0.963091	1.16363	0.910825	3.13036	1.8e-05	2.73068	2.7e-05
A_69_P052905	LOC100058791	FKBP11	ENSECAT00000006768	ens|FK506 binding protein 11, 19 kDa [Source:HGNC Symbol;Acc:18624] [ENSECAT00000006768]	-1.42144	0.820453	-1.00211	0.996958	1.04001	0.972399	1.36764	0.438212	1.15853	0.682637	1.59418	0.073799	5.10133	0	-1.22435	0.462849	1.0422	0.997224	1.37052	0.821778	1.37603	0.575814	4.40326	1e-06	1.07837	0.805645	1.31502	0.833094	3.19997	3.1e-05	2.62412	9.8e-05
A_69_P052951	TUBA1A	TUBA1A	ENSECAT00000014577	ens|tubulin, alpha 1a [Source:HGNC Symbol;Acc:20766] [ENSECAT00000014577]	-1.65618	0.816167	-1.50414	0.387143	-1.79207	0.389946	-1.94246	0.110946	1.72636	0.075458	2.27335	0.003923	3.89864	7e-06	1.56788	0.097589	-1.19143	0.99638	-1.29141	0.883851	1.31685	0.682166	2.2583	0.002406	2.45988	0.000812	-1.08392	0.968422	1.71493	0.051731	4.57254	1e-06
A_69_P052952	TUBA1A	TUBA1A	ENSECAT00000014577	ens|tubulin, alpha 1a [Source:HGNC Symbol;Acc:20766] [ENSECAT00000014577]	-1.7209	0.816167	-1.54701	0.349438	-1.93277	0.31027	-2.0081	0.091466	1.65965	0.095542	2.26907	0.003516	3.77356	8e-06	1.49195	0.138293	-1.24936	0.99638	-1.29805	0.877771	1.3672	0.618569	2.27371	0.001939	2.54843	0.00046	-1.03898	0.98986	1.66304	0.063342	4.40334	1e-06
A_69_P052953	TUBA1A	TUBA1A	ENSECAT00000014577	ens|tubulin, alpha 1a [Source:HGNC Symbol;Acc:20766] [ENSECAT00000014577]	-1.71107	0.816167	-1.54149	0.342668	-1.89141	0.319083	-1.99985	0.087226	1.7815	0.049474	2.22577	0.003549	3.91683	4e-06	1.60494	0.068348	-1.22701	0.99638	-1.29735	0.872552	1.24938	0.744281	2.19861	0.002299	2.46037	0.000543	-1.05733	0.980029	1.75976	0.033305	4.57787	0
A_69_P052956	TUBA1C	TUBA1C	ENSECAT00000009703	ens|tubulin, alpha 1c [Source:HGNC Symbol;Acc:20768] [ENSECAT00000009703]	1.2854	0.872844	1.87248	0.207434	1.58228	0.527695	1.75634	0.18576	-2.2491	0.009953	-3.56148	7.1e-05	-2.59561	0.000788	-3.27633	6e-05	-1.1834	0.99638	-1.06612	0.98102	-1.58351	0.45436	-1.15406	0.66673	-4.38405	3e-06	1.11001	0.959431	1.37212	0.301929	-3.54659	1e-05
A_69_P052959	TUBA1C	TUBA1C	ENSECAT00000009703	ens|tubulin, alpha 1c [Source:HGNC Symbol;Acc:20768] [ENSECAT00000009703]	1.40307	0.823616	1.97	0.164718	1.67825	0.420583	1.91568	0.100429	-2.17809	0.00789	-3.59283	3.2e-05	-2.50849	0.000514	-3.05819	4.9e-05	-1.17384	0.99638	-1.02835	0.99233	-1.64953	0.384153	-1.15169	0.642624	-4.29748	1e-06	1.14148	0.934687	1.43226	0.188853	-3.42498	5e-06
A_69_P053016	ENSECAT00000020212	NCKAP5L	ENSECAT00000020212	ens|NCK-associated protein 5-like [Source:HGNC Symbol;Acc:29321] [ENSECAT00000020212]	-1.66546	0.816167	-2.20922	0.162719	-1.72594	0.47245	-1.77423	0.20746	2.34015	0.011419	3.7946	8.6e-05	8.20135	0	3.1042	0.000235	1.28001	0.99638	1.24517	0.923729	1.62152	0.461541	3.50463	5.7e-05	3.93239	1.8e-05	-1.02798	0.994762	2.16132	0.010478	8.73701	0
A_69_P053017	ENSECAT00000020212	NCKAP5L	ENSECAT00000020212	ens|NCK-associated protein 5-like [Source:HGNC Symbol;Acc:29321] [ENSECAT00000020212]	-1.67088	0.816167	-2.20867	0.162178	-1.76021	0.447269	-1.85468	0.170298	2.22857	0.015792	3.6292	0.000112	8.13542	0	2.94586	0.000365	1.25478	0.99638	1.19086	0.944527	1.62849	0.45436	3.65052	3.4e-05	3.82323	2e-05	-1.05367	0.986026	2.24166	0.00699	9.03037	0
A_69_P053018	ENSECAT00000020212	NCKAP5L	ENSECAT00000020212	ens|NCK-associated protein 5-like [Source:HGNC Symbol;Acc:29321] [ENSECAT00000020212]	-1.59781	0.816167	-2.07624	0.172162	-1.65398	0.49416	-1.78781	0.186802	2.19076	0.015361	3.56329	0.0001	7.40222	0	2.84673	0.000392	1.2553	0.99638	1.16133	0.952303	1.62651	0.442823	3.37884	5.4e-05	3.68855	2.1e-05	-1.08092	0.972631	2.07735	0.011917	8.28245	0
A_69_P053019	ENSECAT00000020212	NCKAP5L	ENSECAT00000020212	ens|NCK-associated protein 5-like [Source:HGNC Symbol;Acc:29321] [ENSECAT00000020212]	-1.66665	0.816167	-2.17308	0.171326	-1.72084	0.483883	-1.8308	0.193658	2.24772	0.017814	3.85485	9.6e-05	8.45424	0	2.93071	0.000535	1.2628	0.99638	1.18696	0.947799	1.715	0.423323	3.76125	3.8e-05	3.98018	2.1e-05	-1.0639	0.981557	2.19314	0.010709	9.2869	0
A_69_P053020	ENSECAT00000020212	NCKAP5L	ENSECAT00000020212	ens|NCK-associated protein 5-like [Source:HGNC Symbol;Acc:29321] [ENSECAT00000020212]	-1.57453	0.816167	-2.02066	0.175021	-1.67059	0.474336	-1.65702	0.239748	2.06144	0.021536	3.58386	7.5e-05	6.82106	0	2.64552	0.000662	1.20954	0.99638	1.21946	0.928109	1.73853	0.379744	3.30889	5e-05	3.80251	1.2e-05	1.00819	0.998941	1.90327	0.023393	7.17839	0
A_69_P053136	BIN2	BIN2	ENSECAT00000009299	ens|bridging integrator 2 [Source:HGNC Symbol;Acc:1053] [ENSECAT00000009299]	2.02667	0.816167	1.75477	0.3755	1.69137	0.592965	1.45049	0.547211	-1.5626	0.315686	-4.01674	0.000466	-11.8385	0	-1.35296	0.450543	-1.03748	0.997224	-1.20977	0.952326	-2.57054	0.304531	-7.57611	1e-06	-3.35219	0.000811	-1.16606	0.950961	-2.94728	0.003758	-8.47281	0
A_69_P053417	LOC100062026	RARG	ENSECAT00000017808	ens|retinoic acid receptor, gamma [Source:HGNC Symbol;Acc:9866] [ENSECAT00000017808]	-1.54558	0.816167	-1.71512	0.231361	-1.25445	0.769381	-1.28782	0.556342	1.67354	0.072449	2.31679	0.001766	4.55082	1e-06	1.85712	0.013385	1.36723	0.99638	1.3318	0.848777	1.38437	0.573559	2.71927	0.000131	1.88039	0.009544	-1.0266	0.993495	1.96427	0.008768	3.79186	1e-06
A_69_P053418	LOC100062026	RARG	ENSECAT00000017808	ens|retinoic acid receptor, gamma [Source:HGNC Symbol;Acc:9866] [ENSECAT00000017808]	-1.50731	0.816167	-1.69145	0.24148	-1.27292	0.745447	-1.23042	0.638501	1.67175	0.071076	2.1815	0.003221	4.16105	1e-06	1.87598	0.0115	1.32879	0.99638	1.3747	0.821778	1.30492	0.663483	2.48904	0.000359	1.84228	0.011569	1.03455	0.990586	1.90742	0.011541	3.39666	4e-06
A_69_P053419	LOC100062026	RARG	ENSECAT00000017808	ens|retinoic acid receptor, gamma [Source:HGNC Symbol;Acc:9866] [ENSECAT00000017808]	-1.51875	0.816167	-1.69591	0.241783	-1.26008	0.762235	-1.19281	0.703508	1.68351	0.069099	2.24326	0.002528	4.32844	1e-06	1.87989	0.011779	1.34588	0.99638	1.42178	0.781538	1.33249	0.630926	2.57108	0.00026	1.86119	0.010798	1.05639	0.980029	1.92953	0.010715	3.39951	5e-06
A_69_P053420	LOC100062026	RARG	ENSECAT00000017808	ens|retinoic acid receptor, gamma [Source:HGNC Symbol;Acc:9866] [ENSECAT00000017808]	-1.52037	0.816167	-1.71008	0.241778	-1.24893	0.78053	-1.29454	0.554682	1.6464	0.087499	2.24504	0.002843	4.2439	1e-06	1.85183	0.015309	1.36924	0.99638	1.32099	0.856934	1.36361	0.604563	2.57769	0.000298	1.84422	0.013271	-1.03652	0.990124	1.89034	0.014767	3.61354	3e-06
A_69_P054077	LOC100052035	MYL6	ENSECAT00000019543	ens|myosin, light chain 6, alkali, smooth muscle and non-muscle [Source:HGNC Symbol;Acc:7587] [ENSECAT00000019543]	1.39436	0.820453	1.41855	0.400029	1.10942	0.912136	1.00459	0.99426	-1.66058	0.059635	-2.76982	0.00015	-4.34877	0	-1.6894	0.026143	-1.27865	0.99638	-1.41208	0.760177	-1.66798	0.354631	-2.61882	0.000102	-2.20381	0.000824	-1.10435	0.952279	-1.57005	0.065401	-3.13314	6e-06
A_69_P054196	LOC100052445	LOC100052445	ENSECAT00000020332	ens|Uncharacterized protein [Source:UniProtKB/TrEMBL;Acc:F7AUH2] [ENSECAT00000020332]	-1.63244	0.856201	-1.70874	0.517624	-1.29361	0.881055	-1.46339	0.645491	5.85205	0.001716	8.66693	7.1e-05	11.4579	5e-06	6.12555	0.000215	1.32091	0.99638	1.16765	0.97284	1.48101	0.750831	1.95792	0.157053	6.86798	7.6e-05	-1.13125	0.973224	1.32202	0.641729	10.2713	3e-06
A_69_P054206	LOC100049926	LOC100049926	ENSECAT00000022537	ens|Uncharacterized protein [Source:UniProtKB/TrEMBL;Acc:F6UJ79] [ENSECAT00000022537]	-1.95646	0.843066	-1.87527	0.546667	-1.66836	0.778545	-1.74017	0.583327	7.97742	0.002629	16.2761	5e-05	28.0133	1e-06	7.64635	0.000679	1.12402	0.99638	1.07764	0.990771	2.04027	0.601325	3.51158	0.028093	13.8793	2.5e-05	-1.04304	0.995876	1.72114	0.42329	24.9164	1e-06
A_69_P054207	LOC100049926	LOC100049926	ENSECAT00000022537	ens|Uncharacterized protein [Source:UniProtKB/TrEMBL;Acc:F6UJ79] [ENSECAT00000022537]	-2.15558	0.825096	-1.91157	0.536019	-1.68006	0.776166	-1.83456	0.54468	8.58287	0.002175	18.0747	3.8e-05	30.1231	1e-06	7.61129	0.000759	1.1378	0.99638	1.04198	0.995405	2.1059	0.583286	3.50968	0.029628	14.0874	2.6e-05	-1.09196	0.989539	1.66659	0.462231	25.6369	1e-06
A_69_P054208	LOC100049926	LOC100049926	ENSECAT00000022537	ens|Uncharacterized protein [Source:UniProtKB/TrEMBL;Acc:F6UJ79] [ENSECAT00000022537]	-2.15748	0.823616	-1.98796	0.503157	-1.61312	0.795127	-1.93486	0.494139	8.54708	0.001996	17.8589	3.5e-05	31.2991	1e-06	7.87554	0.000556	1.23237	0.99638	1.02745	0.99792	2.08947	0.582095	3.66197	0.022492	13.3529	2.8e-05	-1.19945	0.965998	1.75258	0.401409	28.0696	0
A_69_P054209	LOC100049926	LOC100049926	ENSECAT00000022537	ens|Uncharacterized protein [Source:UniProtKB/TrEMBL;Acc:F6UJ79] [ENSECAT00000022537]	-2.18469	0.823568	-1.93866	0.522715	-1.61132	0.798733	-1.9083	0.511071	8.8773	0.001874	18.6261	3.3e-05	32.3359	1e-06	7.87757	0.000609	1.20315	0.99638	1.01591	0.99934	2.09817	0.583272	3.64254	0.024308	13.7377	2.8e-05	-1.18431	0.970339	1.73605	0.416398	28.245	0
A_69_P054210	LOC100049926	LOC100049926	ENSECAT00000022537	ens|Uncharacterized protein [Source:UniProtKB/TrEMBL;Acc:F6UJ79] [ENSECAT00000022537]	-2.11488	0.82573	-1.95484	0.512758	-1.71813	0.756384	-1.89296	0.512807	8.08443	0.002413	17.4816	3.7e-05	30.0425	1e-06	7.47267	0.000721	1.13777	0.99638	1.03269	0.996719	2.16238	0.557406	3.71609	0.020981	14.2021	2.1e-05	-1.10176	0.987075	1.71852	0.421871	26.8901	1e-06
A_69_P054536	LOC100058976	IL22	ENSECAT00000020804	ens|interleukin 22 [Source:HGNC Symbol;Acc:14900] [ENSECAT00000020804]	14.1126	0.756715	14.9564	0.197882	15.74	0.334842	8.00014	0.146274	-1.45091	0.788724	-1.02322	0.985077	-12.0458	0.007217	-1.53767	0.70865	1.05239	0.998916	-1.86952	0.929925	1.41799	0.871736	-8.3022	0.004993	-1.14122	0.907595	-1.96747	0.897046	-11.7724	0.000584	-6.82851	0.002644
A_69_P054538	LOC100058976	IL22	ENSECAT00000020804	ens|interleukin 22 [Source:HGNC Symbol;Acc:14900] [ENSECAT00000020804]	10.1226	0.812971	9.38966	0.247964	10.6019	0.390359	4.94479	0.257511	-1.31836	0.835622	-1.04725	0.968114	-9.12133	0.012544	-1.2229	0.862712	1.12911	0.997224	-1.8989	0.928109	1.25888	0.927563	-6.9187	0.007927	-1.09683	0.934112	-2.14406	0.879132	-8.70984	0.002633	-4.45568	0.02158
A_69_P054540	LOC100058976	IL22	ENSECAT00000020804	ens|interleukin 22 [Source:HGNC Symbol;Acc:14900] [ENSECAT00000020804]	18.8896	0.605767	15.2902	0.177497	17.5424	0.17646	8.85444	0.111379	-1.68906	0.670647	-1.20258	0.861305	-15.42	0.002464	-1.36721	0.783015	1.1473	0.997224	-1.72684	0.937393	1.40453	0.867489	-9.12938	0.002299	-1.11681	0.89402	-1.9812	0.85464	-12.8225	0.000237	-7.22809	0.001262
A_69_P054546	RAP1B	RAP1B	ENSECAT00000005448	ens|RAP1B, member of RAS oncogene family [Source:HGNC Symbol;Acc:9857] [ENSECAT00000005448]	1.37498	0.829266	1.33196	0.525138	1.01604	0.988579	-1.02815	0.962248	-1.44718	0.222448	-1.93173	0.013049	-5.40037	0	-1.40189	0.197354	-1.31093	0.99638	-1.36945	0.826446	-1.33483	0.632339	-3.73166	4e-06	-1.42745	0.161281	-1.04464	0.986348	-2.79561	0.000183	-3.82006	2e-06
A_69_P054547	RAP1B	RAP1B	ENSECAT00000005448	ens|RAP1B, member of RAS oncogene family [Source:HGNC Symbol;Acc:9857] [ENSECAT00000005448]	1.31148	0.873607	1.45172	0.477835	1.25587	0.816744	-1.02437	0.972195	-1.95794	0.046806	-2.71833	0.001705	-7.98968	0	-2.16731	0.009314	-1.15595	0.99638	-1.48711	0.802577	-1.38836	0.648196	-4.08065	1.5e-05	-2.60306	0.001204	-1.28648	0.878012	-2.93918	0.000616	-5.94714	0
A_69_P054566	CPM	CPM	ENSECAT00000015977	ens|carboxypeptidase M [Source:HGNC Symbol;Acc:2311] [ENSECAT00000015977]	3.4096	0.518006	3.44643	0.156357	2.73151	0.319602	2.2628	0.198789	-1.72053	0.157724	-4.23578	0.000141	-12.2637	0	-1.73912	0.117079	-1.26173	0.99638	-1.52308	0.832926	-2.4619	0.304195	-7.12787	1e-06	-3.39339	0.000293	-1.20714	0.928172	-2.89527	0.001993	-8.13888	0
A_69_P054906	SYN2	SYN2	ENSECAT00000003347	ens|Uncharacterized protein [Source:UniProtKB/TrEMBL;Acc:F6YHV2] [ENSECAT00000003347]	1.4446	0.82042	1.58512	0.297148	1.50261	0.537087	1.35669	0.453815	-1.18243	0.633906	-1.36075	0.262967	-6.08844	0	-1.29744	0.327405	-1.05491	0.99638	-1.16837	0.939851	-1.15081	0.855537	-5.1491	0	-1.4154	0.16313	-1.10756	0.953422	-4.47432	1e-06	-5.71795	0
A_69_P055251	LOC100053493	EOGT	ENSECAT00000013261	ens|EGF domain-specific O-linked N-acetylglucosamine (GlcNAc) transferase [Source:HGNC Symbol;Acc:28526] [ENSECAT00000013261]	1.2731	0.842686	1.36588	0.392933	1.22303	0.744958	1.17157	0.673805	-1.64478	0.034272	-2.66078	6e-05	-4.05035	0	-1.76466	0.006283	-1.11681	0.99638	-1.16586	0.925511	-1.61771	0.337722	-2.46254	4.6e-05	-2.55613	2.5e-05	-1.04392	0.981533	-1.52224	0.049351	-3.72734	0
A_69_P055496	ENSECAT00000010119	FAM208A	ENSECAT00000010119	ens|family with sequence similarity 208, member A [Source:HGNC Symbol;Acc:30314] [ENSECAT00000010119]	1.37649	0.816167	1.16096	0.704572	1.28035	0.663181	1.08661	0.839903	-1.38121	0.182073	-2.22235	0.000415	-4.04802	0	-1.16495	0.510895	1.10283	0.99638	-1.06843	0.974022	-1.60899	0.337722	-2.93078	3e-06	-2.06713	0.000452	-1.1783	0.891405	-1.8215	0.004587	-3.19554	1e-06
A_69_P055497	ENSECAT00000010119	FAM208A	ENSECAT00000010119	ens|family with sequence similarity 208, member A [Source:HGNC Symbol;Acc:30314] [ENSECAT00000010119]	1.40063	0.817981	1.114	0.815668	1.23899	0.749501	1.01731	0.974027	-1.53797	0.093681	-2.28822	0.000692	-4.15485	0	-1.22323	0.411696	1.1122	0.99638	-1.09505	0.966248	-1.48782	0.430216	-2.70151	3.5e-05	-2.02414	0.001462	-1.21791	0.869674	-1.81575	0.009383	-3.01775	4e-06
A_69_P055696	ALAS1	ALAS1	ENSECAT00000015453	ens|aminolevulinate, delta-, synthase 1 [Source:HGNC Symbol;Acc:396] [ENSECAT00000015453]	-1.6534	0.837255	-1.47325	0.617205	-1.20177	0.912294	-1.11256	0.905715	3.88112	0.005541	7.13147	6.6e-05	15.222	0	3.45824	0.003399	1.22591	0.99638	1.32419	0.932537	1.83748	0.520341	3.92206	0.001237	5.18346	0.000145	1.08018	0.985452	2.13448	0.083026	10.2428	1e-06
A_69_P055697	ALAS1	ALAS1	ENSECAT00000015453	ens|aminolevulinate, delta-, synthase 1 [Source:HGNC Symbol;Acc:396] [ENSECAT00000015453]	-1.75369	0.82042	-1.49676	0.553047	-1.20736	0.895377	-1.10701	0.898846	3.51589	0.004522	6.51719	3.7e-05	13.9148	0	3.00078	0.00393	1.2397	0.99638	1.35208	0.916587	1.85364	0.464987	3.9577	0.000386	4.48686	0.000125	1.09065	0.978275	2.1351	0.051978	8.78364	0
A_69_P055698	ALAS1	ALAS1	ENSECAT00000015453	ens|aminolevulinate, delta-, synthase 1 [Source:HGNC Symbol;Acc:396] [ENSECAT00000015453]	-1.82353	0.821053	-1.50862	0.612895	-1.21883	0.910112	-1.0879	0.930187	3.769	0.00904	8.4801	4.7e-05	17.3153	0	3.11812	0.01003	1.23777	0.99638	1.38673	0.925511	2.24996	0.414361	4.59414	0.000677	5.66799	0.00014	1.12035	0.974833	2.04188	0.126043	10.3301	2e-06
A_69_P055699	ALAS1	ALAS1	ENSECAT00000015453	ens|aminolevulinate, delta-, synthase 1 [Source:HGNC Symbol;Acc:396] [ENSECAT00000015453]	-1.85846	0.816686	-1.47609	0.599085	-1.18442	0.917939	-1.24872	0.777192	4.27146	0.00263	7.95121	2.8e-05	16.3388	0	3.39262	0.002899	1.24626	0.99638	1.18208	0.965614	1.86147	0.494939	3.82512	0.001062	5.06739	0.000114	-1.05429	0.991016	2.05489	0.089116	10.9782	0
A_69_P055700	ALAS1	ALAS1	ENSECAT00000015453	ens|aminolevulinate, delta-, synthase 1 [Source:HGNC Symbol;Acc:396] [ENSECAT00000015453]	-1.8167	0.82042	-1.55054	0.551717	-1.36372	0.820675	-1.09208	0.921803	3.69418	0.006065	7.1951	5e-05	15.1812	0	3.15295	0.005276	1.137	0.99638	1.41981	0.907972	1.94769	0.466271	4.10951	0.000688	5.40105	8.2e-05	1.24874	0.932464	2.10994	0.079958	9.12591	1e-06
A_69_P056186	PLXNB1	PLXNB1	ENSECAT00000015985	ens|plexin B1 [Source:HGNC Symbol;Acc:9103] [ENSECAT00000015985]	-3.01264	0.816167	-1.9794	0.442556	1.32402	0.881055	1.53639	0.632625	3.6344	0.025162	12.5431	3.5e-05	18.7899	1e-06	2.38791	0.089047	2.62076	0.99638	3.04112	0.530165	3.45121	0.324374	5.17	0.001304	3.14458	0.02004	1.1604	0.970049	1.49802	0.510677	4.05953	0.003682
A_69_P056431	KIF15	KIF15	ENSECAT00000016447	ens|kinesin family member 15 [Source:HGNC Symbol;Acc:17273] [ENSECAT00000016447]	1.34197	0.872844	2.20028	0.181846	1.57975	0.597087	2.02815	0.150164	-2.60025	0.008984	-3.31937	0.00057	-2.49537	0.004567	-4.26335	3.1e-05	-1.3928	0.99638	-1.08487	0.9794	-1.27656	0.779125	1.04203	0.927524	-3.90752	5e-05	1.28384	0.892901	1.33021	0.446388	-3.77131	4.1e-05
A_69_P056432	KIF15	KIF15	ENSECAT00000016447	ens|kinesin family member 15 [Source:HGNC Symbol;Acc:17273] [ENSECAT00000016447]	1.36882	0.876519	2.42215	0.175644	1.62804	0.607428	2.2726	0.128532	-2.76	0.011458	-3.49458	0.000991	-2.60988	0.006766	-4.88387	3.5e-05	-1.48777	0.99638	-1.06581	0.985913	-1.26615	0.81672	1.05752	0.908936	-4.15637	9.4e-05	1.39591	0.862034	1.33898	0.487128	-4.3331	4e-05
A_69_P056621	ENTPD3	ENTPD3	ENSECAT00000018886	ens|ectonucleoside triphosphate diphosphohydrolase 3 [Source:HGNC Symbol;Acc:3365] [ENSECAT00000018886]	-2.61522	0.693111	-1.60195	0.463782	-1.41965	0.748323	-1.02672	0.975506	1.02599	0.968399	1.41854	0.405195	6.24693	8e-06	-1.59116	0.220417	1.12841	0.99638	1.56026	0.830941	1.3826	0.732902	6.08867	8e-06	-1.29863	0.516416	1.38271	0.868979	4.40378	0.000179	2.4525	0.009009
A_69_P056781	LRRFIP2	LRRFIP2	ENSECAT00000022910	ens|leucine rich repeat (in FLII) interacting protein 2 [Source:HGNC Symbol;Acc:6703] [ENSECAT00000022910]	1.36593	0.826598	1.31245	0.535124	1.26899	0.744958	1.30292	0.525534	-1.89984	0.021327	-3.07634	8e-05	-4.81156	0	-1.82545	0.013918	-1.03425	0.997224	-1.00731	0.999303	-1.61926	0.38562	-2.53261	0.000239	-2.85801	5e-05	1.02674	0.993266	-1.56405	0.079375	-4.5896	0
A_69_P056951	LOC100051404	LRRC3B	ENSECAT00000023795	ens|leucine rich repeat containing 3B [Source:HGNC Symbol;Acc:28105] [ENSECAT00000023795]	-1.82038	0.816167	-1.24737	0.741755	-1.65401	0.587419	-1.7578	0.292573	3.8412	0.001296	5.33907	4.2e-05	7.74481	1e-06	2.63208	0.004852	-1.326	0.99638	-1.40921	0.872552	1.38995	0.706208	2.01625	0.03781	4.85112	2e-05	-1.06275	0.986184	1.45059	0.336008	7.47856	0
A_69_P057056	PLCL2	PLCL2	ENSECAT00000010359	ens|phospholipase C-like 2 [Source:HGNC Symbol;Acc:9064] [ENSECAT00000010359]	1.54531	0.816167	1.54205	0.264117	1.44648	0.518144	1.43525	0.285973	-1.07227	0.840098	-1.19085	0.495682	-5.15569	0	-1.07001	0.807297	-1.06607	0.99638	-1.07441	0.973013	-1.11059	0.884544	-4.80823	0	-1.11469	0.666606	-1.00783	0.998132	-4.32943	0	-4.78851	0
A_69_P057057	PLCL2	PLCL2	ENSECAT00000010359	ens|phospholipase C-like 2 [Source:HGNC Symbol;Acc:9064] [ENSECAT00000010359]	1.69325	0.816167	1.80153	0.241745	1.55221	0.553715	1.43748	0.424006	-1.16233	0.716109	-1.37916	0.303761	-8.10804	0	-1.23666	0.50033	-1.16062	0.99638	-1.25325	0.914168	-1.18654	0.838418	-6.97565	0	-1.26428	0.436675	-1.07981	0.972402	-5.87897	1e-06	-6.8833	0
A_69_P057251	LOC100065366	RAB6B	ENSECAT00000026634	ens|RAB6B, member RAS oncogene family [Source:HGNC Symbol;Acc:14902] [ENSECAT00000026634]	2.12617	0.816167	2.10489	0.311474	1.94636	0.544826	1.47052	0.593953	-1.43653	0.513726	-2.26883	0.060205	-21.8964	0	-1.42216	0.442949	-1.08145	0.99638	-1.43139	0.903939	-1.57938	0.648501	-15.2426	0	-2.07696	0.072049	-1.32359	0.906425	-9.65096	4e-06	-15.1442	0
A_69_P057252	LOC100065366	RAB6B	ENSECAT00000026634	ens|RAB6B, member RAS oncogene family [Source:HGNC Symbol;Acc:14902] [ENSECAT00000026634]	2.02801	0.816167	1.9937	0.306672	1.79562	0.563056	1.46758	0.555246	-1.38855	0.517953	-2.08108	0.066008	-18.3954	0	-1.36506	0.460527	-1.11031	0.99638	-1.3585	0.914168	-1.49875	0.663442	-13.2479	0	-1.84261	0.102094	-1.22353	0.933035	-8.83932	2e-06	-13.3119	0
A_69_P057253	LOC100065366	RAB6B	ENSECAT00000026634	ens|RAB6B, member RAS oncogene family [Source:HGNC Symbol;Acc:14902] [ENSECAT00000026634]	2.161	0.816167	2.10712	0.298421	1.94418	0.532458	1.462	0.588083	-1.37849	0.559501	-2.18635	0.064889	-20.6631	0	-1.34412	0.517675	-1.08381	0.99638	-1.44126	0.892707	-1.58605	0.630256	-14.9897	0	-1.96699	0.087592	-1.32981	0.902783	-9.45094	3e-06	-13.9794	0
A_69_P057254	LOC100065366	RAB6B	ENSECAT00000026634	ens|RAB6B, member RAS oncogene family [Source:HGNC Symbol;Acc:14902] [ENSECAT00000026634]	2.05955	0.816167	1.96216	0.332611	1.85775	0.556444	1.45222	0.587276	-1.39353	0.533981	-2.20554	0.056512	-19.1864	0	-1.32763	0.528347	-1.0562	0.997224	-1.35115	0.918431	-1.5827	0.625198	-13.7682	0	-1.98944	0.075563	-1.27925	0.916439	-8.69918	4e-06	-13.5286	0
A_69_P057255	LOC100065366	RAB6B	ENSECAT00000026634	ens|RAB6B, member RAS oncogene family [Source:HGNC Symbol;Acc:14902] [ENSECAT00000026634]	1.47957	0.876647	2.0045	0.365466	1.86591	0.601242	1.41521	0.658536	-1.26414	0.717715	-1.5761	0.360449	-14.8628	0	-1.71265	0.239245	-1.07428	0.997224	-1.4164	0.916872	-1.24678	0.877333	-11.7572	1e-06	-1.98765	0.112923	-1.31846	0.91415	-9.43009	1e-05	-14.2163	0
A_69_P057256	LOC100065438	SLCO2A1	ENSECAT00000026975	ens|solute carrier organic anion transporter family, member 2A1 [Source:HGNC Symbol;Acc:10955] [ENSECAT00000026975]	-1.64366	0.816686	-1.96775	0.244838	-1.5502	0.615772	-2.01565	0.162016	4.33007	0.000467	6.65534	1.1e-05	6.20877	2e-06	5.18384	8e-06	1.26935	0.99638	-1.02434	0.995173	1.53701	0.562305	1.43387	0.293088	6.2769	2e-06	-1.30025	0.8886	-1.07193	0.88672	7.61392	0
A_69_P057356	LOC100064781	MRAS	ENSECAT00000019828	ens|muscle RAS oncogene homolog [Source:HGNC Symbol;Acc:7227] [ENSECAT00000019828]	-1.18279	0.907222	-1.38657	0.416483	-1.26336	0.725585	-1.50543	0.252092	1.47738	0.144776	2.05171	0.003213	3.75786	1e-06	1.73192	0.016503	1.09752	0.99638	-1.08573	0.972023	1.38875	0.525179	2.54359	0.000104	2.19148	0.000659	-1.19161	0.89611	1.83157	0.010226	4.78293	0
A_69_P057357	LOC100064781	MRAS	ENSECAT00000019828	ens|muscle RAS oncogene homolog [Source:HGNC Symbol;Acc:7227] [ENSECAT00000019828]	-1.15505	0.916679	-1.40126	0.386135	-1.28507	0.690778	-1.42699	0.307256	1.43108	0.169234	1.98244	0.00361	3.58244	1e-06	1.73614	0.012667	1.09042	0.99638	-1.01836	0.994623	1.38528	0.511633	2.50332	8.4e-05	2.2056	0.000416	-1.11044	0.943363	1.80709	0.00934	4.42589	0
A_69_P057358	LOC100064781	MRAS	ENSECAT00000019828	ens|muscle RAS oncogene homolog [Source:HGNC Symbol;Acc:7227] [ENSECAT00000019828]	-1.18331	0.907584	-1.44392	0.364968	-1.31351	0.670027	-1.51525	0.246351	1.49369	0.135058	2.07832	0.002903	3.78247	1e-06	1.82265	0.009341	1.09928	0.99638	-1.0494	0.982762	1.3914	0.525179	2.5323	0.000118	2.30699	0.000354	-1.15358	0.917032	1.81997	0.011467	4.8435	0
A_69_P057359	LOC100064781	MRAS	ENSECAT00000019828	ens|muscle RAS oncogene homolog [Source:HGNC Symbol;Acc:7227] [ENSECAT00000019828]	-1.19991	0.898656	-1.41667	0.405378	-1.31677	0.679946	-1.51794	0.260887	1.50776	0.139003	2.15162	0.002571	4.01827	1e-06	1.78013	0.015376	1.07587	0.99638	-1.07149	0.97639	1.42703	0.505322	2.66507	9.1e-05	2.36116	0.000374	-1.15278	0.922599	1.86756	0.010709	5.08331	0
A_69_P057360	LOC100064781	MRAS	ENSECAT00000019828	ens|muscle RAS oncogene homolog [Source:HGNC Symbol;Acc:7227] [ENSECAT00000019828]	-1.2078	0.89655	-1.43075	0.401697	-1.33046	0.671748	-1.50002	0.285662	1.49873	0.154196	2.22775	0.002033	4.48106	0	1.77538	0.017802	1.07538	0.99638	-1.04842	0.983771	1.48643	0.464756	2.98991	2.9e-05	2.454	0.00028	-1.12745	0.938819	2.01147	0.005229	5.56524	0
A_69_P057406	LOC100063857	RBP1	ENSECAT00000021741	ens|retinol binding protein 1, cellular [Source:HGNC Symbol;Acc:9919] [ENSECAT00000021741]	-1.7563	0.860179	1.2149	0.871725	-1.16129	0.951448	1.41693	0.739023	3.56976	0.043107	6.21836	0.00204	15.8333	9e-06	1.67302	0.395311	-1.41084	0.99638	1.1663	0.977295	1.74195	0.691871	4.43539	0.006561	4.11164	0.008644	1.64546	0.867154	2.54622	0.108212	6.36244	0.000593
A_69_P057407	LOC100063857	RBP1	ENSECAT00000021741	ens|retinol binding protein 1, cellular [Source:HGNC Symbol;Acc:9919] [ENSECAT00000021741]	-1.64269	0.87732	1.24054	0.857354	-1.12574	0.963405	1.59578	0.638708	3.4272	0.054171	6.24928	0.002265	17.0486	8e-06	1.6818	0.397394	-1.39652	0.99638	1.28636	0.961091	1.82343	0.663232	4.97449	0.004067	4.28265	0.007793	1.79643	0.846883	2.72809	0.08681	6.50368	0.00061
A_69_P057408	LOC100063857	RBP1	ENSECAT00000021741	ens|retinol binding protein 1, cellular [Source:HGNC Symbol;Acc:9919] [ENSECAT00000021741]	-1.74247	0.862854	1.22779	0.863688	-1.17057	0.948629	1.46206	0.713591	3.55822	0.045378	6.48422	0.001771	17.0554	7e-06	1.6632	0.405066	-1.43721	0.99638	1.19081	0.975573	1.82232	0.661187	4.79324	0.00466	4.35602	0.006769	1.71145	0.860437	2.6303	0.097946	6.69469	0.00048
A_69_P057409	LOC100063857	RBP1	ENSECAT00000021741	ens|retinol binding protein 1, cellular [Source:HGNC Symbol;Acc:9919] [ENSECAT00000021741]	-1.75472	0.861275	1.2566	0.846467	-1.21236	0.934633	1.5389	0.668262	3.58032	0.044087	6.60807	0.001616	16.5278	8e-06	1.62375	0.431231	-1.52345	0.99638	1.22465	0.971939	1.84566	0.649205	4.61629	0.00563	4.56562	0.005255	1.8657	0.829122	2.50116	0.118808	6.12067	0.000797
A_69_P057410	LOC100063857	RBP1	ENSECAT00000021741	ens|retinol binding protein 1, cellular [Source:HGNC Symbol;Acc:9919] [ENSECAT00000021741]	-1.77095	0.861635	1.19542	0.887451	-1.11266	0.967485	1.43922	0.734579	3.7442	0.041278	6.92175	0.001577	18.271	7e-06	1.7686	0.353912	-1.3301	0.99638	1.20394	0.973423	1.84866	0.659513	4.87982	0.005016	4.3488	0.007993	1.60136	0.883585	2.63965	0.10444	7.16851	0.000409
A_69_P057506	LOC100062216	PCOLCE2	ENSECAT00000021960	ens|procollagen C-endopeptidase enhancer 2 [Source:HGNC Symbol;Acc:8739] [ENSECAT00000021960]	-2.49446	0.307054	-1.51268	0.354997	-2.22419	0.122894	-1.547	0.27235	-1.62346	0.09747	-1.15421	0.651009	2.61498	0.000323	-2.67715	0.000228	-1.47036	0.99638	-1.02269	0.993795	1.40655	0.554445	4.24532	1e-06	-1.29447	0.335266	1.43774	0.781396	3.01825	8.2e-05	1.62174	0.042611
A_69_P057531	PLOD2	PLOD2	ENSECAT00000010371	ens|procollagen-lysine, 2-oxoglutarate 5-dioxygenase 2 [Source:HGNC Symbol;Acc:9082] [ENSECAT00000010371]	-2.07655	0.329916	-1.75875	0.162719	-1.98364	0.099817	-1.79209	0.07465	-1.29966	0.307251	1.22584	0.396548	3.47423	1e-06	-1.5345	0.039965	-1.12787	0.99638	-1.01895	0.993795	1.59318	0.349222	4.51533	0	1.17099	0.490691	1.10689	0.939287	2.83417	1.4e-05	2.9983	2e-06
A_69_P057532	PLOD2	PLOD2	ENSECAT00000010371	ens|procollagen-lysine, 2-oxoglutarate 5-dioxygenase 2 [Source:HGNC Symbol;Acc:9082] [ENSECAT00000010371]	-1.8967	0.471724	-1.58767	0.216655	-1.99344	0.093405	-1.48703	0.213803	-1.27821	0.337417	1.16832	0.52698	3.44599	1e-06	-1.52701	0.039494	-1.25557	0.99638	1.06768	0.975335	1.49336	0.389846	4.40471	0	1.22791	0.344946	1.34055	0.781396	2.94953	7e-06	2.70169	6e-06
A_69_P057541	LOC100051043	PLSCR1	ENSECAT00000018547	ens|Uncharacterized protein [Source:UniProtKB/TrEMBL;Acc:F6S4G6] [ENSECAT00000018547]	-1.61898	0.820453	1.91656	0.28843	1.41608	0.726024	2.11919	0.156227	-3.04528	0.005271	-2.23699	0.024518	1.21637	0.610482	-9.4491	0	-1.35343	0.99638	1.10573	0.97639	1.36132	0.729088	3.70419	0.000218	-5.12855	1.3e-05	1.49652	0.817784	2.72102	0.004641	-2.82062	0.00161
A_69_P057542	LOC100051043	PLSCR1	ENSECAT00000018547	ens|Uncharacterized protein [Source:UniProtKB/TrEMBL;Acc:F6S4G6] [ENSECAT00000018547]	-1.50289	0.829316	1.72459	0.342316	1.44748	0.688488	1.88772	0.207818	-2.81102	0.006194	-2.35054	0.012095	1.15383	0.702871	-7.28582	1e-06	-1.19144	0.99638	1.09459	0.977295	1.1959	0.860733	3.24345	0.000408	-5.1134	7e-06	1.30414	0.886458	2.71214	0.003037	-2.4588	0.003612
A_69_P057631	ENSECAT00000026660	PFN2	ENSECAT00000026660	ens|profilin 2 [Source:HGNC Symbol;Acc:8882] [ENSECAT00000026660]	1.55932	0.816167	1.63719	0.297465	1.43925	0.614061	1.33901	0.516473	-1.7431	0.067087	-2.38625	0.002199	-7.19737	0	-1.83014	0.022738	-1.13753	0.99638	-1.22269	0.920534	-1.36897	0.619122	-4.12906	3e-06	-2.2025	0.002532	-1.07486	0.972674	-3.01618	0.00014	-6.18046	0
A_69_P057632	ENSECAT00000026660	PFN2	ENSECAT00000026660	ens|profilin 2 [Source:HGNC Symbol;Acc:8882] [ENSECAT00000026660]	1.61899	0.816167	1.71222	0.284813	1.52388	0.577958	1.34604	0.534947	-1.8654	0.050792	-2.62588	0.001404	-8.25595	0	-1.97281	0.015321	-1.12359	0.99638	-1.27204	0.907239	-1.40768	0.604848	-4.42584	3e-06	-2.47162	0.001186	-1.13212	0.947367	-3.14407	0.000172	-6.86406	0
A_69_P057633	ENSECAT00000026660	PFN2	ENSECAT00000026660	ens|profilin 2 [Source:HGNC Symbol;Acc:8882] [ENSECAT00000026660]	1.58809	0.816167	1.62376	0.311474	1.48305	0.592414	1.27598	0.605665	-1.83675	0.047621	-2.61337	0.001026	-7.68799	0	-1.87799	0.01932	-1.09487	0.99638	-1.27255	0.897015	-1.42282	0.569973	-4.18565	3e-06	-2.44052	0.000927	-1.16228	0.931768	-2.94179	0.000218	-6.17705	0
A_69_P057634	ENSECAT00000026660	PFN2	ENSECAT00000026660	ens|profilin 2 [Source:HGNC Symbol;Acc:8882] [ENSECAT00000026660]	1.57742	0.816167	1.57037	0.348288	1.42844	0.630567	1.30411	0.57517	-1.84373	0.04881	-2.68236	0.000887	-8.05551	0	-1.83549	0.02586	-1.09936	0.99638	-1.20417	0.932261	-1.45486	0.543422	-4.36914	2e-06	-2.42903	0.001096	-1.09534	0.963779	-3.00314	0.0002	-6.6598	0
A_69_P057635	ENSECAT00000026660	PFN2	ENSECAT00000026660	ens|profilin 2 [Source:HGNC Symbol;Acc:8882] [ENSECAT00000026660]	1.54065	0.82042	1.64329	0.332153	1.43996	0.646656	1.28791	0.620262	-1.8762	0.057257	-2.68194	0.00158	-8.40752	0	-2.0012	0.016769	-1.1412	0.99638	-1.27593	0.910645	-1.42945	0.601277	-4.48113	4e-06	-2.50666	0.001428	-1.11806	0.959034	-3.13487	0.000263	-7.02828	0
A_69_P057711	AADAC	AADAC	ENSECAT00000025896	ens|arylacetamide deacetylase [Source:HGNC Symbol;Acc:17] [ENSECAT00000025896]	-1.84077	0.82573	-2.76106	0.230212	-1.71229	0.685231	-1.68279	0.511783	3.51724	0.018878	4.56676	0.002456	6.42706	0.00019	5.27568	0.000617	1.6125	0.99638	1.64077	0.865273	1.2984	0.85915	1.82731	0.21567	4.24801	0.001842	1.01753	0.998132	1.40736	0.556337	5.87547	0.000151
A_69_P057791	LOC100060477	2010-09-01	ENSECAT00000015542	ens|septin 10 [Source:HGNC Symbol;Acc:14349] [ENSECAT00000015542]	1.41319	0.853131	2.08233	0.205102	1.59398	0.588952	1.63061	0.329915	-3.94359	0.00064	-4.73826	4.2e-05	-6.61822	1e-06	-5.81084	3e-06	-1.30637	0.99638	-1.27702	0.917661	-1.20151	0.850109	-1.67822	0.104999	-5.34441	4e-06	1.02298	0.995876	-1.39676	0.355592	-7.63642	0
A_69_P057836	LOC100061106	LOC100061106	ENSECAT00000009643	ens|sulfotransferase family, cytosolic, 1C, member 4 [Source:HGNC Symbol;Acc:11457] [ENSECAT00000009643]	1.19809	0.940233	-1.74752	0.377231	-1.05942	0.972075	1.22317	0.771811	2.0417	0.082925	2.57526	0.012023	2.37481	0.01679	4.27469	0.00014	1.6495	0.99638	2.13751	0.54832	1.26133	0.827381	1.16316	0.738041	3.26873	0.00096	1.29585	0.902662	-1.0844	0.880619	2.32613	0.01256
A_69_P057871	C15H2orf40	C15H2orf40	NM_001242543	ref|Equus caballus chromosome 2 open reading frame 40 (C15H2orf40), mRNA [NM_001242543]	1.22101	0.977715	-2.11498	0.704037	1.47934	0.926907	-1.26564	0.91508	-3.04617	0.391499	1.52135	0.752957	1.17155	0.900508	-1.17958	0.904028	3.12879	0.99638	1.67108	0.95397	4.63429	0.503995	3.56874	0.233702	1.25568	0.862216	-1.87232	0.919059	-1.29858	0.862944	1.81046	0.581576
A_69_P058176	NCAPH	NCAPH	ENSECAT00000009163	ens|non-SMC condensin I complex, subunit H [Source:HGNC Symbol;Acc:1112] [ENSECAT00000009163]	1.14366	0.95456	2.8746	0.1527	1.60087	0.624065	2.62903	0.081626	-2.75012	0.012594	-3.17628	0.002259	-1.74141	0.122931	-6.91245	3e-06	-1.79565	0.99638	-1.09341	0.979794	-1.15496	0.909598	1.57925	0.212766	-4.44607	6.2e-05	1.64225	0.786553	1.82397	0.106096	-4.00312	9.4e-05
A_69_P058236	LOC100630878	LOC100630878	ENSECAT00000015366	ens|Uncharacterized protein [Source:UniProtKB/TrEMBL;Acc:F7CYE1] [ENSECAT00000015366]	1.48234	0.882156	2.20917	0.354435	1.19795	0.924436	1.97923	0.381845	-7.54751	0.000621	-14.0125	1.4e-05	-5.93661	0.000272	-11.2483	1.3e-05	-1.84413	0.99638	-1.11617	0.982762	-1.85658	0.553609	1.27135	0.667512	-11.3242	5e-06	1.65219	0.849467	2.36036	0.07278	-7.92663	3.8e-05
A_69_P058276	LOC100063322	LOC100063322	ENSECAT00000017968	ens|Uncharacterized protein [Source:UniProtKB/TrEMBL;Acc:F6Y3W5] [ENSECAT00000017968]	1.73554	0.877705	3.6733	0.249753	1.29779	0.918955	3.08117	0.249636	-12.2429	0.001175	-24.2333	3e-05	-9.52833	0.000579	-25.9122	6e-06	-2.83043	0.99638	-1.19218	0.977137	-1.97938	0.655641	1.28489	0.751871	-18.121	2.1e-05	2.37417	0.786553	2.54329	0.165237	-16.916	1.5e-05
A_69_P058321	BUB1	BUB1	ENSECAT00000018203	ens|budding uninhibited by benzimidazoles 1 homolog (yeast) [Source:HGNC Symbol;Acc:1148] [ENSECAT00000018203]	1.2339	0.928052	2.89678	0.156357	1.84367	0.529242	3.24581	0.041781	-2.75333	0.015792	-3.28611	0.002415	-1.73227	0.141916	-6.4639	8e-06	-1.5712	0.99638	1.12049	0.976158	-1.19351	0.886003	1.58943	0.224798	-4.91007	4.4e-05	1.76051	0.746318	1.89699	0.095975	-4.55681	4.8e-05
A_69_P058322	BUB1	BUB1	ENSECAT00000018203	ens|budding uninhibited by benzimidazoles 1 homolog (yeast) [Source:HGNC Symbol;Acc:1148] [ENSECAT00000018203]	1.08958	0.968331	2.40126	0.16271	1.62134	0.578883	2.52048	0.067682	-2.59559	0.00999	-2.88462	0.002119	-1.66436	0.119251	-5.72028	4e-06	-1.48104	0.99638	1.04965	0.988242	-1.11136	0.933317	1.55951	0.179083	-4.29244	2.6e-05	1.55457	0.786553	1.73317	0.104012	-3.85012	4e-05
A_69_P058381	ENSECAT00000015243	SLC20A1	ENSECAT00000015243	ens|solute carrier family 20 (phosphate transporter), member 1 [Source:HGNC Symbol;Acc:10946] [ENSECAT00000015243]	-1.10701	0.948781	1.26806	0.589589	1.013	0.99066	1.09992	0.844038	-2.8704	0.000603	-3.25024	4.4e-05	-1.81485	0.014233	-4.02934	2e-06	-1.25179	0.99638	-1.15286	0.945308	-1.13233	0.873277	1.58162	0.055822	-3.64483	3e-06	1.08581	0.962975	1.79092	0.018666	-2.2098	0.000716
A_69_P058591	LOC100052746	LOC100052746	ENSECAT00000016740	ens|fatty acid binding protein 1, liver [Source:HGNC Symbol;Acc:3555] [ENSECAT00000016740]	-1.85662	0.877817	-3.2828	0.339482	-2.21351	0.693668	-1.97547	0.578936	10.7103	0.004201	9.87533	0.002381	16.5092	0.000183	18.9375	9.8e-05	1.48307	0.99638	1.66178	0.928109	-1.08455	0.980288	1.54144	0.604224	11.7737	0.000528	1.1205	0.987492	1.67177	0.555872	17.5661	5.9e-05
A_69_P058592	LOC100052746	LOC100052746	ENSECAT00000016740	ens|fatty acid binding protein 1, liver [Source:HGNC Symbol;Acc:3555] [ENSECAT00000016740]	-1.69854	0.907642	-2.67622	0.440369	-2.12477	0.720994	-1.85488	0.631291	10.0332	0.006296	9.51404	0.003525	15.8701	0.000304	15.8083	0.000287	1.25953	0.99638	1.4428	0.953603	-1.05457	0.989033	1.58176	0.591517	11.9015	0.000687	1.1455	0.984693	1.66807	0.571761	17.3308	9.2e-05
A_69_P058593	LOC100052746	LOC100052746	ENSECAT00000016740	ens|fatty acid binding protein 1, liver [Source:HGNC Symbol;Acc:3555] [ENSECAT00000016740]	-1.67533	0.911732	-3.10699	0.388883	-2.09793	0.736925	-1.75779	0.679506	9.75951	0.008279	9.96549	0.003749	16.5024	0.000355	18.0995	0.000229	1.48098	0.99638	1.76755	0.918674	1.02111	0.996454	1.6909	0.541164	12.4792	0.000755	1.1935	0.977792	1.65595	0.590278	17.3147	0.000131
A_69_P058594	LOC100052746	LOC100052746	ENSECAT00000016740	ens|fatty acid binding protein 1, liver [Source:HGNC Symbol;Acc:3555] [ENSECAT00000016740]	-1.48786	0.932278	-2.66185	0.440627	-2.18251	0.707868	-1.82596	0.638708	8.29189	0.010843	8.17275	0.005924	13.8817	0.000502	14.8345	0.000355	1.21963	0.99638	1.45778	0.952901	-1.01458	0.997833	1.67412	0.534539	11.9884	0.000636	1.19527	0.975923	1.69853	0.553582	17.036	9.4e-05
A_69_P058595	LOC100052746	LOC100052746	ENSECAT00000016740	ens|fatty acid binding protein 1, liver [Source:HGNC Symbol;Acc:3555] [ENSECAT00000016740]	-1.91683	0.875918	-3.19409	0.359641	-2.26348	0.690158	-1.97007	0.589165	10.3261	0.00542	10.2918	0.002435	16.7665	0.000219	17.2067	0.000184	1.41114	0.99638	1.62131	0.932537	-1.00333	0.999619	1.6237	0.56231	12.153	0.000572	1.14894	0.983519	1.62911	0.588383	17.2321	8.4e-05
A_69_P059031	SMYD5	SMYD5	ENSECAT00000024171	ens|SMYD family member 5 [Source:HGNC Symbol;Acc:16258] [ENSECAT00000024171]	-3.08697	0.815692	-2.04111	0.427056	1.2957	0.892135	1.55787	0.621122	3.22962	0.043148	10.3428	8.1e-05	14.4298	5e-06	2.13543	0.145951	2.64466	0.99638	3.17978	0.506636	3.20247	0.341025	4.46795	0.003239	2.58583	0.056726	1.20234	0.959841	1.39516	0.605202	3.00053	0.021775
A_69_P059356	LOC100051543	UGP2	ENSECAT00000017951	ens|UDP-glucose pyrophosphorylase 2 [Source:HGNC Symbol;Acc:12527] [ENSECAT00000017951]	-1.50115	0.816167	-1.47975	0.328792	-1.28884	0.695573	-1.20844	0.637151	1.35506	0.270778	1.89515	0.00736	5.20776	0	1.33575	0.219593	1.14813	0.99638	1.22451	0.896861	1.39857	0.510218	3.84319	1e-06	1.62712	0.027109	1.06653	0.970924	2.74794	5.9e-05	4.19233	0
A_69_P059357	LOC100051543	UGP2	ENSECAT00000017951	ens|UDP-glucose pyrophosphorylase 2 [Source:HGNC Symbol;Acc:12527] [ENSECAT00000017951]	-1.62574	0.793876	-1.48761	0.289718	-1.30173	0.646941	-1.30557	0.437013	1.16951	0.592514	1.7878	0.00851	5.19673	0	1.07015	0.80039	1.1428	0.99638	1.13944	0.941095	1.52867	0.375983	4.44352	0	1.43148	0.082532	-1.00295	0.999497	2.90678	1.1e-05	4.1733	0
A_69_P059606	KLRAQ1	PPP1R21	ENSECAT00000022186	ens|protein phosphatase 1, regulatory subunit 21 [Source:HGNC Symbol;Acc:30595] [ENSECAT00000022186]	1.68107	0.816686	1.40656	0.582778	1.35456	0.775691	1.01402	0.986305	-2.24847	0.036724	-3.25375	0.001368	-12.0007	0	-1.8813	0.065522	-1.03839	0.997224	-1.38711	0.88245	-1.4471	0.658285	-5.33729	9e-06	-2.62177	0.003974	-1.33582	0.878012	-3.68827	0.000366	-7.23884	0
A_69_P059607	KLRAQ1	PPP1R21	ENSECAT00000022186	ens|protein phosphatase 1, regulatory subunit 21 [Source:HGNC Symbol;Acc:30595] [ENSECAT00000022186]	1.73632	0.816167	1.43458	0.551341	1.49192	0.66746	1.06658	0.930061	-2.17027	0.042648	-3.20947	0.001316	-12.0699	0	-1.79312	0.085073	1.03997	0.997224	-1.34504	0.899608	-1.47884	0.625198	-5.56147	5e-06	-2.75773	0.00223	-1.3988	0.856098	-3.76071	0.000261	-7.41422	0
A_69_P059721	SLC3A1	SLC3A1	ENSECAT00000019961	ens|solute carrier family 3 (cystine, dibasic and neutral amino acid transporters, activator of cystine, dibasic and neutral amino acid transport), member 1 [Source:HGNC Symbol;Acc:11025] [ENSECAT00000019961]	1.02635	0.991133	-2.61346	0.194067	-1.60969	0.667938	-2.4563	0.146921	2.47471	0.046865	3.53074	0.00309	4.10989	0.000695	6.63795	2e-05	1.62358	0.99638	1.06398	0.988242	1.42673	0.733455	1.66076	0.223005	5.83316	3.6e-05	-1.52594	0.845397	1.16403	0.788291	10.3611	0
A_69_P059722	SLC3A1	SLC3A1	ENSECAT00000019961	ens|solute carrier family 3 (cystine, dibasic and neutral amino acid transporters, activator of cystine, dibasic and neutral amino acid transport), member 1 [Source:HGNC Symbol;Acc:11025] [ENSECAT00000019961]	1.08705	0.973821	-2.46107	0.186191	-1.56974	0.654447	-2.38571	0.123108	2.25442	0.050724	3.04522	0.004063	3.49114	0.000957	6.03128	1.2e-05	1.56781	0.99638	1.03159	0.99426	1.35078	0.760526	1.54858	0.253583	5.19635	2.7e-05	-1.5198	0.825688	1.14643	0.791752	9.05389	0
A_69_P059881	LOC100070088	CYP1B1	ENSECAT00000020731	ens|cytochrome P450, family 1, subfamily B, polypeptide 1 [Source:HGNC Symbol;Acc:2597] [ENSECAT00000020731]	-1.33057	0.864457	-2.12891	0.172162	-1.34781	0.725585	-1.48855	0.397121	2.31248	0.012299	2.79973	0.001137	3.87409	2.6e-05	3.69995	4.1e-05	1.57953	0.99638	1.43019	0.830144	1.21071	0.823689	1.6753	0.077372	2.83602	0.000424	-1.10442	0.963067	1.38374	0.324574	4.33406	3e-06
A_69_P059882	LOC100070088	CYP1B1	ENSECAT00000020731	ens|cytochrome P450, family 1, subfamily B, polypeptide 1 [Source:HGNC Symbol;Acc:2597] [ENSECAT00000020731]	-1.24311	0.895865	-2.02386	0.175132	-1.35488	0.704961	-1.46796	0.390205	2.15049	0.015922	2.67254	0.001097	3.54985	3.2e-05	3.50112	3.7e-05	1.49376	0.99638	1.37869	0.846481	1.24276	0.774612	1.65072	0.070593	2.91283	0.000182	-1.08346	0.970697	1.32827	0.373872	4.19193	2e-06
A_69_P059883	LOC100070088	CYP1B1	ENSECAT00000020731	ens|cytochrome P450, family 1, subfamily B, polypeptide 1 [Source:HGNC Symbol;Acc:2597] [ENSECAT00000020731]	-1.37384	0.856201	-2.20406	0.166268	-1.35341	0.729833	-1.6661	0.278342	2.51341	0.007961	2.9111	0.001044	4.41037	1.1e-05	4.03229	2.6e-05	1.62853	0.99638	1.32289	0.888741	1.15823	0.883845	1.75474	0.059878	2.86781	0.000511	-1.23104	0.905139	1.51502	0.202112	5.34863	1e-06
A_69_P059884	LOC100070088	CYP1B1	ENSECAT00000020731	ens|cytochrome P450, family 1, subfamily B, polypeptide 1 [Source:HGNC Symbol;Acc:2597] [ENSECAT00000020731]	-1.32813	0.858732	-2.12526	0.161898	-1.31483	0.735957	-1.6091	0.269411	2.30542	0.008567	2.65526	0.001076	3.6237	2.3e-05	3.68912	2e-05	1.61637	0.99638	1.32077	0.872552	1.15175	0.873953	1.57182	0.102966	2.62868	0.000507	-1.22381	0.900306	1.36472	0.315976	4.39033	1e-06
A_69_P059885	LOC100070088	CYP1B1	ENSECAT00000020731	ens|cytochrome P450, family 1, subfamily B, polypeptide 1 [Source:HGNC Symbol;Acc:2597] [ENSECAT00000020731]	-1.38554	0.847939	-2.22361	0.16062	-1.41204	0.667207	-1.61618	0.290605	2.44558	0.007563	2.99699	0.000551	4.21349	1e-05	3.92482	2e-05	1.57474	0.99638	1.37584	0.855506	1.22547	0.80609	1.7229	0.05866	3.05431	0.000176	-1.14457	0.943919	1.40591	0.291283	4.91487	1e-06
A_69_P059896	LOC100070174	LOC100070174	ENSECAT00000024478	ens|glutaminyl-peptide cyclotransferase [Source:HGNC Symbol;Acc:9753] [ENSECAT00000024478]	1.33207	0.87732	-1.16054	0.825642	-1.32978	0.779549	-1.49712	0.448062	1.05094	0.929144	-1.27205	0.536112	-5.49565	5e-06	1.62467	0.143753	-1.14583	0.99638	-1.29002	0.917476	-1.33685	0.730817	-5.77562	2e-06	1.39252	0.333155	-1.12584	0.959785	-4.32031	5.2e-05	-2.75573	0.001203
A_69_P059897	LOC100070174	LOC100070174	ENSECAT00000024478	ens|glutaminyl-peptide cyclotransferase [Source:HGNC Symbol;Acc:9753] [ENSECAT00000024478]	1.30545	0.87732	-1.19158	0.771881	-1.32892	0.754927	-1.52508	0.384129	1.1056	0.834095	-1.28604	0.479071	-5.60124	1e-06	1.7198	0.073729	-1.11526	0.99638	-1.27988	0.914168	-1.42184	0.625188	-6.19271	0	1.34898	0.347542	-1.14761	0.945277	-4.35542	1.9e-05	-2.81341	0.000447
A_69_P060126	LOC100054921	LOC100054921	ENSECAT00000021899	ens|ribokinase [Source:HGNC Symbol;Acc:30325] [ENSECAT00000021899]	-1.2933	0.862854	1.0397	0.950001	1.02611	0.981576	1.42051	0.399015	2.08184	0.013247	2.4498	0.001331	4.6311	1e-06	1.54825	0.094627	-1.01324	0.998628	1.36627	0.835965	1.17675	0.832725	2.22452	0.002045	1.84602	0.01473	1.38437	0.797884	1.8904	0.016508	2.52081	0.000285
A_69_P060236	CAD	CAD	ENSECAT00000016467	ens|carbamoyl-phosphate synthetase 2, aspartate transcarbamylase, and dihydroorotase [Source:HGNC Symbol;Acc:1424] [ENSECAT00000016467]	1.43542	0.864964	2.26771	0.22451	1.46178	0.725181	1.44624	0.564196	-2.57958	0.02474	-4.34978	0.000357	-10.5183	0	-4.07528	0.000301	-1.55133	0.99638	-1.568	0.833319	-1.68624	0.534711	-4.07752	0.000247	-4.42967	0.000113	-1.01074	0.998959	-2.41812	0.020577	-10.5976	0
A_69_P060436	LOC100071629	FKBP1B	ENSECAT00000016475	ens|FK506 binding protein 1B, 12.6 kDa [Source:HGNC Symbol;Acc:3712] [ENSECAT00000016475]	-1.90089	0.816167	1.01038	0.990385	-2.55056	0.209143	-1.57959	0.395464	1.04899	0.935006	1.09158	0.847786	5.17652	1.2e-05	-1.83093	0.072354	-2.57703	0.99638	-1.59599	0.786363	1.04061	0.978838	4.93479	1.4e-05	1.46466	0.27066	1.6147	0.781396	4.74221	3.6e-05	4.30156	2.3e-05
A_69_P060437	LOC100071629	FKBP1B	ENSECAT00000016475	ens|FK506 binding protein 1B, 12.6 kDa [Source:HGNC Symbol;Acc:3712] [ENSECAT00000016475]	-1.79918	0.816167	1.0326	0.969447	-2.70719	0.181085	-1.46853	0.503134	-1.02873	0.962916	1.06273	0.898419	4.87636	2.5e-05	-1.91119	0.058178	-2.79544	0.99638	-1.5164	0.831535	1.09326	0.949211	5.01645	1.6e-05	1.59907	0.171686	1.84347	0.720647	4.58854	5.9e-05	3.98021	6.2e-05
A_69_P060438	LOC100071629	FKBP1B	ENSECAT00000016475	ens|FK506 binding protein 1B, 12.6 kDa [Source:HGNC Symbol;Acc:3712] [ENSECAT00000016475]	-1.73113	0.816167	1.06074	0.939989	-2.37087	0.275394	-1.46196	0.495297	1.0976	0.864764	1.03292	0.946547	4.82691	2e-05	-1.673	0.12913	-2.51487	0.99638	-1.55076	0.812487	-1.06262	0.966641	4.3977	3.5e-05	1.41464	0.320724	1.6217	0.7738	4.67307	3.7e-05	4.07639	3.5e-05
A_69_P060656	LOC100057077	HPCAL1	ENSECAT00000006160	ens|hippocalcin-like 1 [Source:HGNC Symbol;Acc:5145] [ENSECAT00000006160]	1.61296	0.789456	1.46921	0.288997	1.32013	0.614061	1.2762	0.467159	-1.36123	0.201414	-1.75431	0.008434	-4.18559	0	-1.23991	0.322179	-1.11292	0.99638	-1.15123	0.929925	-1.28877	0.592723	-3.07485	2e-06	-1.43582	0.06908	-1.03442	0.987275	-2.38589	9.8e-05	-3.31171	0
A_69_P060661	RRM2	RRM2	ENSECAT00000007941	ens|ribonucleotide reductase M2 [Source:HGNC Symbol;Acc:10452] [ENSECAT00000007941]	1.24458	0.948781	3.42902	0.197882	1.43904	0.838231	2.53183	0.250943	-6.27651	0.002928	-9.64666	0.000135	-5.21572	0.001946	-17.2928	3e-06	-2.38285	0.99638	-1.35437	0.946111	-1.53695	0.758778	1.20338	0.782571	-11.1539	1.9e-05	1.75938	0.838553	1.84953	0.288249	-10.6103	1.3e-05
A_69_P060726	LOC100057240	ID2	ENSECAT00000008923	ens|inhibitor of DNA binding 2, dominant negative helix-loop-helix protein [Source:HGNC Symbol;Acc:5361] [ENSECAT00000008923]	-1.5342	0.816167	1.02587	0.962733	-1.16768	0.837194	-1.43415	0.297638	1.22859	0.478211	1.53769	0.063977	4.1707	0	-1.28107	0.289576	-1.1979	0.99638	-1.47126	0.65124	1.25159	0.685701	3.39471	2e-06	1.17034	0.519302	-1.2282	0.865333	2.71231	5.1e-05	3.89871	0
A_69_P060776	LOC100072837	ADI1	ENSECAT00000005716	ens|acireductone dioxygenase 1 [Source:HGNC Symbol;Acc:30576] [ENSECAT00000005716]	-1.20031	0.916679	-1.10973	0.860947	-1.33703	0.719479	1.05959	0.924371	1.55314	0.179549	2.14068	0.009072	4.08337	8e-06	1.43593	0.209673	-1.20483	0.99638	1.17585	0.946164	1.37829	0.62736	2.62911	0.000627	2.38451	0.001591	1.4167	0.79868	1.90751	0.023472	3.21062	3.8e-05
A_69_P060796	PXDN	PXDN	ENSECAT00000021391	ens|peroxidasin homolog (Drosophila) [Source:HGNC Symbol;Acc:14966] [ENSECAT00000021391]	-1.55706	0.816167	-1.44697	0.413614	-1.54874	0.521065	-1.26437	0.602927	1.48315	0.197342	2.48215	0.001109	5.87603	0	1.37828	0.232752	-1.07034	0.99638	1.14442	0.952599	1.67357	0.379744	3.96186	3e-06	2.46889	0.000501	1.22491	0.892901	2.36732	0.001372	4.77147	0
A_69_P061116	ENSECAT00000024189	PDLIM7	ENSECAT00000024189	ens|PDZ and LIM domain 7 (enigma) [Source:HGNC Symbol;Acc:22958] [ENSECAT00000024189]	1.17638	0.908555	1.65285	0.221075	1.39055	0.592471	1.3986	0.350838	1.10508	0.773684	-1.18603	0.527077	-3.66538	1e-06	-1.27143	0.320042	-1.18862	0.99638	-1.18179	0.925511	-1.31066	0.611728	-4.05055	0	-1.40196	0.132891	1.00578	0.999021	-3.09047	1.4e-05	-4.35777	0
A_69_P061117	ENSECAT00000024189	PDLIM7	ENSECAT00000024189	ens|PDZ and LIM domain 7 (enigma) [Source:HGNC Symbol;Acc:22958] [ENSECAT00000024189]	1.25716	0.837609	1.71531	0.16062	1.37434	0.530942	1.44582	0.214476	1.05539	0.864328	-1.18537	0.447387	-3.59022	0	-1.29282	0.195163	-1.24809	0.99638	-1.18639	0.897153	-1.25102	0.625188	-3.78907	0	-1.29586	0.179919	1.052	0.97328	-3.02878	2e-06	-4.12898	0
A_69_P061118	ENSECAT00000024189	PDLIM7	ENSECAT00000024189	ens|PDZ and LIM domain 7 (enigma) [Source:HGNC Symbol;Acc:22958] [ENSECAT00000024189]	1.22277	0.862854	1.67986	0.172591	1.37328	0.556529	1.38566	0.304427	1.02031	0.95424	-1.19778	0.444162	-3.59265	0	-1.34647	0.150337	-1.22324	0.99638	-1.21232	0.883639	-1.22212	0.695834	-3.66563	0	-1.34523	0.141282	1.00901	0.998132	-2.99941	5e-06	-4.07125	0
A_69_P061119	ENSECAT00000024189	PDLIM7	ENSECAT00000024189	ens|PDZ and LIM domain 7 (enigma) [Source:HGNC Symbol;Acc:22958] [ENSECAT00000024189]	1.1948	0.89147	1.69882	0.191831	1.41295	0.553715	1.39814	0.335172	1.08619	0.810532	-1.171	0.549102	-3.63267	1e-06	-1.30902	0.240136	-1.20232	0.99638	-1.21506	0.897153	-1.27192	0.650309	-3.94576	0	-1.3848	0.136098	-1.01059	0.998057	-3.1022	9e-06	-4.2509	0
A_69_P061120	ENSECAT00000024189	PDLIM7	ENSECAT00000024189	ens|PDZ and LIM domain 7 (enigma) [Source:HGNC Symbol;Acc:22958] [ENSECAT00000024189]	1.1684	0.908962	1.67067	0.197882	1.37431	0.590796	1.36033	0.3777	1.10826	0.754846	-1.19574	0.4855	-3.67064	1e-06	-1.2902	0.265027	-1.21564	0.99638	-1.22813	0.885881	-1.3252	0.573559	-4.06804	0	-1.40648	0.112497	-1.01028	0.998057	-3.06976	9e-06	-4.27362	0
A_69_P061291	LOC100058880	LOC100058880	ENSECAT00000012167	ens|msh homeobox 2 [Source:HGNC Symbol;Acc:7392] [ENSECAT00000012167]	-1.55421	0.816167	-1.16589	0.750344	-1.12664	0.898722	1.07111	0.89308	2.1207	0.007792	2.65167	0.00033	4.51816	0	1.59084	0.058014	1.03484	0.997224	1.2488	0.892609	1.25038	0.723666	2.13051	0.002018	1.92219	0.006116	1.20676	0.895309	1.70389	0.033905	2.71406	5.5e-05
A_69_P061292	LOC100058880	LOC100058880	ENSECAT00000012167	ens|msh homeobox 2 [Source:HGNC Symbol;Acc:7392] [ENSECAT00000012167]	-1.56488	0.816167	-1.16107	0.749198	-1.14039	0.880947	1.06995	0.891385	2.17996	0.00493	2.69499	0.000207	4.39737	0	1.61743	0.042372	1.01813	0.997621	1.24228	0.891522	1.23626	0.730817	2.01718	0.003004	1.96395	0.003667	1.22016	0.881142	1.63168	0.045184	2.62633	5.7e-05
A_69_P061293	LOC100058880	LOC100058880	ENSECAT00000012167	ens|msh homeobox 2 [Source:HGNC Symbol;Acc:7392] [ENSECAT00000012167]	-1.51419	0.816167	-1.11893	0.811807	-1.01775	0.98649	1.05936	0.906608	2.29184	0.002404	2.63957	0.000178	4.4555	0	1.69359	0.021129	1.09942	0.99638	1.18535	0.925267	1.15172	0.836961	1.94407	0.003535	1.77415	0.009967	1.07816	0.964511	1.68797	0.025818	2.77761	1.7e-05
A_69_P061294	LOC100058880	LOC100058880	ENSECAT00000012167	ens|msh homeobox 2 [Source:HGNC Symbol;Acc:7392] [ENSECAT00000012167]	-1.52247	0.816167	-1.1112	0.836638	-1.08172	0.940161	1.19954	0.683614	2.38887	0.002659	2.79801	0.000186	4.94932	0	1.74355	0.022292	1.02725	0.997224	1.33293	0.841178	1.17127	0.826097	2.07182	0.00273	1.988	0.003958	1.29757	0.842607	1.76887	0.022494	2.71006	5.4e-05
A_69_P061295	LOC100058880	LOC100058880	ENSECAT00000012167	ens|msh homeobox 2 [Source:HGNC Symbol;Acc:7392] [ENSECAT00000012167]	-1.50781	0.816167	-1.13999	0.8065	-1.18639	0.850417	1.17591	0.74161	2.17415	0.009452	2.64746	0.000627	4.62326	1e-06	1.64378	0.056584	-1.0407	0.997224	1.34053	0.852867	1.2177	0.784026	2.12646	0.003596	2.08309	0.003968	1.39509	0.794055	1.7463	0.037274	2.6075	0.000199
A_69_P061516	LOC100070798	LOC100070798	ENSECAT00000009167	ens|hyaluronan-mediated motility receptor (RHAMM) [Source:HGNC Symbol;Acc:5012] [ENSECAT00000009167]	1.2414	0.893062	1.91773	0.194067	1.4084	0.644911	1.88494	0.130601	-2.82973	0.001618	-3.87223	3.5e-05	-2.36379	0.002014	-4.3714	4e-06	-1.36164	0.99638	-1.0174	0.99631	-1.36841	0.627638	1.19711	0.569403	-4.39315	3e-06	1.33835	0.841945	1.63815	0.081096	-3.58917	8e-06
A_69_P061517	LOC100070798	LOC100070798	ENSECAT00000009167	ens|hyaluronan-mediated motility receptor (RHAMM) [Source:HGNC Symbol;Acc:5012] [ENSECAT00000009167]	1.18631	0.914974	1.75961	0.21902	1.38402	0.636231	1.73377	0.160031	-2.53239	0.002168	-3.49132	3.8e-05	-2.20775	0.002208	-3.75621	6e-06	-1.27138	0.99638	-1.0149	0.996438	-1.37867	0.584126	1.14705	0.652406	-4.07319	2e-06	1.25271	0.868772	1.58139	0.081642	-3.22659	1e-05
A_69_P061916	LOC100071710	AFAP1L1	ENSECAT00000011276	ens|actin filament associated protein 1-like 1 [Source:HGNC Symbol;Acc:26714] [ENSECAT00000011276]	1.8324	0.816167	1.87251	0.293511	1.87808	0.438138	1.67181	0.306892	-1.00882	0.986592	-1.04567	0.913969	-5.2268	2e-06	-1.03091	0.943661	1.00298	0.999559	-1.12005	0.97186	-1.03652	0.978016	-5.18108	2e-06	-1.07174	0.852303	-1.12338	0.956648	-4.99851	5e-06	-4.76874	2e-06
A_69_P061921	ENSECAT00000017610	ABLIM3	ENSECAT00000017610	ens|actin binding LIM protein family, member 3 [Source:HGNC Symbol;Acc:29132] [ENSECAT00000017610]	-1.90166	0.816167	-1.69931	0.371554	-1.23154	0.861627	-1.24662	0.727691	2.56573	0.014682	5.42067	3.4e-05	8.6394	0	2.29271	0.013992	1.37983	0.99638	1.36313	0.890759	2.11272	0.354021	3.36723	0.000445	3.51048	0.000268	-1.01225	0.998132	1.59379	0.203195	5.66351	2e-06
A_69_P061966	DPYSL3	DPYSL3	ENSECAT00000022158	ens|dihydropyrimidinase-like 3 [Source:HGNC Symbol;Acc:3015] [ENSECAT00000022158]	-1.4229	0.855242	-1.08466	0.914367	-1.32288	0.784312	-1.11183	0.875702	1.93962	0.075245	3.59533	0.000383	4.23886	4.6e-05	1.47855	0.252557	-1.21963	0.99638	-1.02505	0.994874	1.85362	0.398554	2.18541	0.014901	3.34262	0.000275	1.18982	0.933035	1.17899	0.705083	3.31219	0.000202
A_69_P062451	EGR1	EGR1	ENSECAT00000014965	ens|early growth response 1 [Source:HGNC Symbol;Acc:3238] [ENSECAT00000014965]	-1.5325	0.92845	-1.31937	0.862587	-1.03026	0.993529	-3.30579	0.309036	2.84855	0.24578	5.14085	0.036515	2.73317	0.190427	2.4524	0.253032	1.28062	0.99638	-2.50558	0.830144	1.80473	0.771137	-1.04221	0.970549	3.45607	0.092274	-3.2087	0.746029	-1.88091	0.479566	5.89581	0.011675
A_69_P062486	KIF20A	KIF20A	ENSECAT00000018112	ens|kinesin family member 20A [Source:HGNC Symbol;Acc:9787] [ENSECAT00000018112]	1.21247	0.923069	2.38649	0.16062	1.71883	0.511109	2.45829	0.067714	-2.5322	0.010014	-3.18197	0.000729	-1.91766	0.039118	-4.98411	7e-06	-1.38844	0.99638	1.03008	0.993795	-1.2566	0.798504	1.32046	0.422316	-4.51087	1.3e-05	1.43021	0.826375	1.6593	0.12727	-3.88807	2.6e-05
A_69_P062566	LOC100072697	CXCL14	ENSECAT00000009969	ens|chemokine (C-X-C motif) ligand 14 [Source:HGNC Symbol;Acc:10640] [ENSECAT00000009969]	-1.79874	0.858732	-1.29837	0.826722	-3.14992	0.429731	-2.81801	0.244032	-6.74165	0.004442	-7.45966	0.001167	-1.27893	0.710584	-9.33981	0.000209	-2.42607	0.99638	-2.17043	0.796844	-1.1065	0.967557	5.2713	0.003537	-4.25979	0.009198	1.11778	0.983058	5.83272	0.00293	1.22497	0.749306
A_69_P062567	LOC100072697	CXCL14	ENSECAT00000009969	ens|chemokine (C-X-C motif) ligand 14 [Source:HGNC Symbol;Acc:10640] [ENSECAT00000009969]	-1.84034	0.858909	-1.3114	0.827206	-3.22991	0.437992	-2.86532	0.256304	-6.72814	0.005877	-7.43726	0.001684	-1.31217	0.691046	-9.44186	0.00031	-2.46294	0.99638	-2.18493	0.813596	-1.1054	0.968742	5.12748	0.005596	-4.23761	0.012524	1.12724	0.981891	5.6679	0.004759	1.18655	0.798575
A_69_P062568	LOC100072697	CXCL14	ENSECAT00000009969	ens|chemokine (C-X-C motif) ligand 14 [Source:HGNC Symbol;Acc:10640] [ENSECAT00000009969]	-1.78243	0.862854	-1.28295	0.839422	-3.36268	0.411796	-2.6811	0.281286	-7.10459	0.004201	-7.3138	0.001527	-1.31403	0.683007	-9.87055	0.000198	-2.62106	0.99638	-2.08979	0.821778	-1.02945	0.992248	5.40671	0.003673	-3.87675	0.016792	1.25422	0.958696	5.56592	0.004413	1.14471	0.84042
A_69_P062569	LOC100072697	CXCL14	ENSECAT00000009969	ens|chemokine (C-X-C motif) ligand 14 [Source:HGNC Symbol;Acc:10640] [ENSECAT00000009969]	-1.89857	0.851554	-1.29519	0.833082	-3.26091	0.425391	-2.94436	0.233505	-6.6512	0.005411	-7.25232	0.00161	-1.23667	0.75699	-9.74974	0.000214	-2.5177	0.99638	-2.2733	0.781538	-1.09038	0.972402	5.37829	0.003823	-4.22246	0.011214	1.10751	0.986184	5.86437	0.003448	1.25403	0.72455
A_69_P062570	LOC100072697	CXCL14	ENSECAT00000009969	ens|chemokine (C-X-C motif) ligand 14 [Source:HGNC Symbol;Acc:10640] [ENSECAT00000009969]	-1.8148	0.856201	-1.29412	0.827252	-3.32864	0.400879	-2.63111	0.275017	-6.9172	0.003751	-6.92277	0.001502	-1.23285	0.752823	-9.70028	0.000153	-2.57212	0.99638	-2.03312	0.824056	-1.00081	0.999775	5.61076	0.002328	-3.77435	0.015739	1.26511	0.952695	5.61528	0.003249	1.17598	0.799679
A_69_P062821	SLC27A6	SLC27A6	ENSECAT00000007607	ens|solute carrier family 27 (fatty acid transporter), member 6 [Source:HGNC Symbol;Acc:11000] [ENSECAT00000007607]	-1.76865	0.82042	-2.33266	0.229696	-1.50403	0.719244	-1.64523	0.434048	3.51083	0.005691	8.17129	1.8e-05	14.4114	0	4.6304	0.000195	1.55094	0.99638	1.41783	0.896355	2.32745	0.354631	4.10483	0.000408	6.94872	8e-06	-1.09388	0.978275	1.76366	0.175666	13.4057	0
A_69_P062941	ENSECAT00000015502	ENSECAT00000015502	ENSECAT00000015502	ens|lysyl oxidase [Source:HGNC Symbol;Acc:6664] [ENSECAT00000015502]	-1.06016	0.975842	-2.07902	0.166268	-1.52606	0.571448	-1.13641	0.814822	-1.3561	0.386009	1.201	0.588691	3.1157	0.000127	1.44609	0.199958	1.36235	0.99638	1.82946	0.535627	1.62868	0.433676	4.22521	4e-06	1.72879	0.043108	1.34287	0.844779	2.59426	0.001081	3.33981	2.5e-05
A_69_P063101	LOC100629522	LOC100629522	ENSECAT00000016342	ens|neuronal regeneration related protein homolog (rat) [Source:HGNC Symbol;Acc:16834] [ENSECAT00000016342]	-1.19015	0.963155	1.09427	0.946308	-1.04266	0.98649	1.33684	0.790655	4.35995	0.02113	5.63973	0.00368	10.821	8.1e-05	3.34777	0.03115	-1.14094	0.99638	1.22168	0.972023	1.29353	0.893958	2.48192	0.107852	4.9408	0.003666	1.39387	0.92398	1.91871	0.299048	6.8012	0.000468
A_69_P063102	LOC100629522	LOC100629522	ENSECAT00000016342	ens|neuronal regeneration related protein homolog (rat) [Source:HGNC Symbol;Acc:16834] [ENSECAT00000016342]	-1.15279	0.966967	1.18484	0.881399	-1.06963	0.976772	1.42265	0.711972	3.77466	0.023322	4.92051	0.003589	8.64347	9.6e-05	2.76357	0.048595	-1.26734	0.99638	1.20071	0.972571	1.30357	0.873343	2.28987	0.110818	4.56557	0.002724	1.52171	0.88724	1.75662	0.333363	5.27037	0.000863
A_69_P063191	LOC100064702	LOC100064702	ENSECAT00000017369	ens|chromosome 5 open reading frame 30 [Source:HGNC Symbol;Acc:25052] [ENSECAT00000017369]	-1.37984	0.820453	-1.62459	0.231848	-1.53214	0.46437	-2.07322	0.039953	1.09469	0.797213	1.47486	0.105706	2.78556	3.4e-05	1.28886	0.288802	1.06034	0.99638	-1.27615	0.862711	1.34729	0.565883	2.54461	8.5e-05	1.63765	0.024445	-1.35315	0.786553	1.88869	0.006225	4.1853	0
A_69_P063192	LOC100064702	LOC100064702	ENSECAT00000017369	ens|chromosome 5 open reading frame 30 [Source:HGNC Symbol;Acc:25052] [ENSECAT00000017369]	-1.33087	0.821053	-1.5606	0.23548	-1.40756	0.539376	-2.02696	0.032414	1.12033	0.713612	1.44497	0.097359	2.7655	1.3e-05	1.31372	0.208863	1.10873	0.99638	-1.29883	0.824056	1.28977	0.605154	2.46846	5.1e-05	1.52824	0.037184	-1.44005	0.72298	1.91388	0.002762	4.21194	0
A_69_P063301	RHOBTB3	RHOBTB3	ENSECAT00000026534	ens|Rho-related BTB domain containing 3 [Source:HGNC Symbol;Acc:18757] [ENSECAT00000026534]	-1.29724	0.865081	-1.53236	0.364592	-1.5875	0.511109	-1.74374	0.181181	1.93151	0.030365	2.79624	0.000484	4.72056	1e-06	2.28158	0.002371	-1.03598	0.997224	-1.13795	0.956217	1.4477	0.541415	2.44397	0.000976	3.4219	2.2e-05	-1.09842	0.961225	1.68818	0.058788	6.34534	0
A_69_P063302	RHOBTB3	RHOBTB3	ENSECAT00000026534	ens|Rho-related BTB domain containing 3 [Source:HGNC Symbol;Acc:18757] [ENSECAT00000026534]	-1.31069	0.853404	-1.52791	0.333125	-1.47657	0.556895	-1.88022	0.102135	2.04696	0.011866	2.848	0.000192	4.93382	0	2.38619	0.000691	1.03477	0.997224	-1.23058	0.911275	1.39133	0.561277	2.41032	0.000519	3.20843	1.7e-05	-1.27337	0.859417	1.73238	0.031296	7.07769	0
A_69_P063731	LOC100065684	LOC100065684	ENSECAT00000025279	ens|transmembrane protein 171 [Source:HGNC Symbol;Acc:27031] [ENSECAT00000025279]	-1.80003	0.816167	-1.08879	0.891701	-1.90929	0.356477	-1.11325	0.848492	-1.61049	0.142041	-1.23148	0.531952	3.23187	8.8e-05	-2.66254	0.000661	-1.75359	0.99638	-1.02247	0.994681	1.30777	0.706208	5.20491	1e-06	-1.16101	0.642035	1.71506	0.696351	3.97999	1.6e-05	1.99879	0.008391
A_69_P063732	LOC100065684	LOC100065684	ENSECAT00000025279	ens|transmembrane protein 171 [Source:HGNC Symbol;Acc:27031] [ENSECAT00000025279]	-1.77049	0.816167	-1.10036	0.86982	-1.92539	0.32612	-1.07714	0.895055	-1.69762	0.086133	-1.21704	0.542435	3.2888	4.7e-05	-2.73149	0.000345	-1.74979	0.99638	1.02156	0.994681	1.39488	0.597693	5.58313	0	-1.11913	0.725734	1.7875	0.63336	4.00259	9e-06	2.00086	0.006376
A_69_P063733	LOC100065684	LOC100065684	ENSECAT00000025279	ens|transmembrane protein 171 [Source:HGNC Symbol;Acc:27031] [ENSECAT00000025279]	-1.7099	0.816167	-1.08841	0.883723	-2.00059	0.259874	1.01778	0.977069	-1.66843	0.088135	-1.24468	0.477654	3.27454	3.4e-05	-2.62113	0.000403	-1.83809	0.99638	1.10776	0.968738	1.34045	0.639943	5.46334	0	-1.06383	0.852095	2.03616	0.449676	4.07576	5e-06	1.88159	0.010323
A_69_P064116	LOC100053419	DDT	ENSECAT00000022458	ens|Uncharacterized protein [Source:UniProtKB/TrEMBL;Acc:F6VPI8] [ENSECAT00000022458]	-1.24169	0.861275	-1.08944	0.851091	-1.09077	0.921797	-1.05211	0.913104	1.39785	0.188868	1.65969	0.024375	5.29182	0	1.22646	0.384447	-1.00122	0.999559	1.03548	0.987618	1.18732	0.768782	3.78569	0	1.45796	0.074164	1.03674	0.987237	3.18844	5e-06	4.48388	0
A_69_P064751	LOC100059209	XBP1	ENSECAT00000015549	ens|X-box binding protein 1 [Source:HGNC Symbol;Acc:12801] [ENSECAT00000015549]	1.59246	0.816167	1.45495	0.411681	1.30083	0.729132	1.07607	0.892712	1.09794	0.819826	-1.11389	0.749478	-6.14609	0	1.2017	0.536675	-1.11848	0.99638	-1.3521	0.845221	-1.22298	0.77709	-6.74801	0	1.09902	0.765234	-1.20887	0.901295	-5.51769	0	-4.15311	1e-06
A_69_P064976	CORO1C	CORO1C	ENSECAT00000020838	ens|coronin, actin binding protein, 1C [Source:HGNC Symbol;Acc:2254] [ENSECAT00000020838]	1.27303	0.867633	1.539	0.334889	1.50838	0.544054	1.26795	0.591395	-1.16883	0.670807	-1.56233	0.097347	-5.79102	0	-1.41302	0.186779	-1.0203	0.997621	-1.21377	0.918431	-1.33666	0.631106	-4.95456	0	-1.85115	0.012435	-1.18962	0.90573	-3.70666	9e-06	-5.76789	0
A_69_P065476	LOC100059726	ORAI1	ENSECAT00000013459	ens|ORAI calcium release-activated calcium modulator 1 [Source:HGNC Symbol;Acc:25896] [ENSECAT00000013459]	1.35573	0.858732	1.62263	0.354468	-1.14104	0.911012	-1.5005	0.394577	-2.80539	0.003291	-3.82205	9.2e-05	-5.35369	2e-06	-3.35768	0.000124	-1.85148	0.99638	-2.43476	0.312499	-1.3624	0.673813	-1.90836	0.027055	-2.47072	0.002004	-1.31504	0.866265	-1.40074	0.311607	-2.63174	0.000764
A_69_P065901	EPB41L3	EPB41L3	ENSECAT00000015885	ens|erythrocyte membrane protein band 4.1-like 3 [Source:HGNC Symbol;Acc:3380] [ENSECAT00000015885]	-1.79054	0.816167	-1.59412	0.371454	-1.68921	0.497168	-1.45345	0.441525	1.76501	0.096429	2.56309	0.002937	5.34549	2e-06	1.57139	0.136229	-1.05965	0.99638	1.09678	0.97602	1.45217	0.590986	3.02859	0.000293	2.41805	0.00254	1.16221	0.936848	2.08556	0.015963	4.33916	4e-06
A_69_P065902	EPB41L3	EPB41L3	ENSECAT00000015885	ens|erythrocyte membrane protein band 4.1-like 3 [Source:HGNC Symbol;Acc:3380] [ENSECAT00000015885]	-1.84271	0.816167	-1.61758	0.362702	-1.67042	0.516122	-1.58078	0.335832	1.8199	0.081177	2.677	0.002148	5.68612	1e-06	1.59756	0.125108	-1.03266	0.997224	1.02328	0.994747	1.47096	0.5774	3.12441	0.000236	2.42671	0.00266	1.0567	0.985452	2.12407	0.014443	4.87788	2e-06
A_69_P065921	LAMA1	LAMA1	ENSECAT00000019415	ens|Uncharacterized protein [Source:UniProtKB/TrEMBL;Acc:F7CHV5] [ENSECAT00000019415]	1.10549	0.969526	-1.49609	0.571504	1.07233	0.969368	-1.03572	0.969671	2.95562	0.015722	3.95756	0.001197	5.27742	8.3e-05	4.8883	0.00014	1.6043	0.99638	1.44449	0.888476	1.339	0.790139	1.78556	0.147195	4.0799	0.000405	-1.11064	0.973153	1.3335	0.553078	6.0425	1.2e-05
A_69_P066186	LOC100060744	COLEC12	ENSECAT00000020273	ens|collectin sub-family member 12 [Source:HGNC Symbol;Acc:16016] [ENSECAT00000020273]	-1.93563	0.816167	-1.91843	0.365382	-1.51152	0.729833	-1.68349	0.436065	5.06603	0.001242	9.07999	1.8e-05	13.934	0	5.02101	0.00019	1.26921	0.99638	1.13956	0.975101	1.79233	0.526261	2.75048	0.0123	7.09047	1.3e-05	-1.11378	0.973772	1.53459	0.360082	12.1189	0
A_69_P066187	LOC100060744	COLEC12	ENSECAT00000020273	ens|collectin sub-family member 12 [Source:HGNC Symbol;Acc:16016] [ENSECAT00000020273]	-1.96762	0.816167	-1.96026	0.367956	-1.69095	0.654447	-1.65334	0.476712	4.61353	0.002593	9.07482	2.5e-05	13.4128	1e-06	4.59628	0.000548	1.15927	0.99638	1.18563	0.967312	1.967	0.477668	2.90727	0.011148	7.79881	1.2e-05	1.02275	0.997518	1.47802	0.43499	11.2705	1e-06
A_69_P066226	NDC80	NDC80	ENSECAT00000009292	ens|NDC80 kinetochore complex component homolog (S. cerevisiae) [Source:HGNC Symbol;Acc:16909] [ENSECAT00000009292]	1.20062	0.931341	2.34964	0.170204	1.48266	0.665412	2.28735	0.104584	-3.00804	0.004289	-3.39973	0.000658	-2.32753	0.010793	-5.8868	4e-06	-1.58475	0.99638	-1.02724	0.994663	-1.13021	0.920402	1.29237	0.488751	-4.19835	4e-05	1.54273	0.786656	1.46066	0.303235	-4.43426	1.4e-05
A_69_P066336	TAF4B	TAF4B	ENSECAT00000017730	ens|TAF4b RNA polymerase II, TATA box binding protein (TBP)-associated factor, 105kDa [Source:HGNC Symbol;Acc:11538] [ENSECAT00000017730]	1.71453	0.816167	1.73703	0.368013	1.4303	0.724963	1.29202	0.689853	-3.40375	0.003127	-7.37228	1.3e-05	-9.75839	0	-3.44841	0.000616	-1.21445	0.99638	-1.34443	0.909025	-2.16593	0.354021	-2.86695	0.002561	-6.15013	5e-06	-1.10703	0.970339	-1.32366	0.507323	-7.35365	1e-06
A_69_P066337	TAF4B	TAF4B	ENSECAT00000017730	ens|TAF4b RNA polymerase II, TATA box binding protein (TBP)-associated factor, 105kDa [Source:HGNC Symbol;Acc:11538] [ENSECAT00000017730]	1.79393	0.82042	1.77681	0.411089	1.42263	0.777439	1.35699	0.672707	-3.95778	0.003467	-9.22355	1.5e-05	-12.0467	0	-3.92002	0.000853	-1.24896	0.99638	-1.30938	0.932537	-2.33049	0.356709	-3.04381	0.004883	-7.31452	8e-06	-1.04837	0.991498	-1.30608	0.593175	-9.11256	1e-06
[truncated: 1,233 more rows]
