# Supplementary material for: Dynamic changes in gene expression and signalling during trophoblast development in the horse
Source: Reproduction. 2018 Jul 10;156(4):313–30. doi: 10.1530/REP-18-0270 (PMC6170800; doi:10.1530/REP-18-0270)
Supplement: Supporting Table 4 [file rep-156-313-t004.xlsx]

## Sheet: Sup T4 cluster 1 x
Probe ID	Gene Symbol	Gene Name	GenBank ID	R2	p-value
A_69_P016876	ABCG1	ATP-binding cassette sub-family G member 1	XM_005606246	0.741884	5.09059e-11
A_69_P012101	ABI1	abl-interactor 1	XM_001494640	0.727232	1.33778e-10
A_69_P034926	ABR	active BCR-related	XM_001504257	0.725045	1.53845e-10
A_69_P116796	ACADSB	acyl-CoA dehydrogenase, short/branched chain	XM_005602174	0.730957	1.05166e-10
A_69_P031526	ACTJ1	actin related protein 1 homolog	XM_001488883	0.716354	2.65207e-10
A_69_P102927	ACTR2	ARP2 actin-related protein 2 homolog (yeast)	XM_003362986	0.708972	4.15785e-10
A_69_P083076	AGPAT9	1-acylglycerol-3-phosphate O-acyltransferase 9	XM_005608661	0.760458	1.37778e-11
A_69_P125931	AIF1	allograft inflammatory factor 1	XM_005605874	0.8345	1.90333e-12
A_69_P023771	AKT1	v-akt murine thymoma viral oncogene homolog 1	XM_001492713	0.816119	1.05971e-11
A_69_P018694	ALDOA	aldolase A, fructose-bisphosphate	XM_003362712	0.706461	4.83216e-10
A_69_P029126	ANKH	ANKH inorganic pyrophosphate transport regulator	XM_001499859	0.751666	2.58895e-11
A_69_P046916	AP2S1	adaptor-related protein complex 2, sigma 1 subunit	XM_001917122	0.773638	3.11189e-10
A_69_P115406	APBB1IP	amyloid beta (A4) precursor protein-binding, family B, member 1 interacting protein	XM_001915845	0.723954	1.64885e-10
A_69_P074026	APOBEC4	apolipoprotein B mRNA editing enzyme, catalytic polypeptide-like 4 (putative)	XM_001490367	0.70981	3.95322e-10
A_69_P068866	ARHGEF12	Rho guanine nucleotide exchange factor (GEF) 12	XM_005611644	0.701713	6.39866e-10
A_69_P017221	ARPC1B	actin related protein 2/3 complex, subunit 1B, 41kDa	XM_001494690	0.764241	1.0428e-11
A_69_P050246	ARPC2	actin related protein 2/3 complex, subunit 2, 34kDa	XM_005610782	0.702474	6.11903e-10
A_69_P074021	ARPC5	actin related protein 2/3 complex, subunit 5, 16kDa	XM_005609781	0.736411	7.3491e-11
A_69_P015176	ARRDC1	arrestin domain containing 1	XM_005606070	0.711345	3.60266e-10
A_69_P036766	ATXN1	ataxin 1	XM_001496252	0.72732	1.33022e-10
A_69_P053136	BIN2	bridging integrator 2	XM_005611196	0.731206	1.03477e-10
A_69_P091727	BRWD3	bromodomain and WD repeat domain containing 3	XM_001501208	0.728225	1.25503e-10
A_69_P024201	BTBD3	BTB (POZ) domain containing 3	XM_001492686	0.724177	1.62571e-10
A_69_P122031	C20H6orf47	chromosome 20 open reading frame, human C6orf47	XM_005603731	0.728216	1.25577e-10
A_69_P068511	CADM1	cell adhesion molecule 1	XM_005611588	0.777487	3.79078e-12
A_69_P087206	CAPZB	capping protein (actin filament) muscle Z-line, beta	XM_001501750	0.77501	4.60115e-12
A_69_P003371	CAV2	caveolin 2	NM_001114144	0.768677	7.4785e-12
A_69_P081821	CDH1	cadherin 1, type 1, E-cadherin (epithelial)	XM_001497018	0.721367	1.9412e-10
A_69_P011421	CDK2AP2	cyclin-dependent kinase 2 associated protein 2	XM_001917559	0.760136	1.41052e-11
A_69_P045306	CEBPG	CCAAT/enhancer binding protein (C/EBP), gamma	XM_005596127	0.72505	1.53798e-10
A_69_P068582	CEP164	centrosomal protein 164kDa	XM_005611808	0.710627	3.76283e-10
A_69_P086946	CNR2	cannabinoid receptor 2 (macrophage)	NM_001257179	0.801589	3.65544e-11
A_69_P042016	COBLL1	cordon-bleu WH2 repeat protein-like 1	XM_005601550	0.704844	5.31979e-10
A_69_P033641	COPZ2	coatomer protein complex, subunit zeta 2	XM_001501945	0.711645	3.53775e-10
A_69_P082361	COTL1	coactosin-like 1 (Dictyostelium)	XM_001499862	0.782932	2.4572e-12
A_69_P054566	CPM	carboxypeptidase M	XM_001917056	0.74848	3.23617e-11
A_69_P034996	CRK	v-crk avian sarcoma virus CT10 oncogene homolog	-	0.72544	1.50018e-10
A_69_P096906	CRTC3	CREB regulated transcription coactivator 3	XM_005602772	0.72274	1.78048e-10
A_69_P021346	CSNK1E	casein kinase 1, epsilon	XM_005606632	0.748316	3.27329e-11
A_69_P031686	CYTH1	cytohesin 1	XM_005597099	0.750572	2.79604e-11
A_69_P112155	DACT3	dishevelled binding antagonist of beta catenin 3	XM_005596704	0.719979	2.11751e-10
A_69_P095736	DDIT4	DNA-damage-inducible transcript 4	XM_001502859	0.719673	2.15847e-10
A_69_P028567	DDX4	DEAD (Asp-Glu-Ala-Asp) box polypeptide 4	XM_005604261	0.704098	5.56024e-10
A_69_P008122	DESI2	desumoylating isopeptidase 2	XM_005607934	0.711123	3.65147e-10
A_69_P003856	DET1	de-etiolated homolog 1 (Arabidopsis)	XM_005602807	0.72645	1.4065e-10
A_69_P117261	DOCK1	dedicator of cytokinesis 1	XM_005602157	0.737655	6.76527e-11
A_69_P026836	DOCK8	dedicator of cytokinesis 8	XM_001490222	0.786599	1.82363e-12
A_69_P041976	DPP4	dipeptidyl-peptidase 4	XM_005601544	0.816356	1.03768e-11
A_69_P018026	DTX2	deltex homolog 2 (Drosophila)	XM_005598672	0.731632	1.00644e-10
A_69_P089121	EDNRA	endothelin receptor type A	NM_001159691	0.809959	1.81245e-11
A_69_P050776	EFHD1	EF-hand domain family, member D1	XM_001915741	0.739213	6.09555e-11
A_69_P095658	EIF4EBP2	eukaryotic translation initiation factor 4E-binding protein 2	XM_005602581	0.72297	1.75475e-10
A_69_P008976	ELF5	E74-like factor 5 (ets domain transcription factor)	XM_001492879	0.754302	2.1479e-11
A_69_P018171	ELN	elastin	-	0.748503	3.23097e-11
A_69_P115246	EQMCE1	MHC class I antigen 3.7	XM_001493795	0.723358	1.71229e-10
A_69_P006771	EQMHCB2	MHC class I heavy chain	NM_001082506	0.711695	3.52713e-10
A_69_P089741	ETNPPL	ethanolamine-phosphate phospho-lyase	XM_001503543	0.764683	5.83939e-10
A_69_P001986	ETS2	v-ets avian erythroblastosis virus E26 oncogene homolog 2	XM_001916143	0.713504	3.15909e-10
A_69_P118286	FAM104A	family with sequence similarity 104, member A	XM_001498188	0.73199	9.83225e-11
A_69_P055497	FAM208A	family with sequence similarity 208, member A	XM_005600540	0.725595	1.48548e-10
A_69_P073756	FAM20B	family with sequence similarity 20, member B	XM_001916737	0.763531	1.09913e-11
A_69_P030331	FBXO45	F-box protein 45	XM_001916634	0.764105	1.05336e-11
A_69_P074301	G0S2	G0/G1switch 2	XM_005609829	0.736263	3.69993e-09
A_69_P075876	GABPB2	GA binding protein transcription factor, beta subunit 2	XM_005610155	0.77851	3.49712e-12
A_69_P088677	GALNT7	UDP-N-acetyl-alpha-D-galactosamine:polypeptide N-acetylgalactosaminyltransferase 7	XM_005607765	0.755736	1.9389e-11
A_69_P053996	GDF11	growth differentiation factor 11	XM_001491656	0.72786	1.28492e-10
A_69_P086201	GJB4	gap junction protein, beta 4, 30.3kDa	XM_005607221	0.774398	4.82512e-12
A_69_P077781	GNAI1	guanine nucleotide binding protein (G protein), alpha inhibiting activity polypeptide 1	XM_005609039	0.731476	1.01672e-10
A_69_P091677	GPR174	G protein-coupled receptor 174	XM_005614299	0.700145	7.01386e-10
Probe ID	Gene Symbol	Gene Name	GenBank ID	R2	p-value
A_69_P081361	GPR56	G protein-coupled receptor 56	XM_001494122	0.755059	2.03503e-11
A_69_P081031	GPT2	glutamic pyruvate transaminase (alanine aminotransferase) 2	XM_005608241	0.759091	1.52202e-11
A_69_P042606	GULP1	engulfment adaptor PTB domain containing 1	-	0.710492	3.7937e-10
A_69_P089406	HSPA4L	heat shock 70kDa protein 4-like	XM_001502827	0.774152	4.9178e-12
A_69_P116892	IGF1R	insulin-like growth factor 1 receptor	XM_001489765	0.78911	1.48239e-12
A_69_P096901	IQGAP1	IQ motif containing GTPase activating protein 1	XM_005603294	0.774033	4.96347e-12
A_69_P074281	IRF6	interferon regulatory factor 6	XM_005609826	0.739269	6.07243e-11
A_69_P028651	ITGA2	integrin, alpha 2 (CD49B, alpha 2 subunit of VLA-2 receptor)	XM_005604279	0.716929	2.55953e-10
A_69_P064926	KCTD10	potassium channel tetramerization domain containing 10	-	0.717435	2.48062e-10
A_69_P027012	KDM4C	lysine (K)-specific demethylase 4C	XM_001492896	0.731593	1.00899e-10
A_69_P040691	KLF5	Kruppel-like factor 5 (intestinal)	XM_005601271	0.746866	3.61949e-11
A_69_P082366	KLHL36	kelch-like family member 36	XM_001502346	0.712563	3.34586e-10
A_69_P074306	LAMB3	laminin, beta 3	XM_001915795	0.706851	2.03941e-08
A_69_P125771	LIMA1	LIM domain and actin binding 1	XM_005611170	0.720503	2.04927e-10
A_69_P006001	LOC100051657	7-51 putative nonclassical MHC class I antigen	NM_001099765	0.735554	7.77842e-11
A_69_P037976	LOC100054114	patr class I histocompatibility antigen, A-2 alpha chain-like	XM_005603708	0.718466	2.32696e-10
A_69_P087021	LUZP1	leucine zipper protein 1	XM_003364440	0.785913	1.92897e-12
A_69_P021976	MAPK12	mitogen-activated protein kinase 12	-	0.75795	1.65331e-11
A_69_P010783	MARK2	MAP/microtubule affinity-regulating kinase 2	XM_005598266	0.714975	2.88696e-10
A_69_P066707	MBD1	methyl-CpG binding domain protein 1	-	0.735849	7.62818e-11
A_69_P057721	MBNL1	muscleblind-like splicing regulator 1	XM_005600996	0.747683	3.42038e-11
A_69_P054561	MDM2	MDM2 oncogene, E3 ubiquitin protein ligase	XM_005611373	0.721637	1.90853e-10
A_69_P070854	ME3	malic enzyme 3, NADP(+)-dependent, mitochondrial	-	0.749305	3.05536e-11
A_69_P117921	MHCB1	MHC Class I heavy chain	-	0.729681	1.14243e-10
A_69_P037996	MHCB3	MHC Class I heavy chain	XM_005613675	0.724499	1.5928e-10
A_69_P038031	MHCC1	MHC Class I heavy chain	-	0.73036	1.09326e-10
A_69_P021511	MKL1	megakaryoblastic leukemia (translocation) 1	XM_005606656	0.781454	2.76686e-12
A_69_P083456	MOB1B	MOB kinase activator 1B	XM_005608727	0.792872	1.08188e-12
A_69_P122211	MPEG1	macrophage-expressed gene 1 protein-like	XM_005598179	0.793854	6.80873e-11
A_69_P073424	MPZL1	myelin protein zero-like 1	XM_001490455	0.792707	7.4517e-11
A_69_P003971	MYH6	myosin, heavy Chain 6, cardiac muscle, alpha	XM_001489572	0.767021	8.47282e-12
A_69_P024986	MYH7	myosin, heavy Chain 6, cardiac muscle, beta	XM_005604592	0.772615	5.53794e-12
A_69_P021136	MYH9	myosin, heavy chain 9, non-muscle	XM_005606736	0.765324	5.58661e-10
A_69_P054076	MYL6	myosin, light chain 6, alkali, smooth muscle and non-muscle	XM_003365264	0.736694	7.2119e-11
A_69_P098246	MYO1E	myosin IE	XM_005603016	0.779608	3.20566e-12
A_69_P098281	MYZAP	myocardial zonula adherens protein	XM_001498313	0.794752	9.2235e-13
A_69_P081081	N4BP1	NEDD4 binding protein 1	XM_005608251	0.723285	1.7202e-10
A_69_P014931	NACC2	NACC family member 2, BEN and BTB (POZ) domain containing	XM_001495977	0.815009	1.49673e-13
A_69_P061846	NDST1	N-deacetylase/N-sulfotransferase (heparan glucosaminyl) 1	XM_005599294	0.708457	4.28839e-10
A_69_P095859	NDST2	N-deacetylase/N-sulfotransferase (heparan glucosaminyl) 2	XM_001503916	0.739862	5.83519e-11
A_69_P094292	NHLRC2	NHL repeat containing 2	XM_001495643	0.783157	2.41294e-12
A_69_P027586	NINJ1	uncharacterized LOC100146796	XM_005605162	0.70968	3.98432e-10
A_69_P104824	NPAT	nuclear protein, ataxia-telangiectasia locus	XM_005611551	0.726141	1.43453e-10
A_69_P050741	NPPC	snake venom metalloprotease inhibitor 02D01-like	XM_001498602	0.758557	1.58222e-11
A_69_P036455	NQO2	NAD(P)H dehydrogenase, quinone 2	XM_005603529	0.753281	2.30962e-11
A_69_P033366	NR1D1	nuclear receptor subfamily 1, group D, member 1	XM_005597437	0.727465	1.31796e-10
A_69_P076377	NRAS	neuroblastoma RAS viral (v-ras) oncogene homolog	XM_001500064	0.728635	1.22237e-10
A_69_P026686	OSTF1	osteoclast stimulating factor 1	XM_005605132	0.709384	4.05589e-10
A_69_P105881	PAPD7	PAP associated domain containing 7	XM_005604354	0.726505	1.40158e-10
A_69_P050051	PERP	PERP, TP53 apoptosis effector	XM_001504417	0.736112	7.49621e-11
A_69_P057631	PFN2	profilin 2	XM_005601068	0.784005	2.25308e-12
A_69_P073166	PIK3C2B	phosphatidylinositol-4-phosphate 3-kinase, catalytic subunit type 2 beta	XM_005609582	0.779545	3.22186e-12
A_69_P057376	PIK3CB	phosphatidylinositol-4-phosphate 3-kinase, catalytic subunit beta	XM_001495416	0.723444	1.703e-10
A_69_P042446	PLEKHA3	pleckstrin homology domain containing, family A member 3	XM_001917545	0.729662	1.14385e-10
A_69_P003706	PNLIP	pancreatic lipase	NM_001163949	0.703009	5.92953e-10
A_69_P108988	PNRC2	proline-rich nuclear receptor coactivator 2	XM_003364436	0.730962	1.0513e-10
A_69_P113215	POC1B	POC1 centriolar protein B	XM_005606498	0.784024	2.24946e-12
A_69_P117377	PPP1R12A	protein phosphatase 1, regulatory subunit 12A	XM_005606719	0.724592	1.58344e-10
A_69_P045861	PPP1R14A	protein phosphatase 1, regulatory subunit 14A	XM_005596224	0.769225	4.2569e-10
A_69_P059606	PPP1R21	protein phosphatase 1, regulatory subunit 21	XM_005600286	0.775789	4.33005e-12
A_69_P031466	PPP1R27	protein phosphatase 1, regulatory subunit 27	XM_001488397	0.712919	3.27399e-10
A_69_P029622	PRKCI	protein kinase C, iota	XM_001494860	0.791895	7.94045e-11
A_69_P059902	PRKD3	protein kinase D3	XM_001500870	0.710407	3.81316e-10
A_69_P086401	PTP4A2	protein tyrosine phosphatase type IVA, member 2	XM_001503862	0.733199	9.0838e-11
A_69_P065791	PUS1	pseudouridylate synthase 1	XM_005612700	0.793613	1.01612e-12
A_69_P114506	RALBP1	ralA binding protein 1	XM_001914741	0.704372	5.47082e-10
A_69_P054546	RAP1B	RAP1B, member of RAS oncogene family	-	0.715227	2.84272e-10
A_69_P040893	RAP2A	RAP2A, member of RAS oncogene family	XM_005601374	0.710033	3.9002e-10
A_69_P057456	RASA2	RAS p21 protein activator 2	XM_005601063	0.79061	1.30841e-12
Probe ID	Gene Symbol	Gene Name	GenBank ID	R2	p-value
A_69_P096936	RCCD1	RCC1 domain containing 1	XM_005603297	0.763175	1.12848e-11
A_69_P023651	RCOR1	REST corepressor 1	-	0.739437	6.00455e-11
A_69_P011106	RELA	v-rel avian reticuloendotheliosis viral oncogene homolog A	XM_005598458	0.728735	1.21452e-10
A_69_P119201	RIOK3	RIO kinase 3	XM_005612766	0.731444	1.01888e-10
A_69_P044221	RNF19A	ring finger protein 19A, E3 ubiquitin protein ligase	XM_001492262	0.706259	4.89067e-10
A_69_P024346	RNF24	ring finger protein 24	XM_003363897	0.763995	1.06197e-11
A_69_P035441	RPAIN	RPA interacting protein	XM_001504740	0.701434	6.50425e-10
A_69_P014825	RXRA	retinoid X receptor, alpha	XM_005605923	0.716999	2.54855e-10
A_69_P089771	SGMS2	sphingomyelin synthase 2	-	0.765209	9.70374e-12
A_69_P015792	SLC7A2	solute carrier family 7 (cationic amino acid transporter, y+ system), member 2	XM_005606363	0.80563	2.61518e-11
A_69_P004671	SMAD3	SMAD family member 3	XM_005602977	0.806326	2.46677e-11
A_69_P062921	SNX2	sorting nexin 2	-	0.718654	2.29993e-10
A_69_P079016	SP4	Sp4 transcription factor	XM_001497653	0.716442	2.63781e-10
A_69_P077891	SRPK2	SRSF protein kinase 2	XM_005609056	0.714836	2.91179e-10
A_69_P079837	SSMEM1	serine-rich single-pass membrane protein 1-like	XM_001502973	0.726385	1.4124e-10
A_69_P014321	ST6GALNAC4	ST6-N-acetylgalactosaminide alpha-2,6-sialyltransferase 4	XM_001501330	0.754075	2.18301e-11
A_69_P026071	TAF4	TAF4 RNA polymerase II, TATA box binding protein-associated factor, 135kDa	XM_001490975	0.711273	3.61842e-10
A_69_P058741	TCF7L1	transcription factor 7-like 1 (T-cell specific, HMG-box)	XM_005599869	0.741665	5.16663e-11
A_69_P001416	TES	testis derived transcript (3 LIM domains)	NM_001114149	0.749049	3.11039e-11
A_69_P047986	TMC4	transmembrane channel-like 4	XM_003362237	0.781507	1.75222e-10
A_69_P023031	TMED8	transmembrane emp24 protein transport domain containing 8	XM_005605374	0.786686	1.8107e-12
A_69_P021341	TMEM184B	transmembrane protein 184B	XM_001501382	0.749673	2.97767e-11
A_69_P043772	TMEM68	transmembrane protein 68	XM_005613141	0.726827	1.37294e-10
A_69_P087396	TMEM82	transmembrane protein 82	XM_005607612	0.795206	6.11763e-11
A_69_P016336	TMPRSS15	transmembrane protease, serine 15	XM_003364217	0.707694	4.48899e-10
A_69_P020576	TMTC3	transmembrane and tetratricopeptide repeat containing 3	XM_001915050	0.730838	1.05981e-10
A_69_P109746	TNFRSF21	tumor necrosis factor receptor superfamily, member 21	-	0.78468	2.13294e-12
A_69_P002191	TPM4	tropomyosin 4	XR_044458	0.740579	5.56036e-11
A_69_P068906	UBASH3B	ubiquitin associated and SH3 domain containing B	XM_001917568	0.82281	7.0419e-14
A_69_P096931	UNC45A	unc-45 homolog A (C. elegans)	XM_005602776	0.812288	1.93237e-13
A_69_P046759	VASP	vasodilator-stimulated phosphoprotein	XM_005596704	0.733449	8.93641e-11
A_69_P069606	VPS26B	vacuolar protein sorting 26 homolog B (S. pombe)	XM_001502943	0.718215	2.3635e-10
A_69_P084433	WDR1	WD repeat domain 1	XM_005609006	0.773216	5.28693e-12
A_69_P027581	WNK2	WNK lysine deficient protein kinase 2	XM_005605161	0.761423	1.28385e-11
A_69_P067836	XAB2	XPA binding protein 2	XM_001916939	0.748534	3.22401e-11
A_69_P092742	XIAP	X-linked inhibitor of apoptosis	XM_005614484	0.701633	6.4288e-10
A_69_P018816	XPO6	exportin 6	XM_001915898	0.730829	1.06043e-10
A_69_P025671	ZMYND8	zinc finger, MYND-type containing 8	XM_005604688	0.715237	2.84098e-10
A_69_P113116	unnamed	-	XM_001492879	0.704286	5.49879e-10
A_69_P114077	unnamed	-	XM_001494359	0.738401	6.4362e-11
A_69_P110476	unnamed	-	XM_005603294	0.72507	1.53603e-10
A_69_P107575	unnamed	-	XM_005604168	0.701985	6.29734e-10
A_69_P116506	unnamed	-	XM_005610220	0.737527	6.82292e-11
A_69_P104956	unnamed	-	XM_005611198	0.754232	1.1809e-09
A_69_P072686	unnamed	-	XM_005612322	0.745736	3.91277e-11
A_69_P114438	unnamed	-	XM_005612695	0.739908	5.81719e-11
A_69_P037801	unnamed	-	XR_289110	0.709081	4.13054e-10
A_69_P113106	unnamed	-	-	0.716033	2.70505e-10
A_69_P114436	unnamed	-	-	0.733794	8.736e-11
A_69_P114437	unnamed	-	-	0.722047	1.85996e-10
A_69_P114561	unnamed	-	-	0.704132	5.54903e-10
A_69_P103926	unnamed	-	-	0.760775	1.34617e-11
A_69_P105416	unnamed	-	-	0.784641	2.13975e-12
A_69_P105417	unnamed	-	-	0.77727	3.85601e-12
A_69_P108121	unnamed	-	-	0.785252	2.03598e-12
A_69_P108349	unnamed	-	-	0.77646	2.53868e-10
A_69_P108350	unnamed	-	-	0.794024	6.71796e-11
A_69_P108348	unnamed	-	-	0.708589	4.25444e-10
A_69_P108347	unnamed	-	-	0.788601	1.02492e-10
A_69_P108586	unnamed	-	-	0.761893	7.06908e-10
A_69_P109894	unnamed	-	-	0.759438	1.48413e-11
A_69_P109893	unnamed	-	-	0.782097	2.62792e-12
A_69_P109895	unnamed	-	-	0.766233	8.98907e-12
A_69_P109891	unnamed	-	-	0.745326	4.02478e-11
A_69_P109892	unnamed	-	-	0.744988	4.11917e-11
A_69_P101891	unnamed	-	-	0.775595	2.70293e-10
A_69_P104887	unnamed	-	-	0.757155	1.75094e-11
A_69_P105077	unnamed	-	-	0.707536	4.53188e-10
A_69_P104886	unnamed	-	-	0.762813	1.15904e-11
A_69_P107047	unnamed	-	-	0.75388	2.21339e-11
A_69_P108481	unnamed	-	-	0.722944	1.75765e-10
A_69_P105956	unnamed	-	-	0.701494	6.48168e-10
A_69_P107046	unnamed	-	-	0.757262	1.73748e-11
A_69_P114951	unnamed	-	-	0.796074	5.70935e-11
A_69_P116931	unnamed	-	-	0.756083	1.89117e-11

## Sheet: Sup T4 cluster 2 x
Probe ID	Gene Symbol	Gene Name	GenBank ID	R2	p-value
A_69_P068776	ABCG4	ATP-binding cassette, sub-family G (WHITE), member 4	XM_001917435	0.766143	5.27869e-10
A_69_P070056	ACP5	acid phosphatase 5, tartrate resistant	NM_001246672	0.724542	7.47053e-09
A_69_P022606	ACTN1	actinin, alpha 1	CX592246	0.774804	2.86187e-10
A_69_P001811	ACTN3	actinin, alpha 3	NM_001163869	0.77111	3.72638e-10
A_69_P045916	ACTN4	actinin, alpha 4	XM_005614733	0.799471	4.34448e-11
A_69_P041871	ACVR1C	activin A receptor, type IC	-	0.719479	1.00244e-08
A_69_P008266	ADCK3	AarF domain containing kinase 3	-	0.701666	2.70513e-08
A_69_P081106	ADCY7	adenylate cyclase 7	XM_005608520	0.757746	9.35203e-10
A_69_P019603	ADCY9	adenylate cyclase 9	XM_001502248	0.780422	1.8989e-10
A_69_P061916	AFAP1L1	actin filament associated protein 1-like 1	XM_005599697	0.702672	2.56194e-08
A_69_P076992	ALG14	ALG14, UDP-N-acetylglucosaminyltransferase subunit	CX598500	0.723106	8.12498e-09
A_69_P122103	AMOT	angiomotin	XM_005614426	0.716091	1.21673e-08
A_69_P044376	ANGPT1	angiopoietin 1	XM_001494946	0.77294	3.2715e-10
A_69_P012111	APBB1IP	amyloid beta (A4) precursor protein-binding, family B, member 1 interacting protein	XM_001915845	0.729474	1.15783e-10
A_69_P018751	APOBR	apolipoprotein B receptor	XM_001496643	0.773229	3.20458e-10
A_69_P089106	ARHGAP10	Rho GTPase activating protein 10	XM_005607916	0.813872	1.29157e-11
A_69_P012164	ARHGAP21	Rho GTPase activating protein 21	XM_001496428	0.783481	1.51202e-10
A_69_P050866	ARL4C	ADP-ribosylation factor-like 4C	XM_005610737	0.749311	1.628e-09
A_69_P053482	ATF7	activating transcription factor 7	CX602697	0.719769	9.85845e-09
A_69_P022542	ATP6V1D	ATPase, H+ transporting, lysosomal 34kDa, V1 subunit D	JL616790	0.702309	2.61279e-08
A_69_P108917	BAIAP2	BAI1-associated protein 2	XM_001489343	0.726249	6.75698e-09
A_69_P047386	BCL2L12	BCL2-like 12 (proline rich)	CX599899	0.754841	1.1344e-09
A_69_P042991	BMPR2	bone morphogenetic protein receptor, type II (serine/threonine kinase)	-	0.753785	1.2162e-09
A_69_P088406	BNIP3L	BCL2/adenovirus E1B 19kDa interacting protein 3-like	JL638007	0.747844	1.78929e-09
A_69_P024846	BPIFB1	BPI fold containing family B, member 1	XM_001498737	0.717931	1.09557e-08
A_69_P090123	CA5B	carbonic anhydrase VB, mitochondrial	XM_005614010	0.827818	3.62999e-12
A_69_P094167	CACUL1	CDK2-associated, cullin domain 1	XM_001494080	0.715631	1.24895e-08
A_69_P030996	CBLB	Cbl proto-oncogene B, E3 ubiquitin protein ligase	XM_001503354	0.71804	1.08873e-08
A_69_P031626	CBX4	chromobox homolog 4	XM_005597875	0.788286	1.05008e-10
A_69_P031633	CBX8	chromobox homolog 8	XM_001490372	0.726395	6.69893e-09
A_69_P064757	CCDC117	coiled-coil domain containing 117	XM_005612536	0.706892	2.03476e-08
A_69_P085741	CCDC30	coiled-coil domain containing 30	XM_005607146	0.777179	2.40936e-10
A_69_P035931	CCDC42	coiled-coil domain containing 42	XM_001504830	0.75622	1.03535e-09
A_69_P030197	CCDC50	coiled-coil domain containing 50	XM_005602100	0.750812	1.47712e-09
A_69_P023776	CEP170B	centrosomal protein 170B	XM_005605564	0.79113	8.42842e-11
A_69_P016209	CGGBP1	CGG triplet repeat binding protein 1	XM_005606097	0.742694	2.48194e-09
A_69_P025091	CNBD2	cyclic nucleotide-binding domain-containing protein 2-like	XM_001501888	0.779945	1.96711e-10
A_69_P053561	COPZ1	coatomer protein complex, subunit zeta 1	JL616259	0.7036	2.43606e-08
A_69_P106881	CORO1C	coronin, actin binding protein, 1C	XM_005612502	0.779904	1.97301e-10
A_69_P005016	CP	ceruloplasmin	AF506976	0.724279	1.61516e-10
A_69_P128876	CPNE1	copine I	NM_001171745	0.71764	1.11393e-08
A_69_P020421	CSRP2	cysteine and glycine-rich protein 2	DN508692	0.75981	8.14092e-10
A_69_P107507	CTNNBIP1	catenin, beta interacting protein 1	XM_003364450	0.742654	2.48815e-09
A_69_P011571	CTTN	cortactin	CX604737	0.710389	3.81733e-10
A_69_P118036	CYP4F3	leukotriene-B(4) omega-hydroxylase 2-like	XM_001915237	0.744044	4.39446e-11
A_69_P046701	DACT3	dishevelled binding antagonist of beta catenin 3	XM_005596344	0.801935	3.55304e-11
A_69_P067516	DAPK3	death-associated protein kinase 3	XM_001503352	0.817651	9.24701e-12
A_69_P078366	DDC	dopa decarboxylase (aromatic L-amino acid decarboxylase)	XM_001498321	0.718935	1.0343e-08
A_69_P071084	DGAT2	diacylglycerol O-acyltransferase 2	CD464263	0.811016	1.65512e-11
A_69_P054011	DNAJC14	DnaJ (Hsp40) homolog, subfamily C, member 14	XM_001504784	0.736082	3.74116e-09
A_69_P001557	DNASE1	deoxyribonuclease I	NM_001082514	0.763697	6.24909e-10
A_69_P093546	DNASE1L1	deoxyribonuclease I-like 1	XM_005614646	0.71766	1.11266e-08
A_69_P070136	DOCK6	dedicator of cytokinesis 6	XM_001916366	0.75047	1.5103e-09
A_69_P058866	DQX1	DEAQ box RNA-dependent ATPase 1	XM_001498853	0.796235	5.63669e-11
A_69_P065306	DTX1	E3 ubiquitin-protein ligase 1	XM_005612681	0.772494	3.37722e-10
A_69_P042542	DUSP19	dual specificity phosphatase 19	XM_005601623	0.766301	5.22131e-10
A_69_P001401	EFNB2	ephrin-B2	NM_001114943	0.710485	1.66787e-08
A_69_P100881	EGLN3	egl-9 family hypoxia-inducible factor 3	JL640306	0.715836	1.23446e-08
A_69_P059377	EHBP1	EH domain binding protein 1	JL622356	0.728263	5.99709e-09
A_69_P079446	ELMO1	engulfment and cell motility 1	XM_005609300	0.779116	2.09081e-10
A_69_P100586	EMC9	ER membrane protein complex subunit 9	XM_001918328	0.73364	4.34177e-09
A_69_P025099	EPB41L1	erythrocyte membrane protein band 4.1-like 1	CX603690	0.718794	1.04268e-08
A_69_P033426	ERBB2	v-erb-b2 avian erythroblastic leukemia viral oncogene homolog 2	XM_001501105	0.781755	1.72018e-10
A_69_P054056	ERBB3	v-erb-b2 avian erythroblastic leukemia viral oncogene homolog 3	XM_005611415	0.787329	1.12992e-10
A_69_P022101	ERO1	ER oxidoreductin 1	JL620183	0.702824	5.99417e-10
A_69_P078887	ETV1	ets variant 1	XM_005609238	0.740023	2.93317e-09
A_69_P079916	EXOC4	exocyst complex component 4	XM_005609413	0.760112	7.97682e-10
A_69_P074486	F11R	F11 receptor	XM_001503884	0.764102	6.0776e-10
A_69_P030556	FAM162A	family with sequence similarity 162, member A	JL630852	0.71573	1.24192e-08
Probe ID	Gene Symbol	Gene Name	GenBank ID	R2	p-value
A_69_P012341	FAM188A	family with sequence similarity 188, member A	JL616524	0.73082	5.14768e-09
A_69_P027838	FAM32A	family with sequence similarity 32, member A	BM734656	0.719195	1.01895e-08
A_69_P076282	FAM46C	family with sequence similarity 46, member C	JL624670	0.738955	3.13429e-09
A_69_P044666	FAM49B	family with sequence similarity 49, member B	HQ890119	0.749929	1.56418e-09
A_69_P036935	FAM65B	family with sequence similarity 65, member B	JL637026	0.707892	1.92577e-08
A_69_P036221	FAM83G	family with sequence similarity 83, member G	XM_001918393	0.738891	3.14665e-09
A_69_P087391	FBLIM1	filamin binding LIM protein 1	XM_005607500	0.789555	9.52292e-11
A_69_P015764	FGF20	fibroblast growth factor 20	XM_001488229	0.814755	1.19529e-11
A_69_P093532	FLNA	filamin A, alpha	XM_001915293	0.763497	6.33543e-10
A_69_P124111	FOXN3	forkhead box N3	XM_005605395	0.824139	5.12393e-12
A_69_P040016	FRY	furry homolog (Drosophila)	-	0.707568	1.96045e-08
A_69_P083836	FRYL	FRY-like	JL620901	0.727603	6.23669e-09
A_69_P096828	FSD2	fibronectin type III and SPRY domain containing 2	XM_005602758	0.714075	1.36383e-08
A_69_P022506	FUT8	fucosyltransferase 8 (alpha (1,6) fucosyltransferase)	JL641525	0.741597	2.65882e-09
A_69_P068601	FXYD6	FXYD domain containing ion transport regulator 6	XM_001502701	0.76916	4.27643e-10
A_69_P049426	FYN	tyrosine-protein kinase FYN	XM_005596884	0.703989	2.38502e-08
A_69_P020601	GALNT4	UDP-N-acetyl-alpha-D-galactosamine:polypeptide N-acetylgalactosaminyltransferase 4	XM_005606501	0.757365	9.59324e-10
A_69_P053150	GALNT6	UDP-N-acetyl-alpha-D-galactosamine:polypeptide N-acetylgalactosaminyltransferase 6	XM_005611198	0.744546	2.20808e-09
A_69_P078816	GLCCI1	glucocorticoid induced transcript 1	JL616964	0.781579	1.74282e-10
A_69_P020386	GLIPR1	GLI pathogenesis-related 1	XM_005606486	0.72576	6.9546e-09
A_69_P107702	GNG12	guanine nucleotide binding protein (G protein), gamma 12	JL629372	0.741289	2.71044e-09
A_69_P014576	GPR107	G-protein coupled receptor 107	XM_005606041	0.715536	1.25564e-08
A_69_P056031	GPX1	glutathione peroxidase 1	NM_001166479	0.773136	3.22579e-10
A_69_P094138	GRK5	G-protein coupled receptor kinase 5	XM_005602200	0.8261	4.26791e-12
A_69_P082396	GSE1	Gse1 coiled-coil protein	XM_005608471	0.715437	2.8063e-10
A_69_P014696	GTF3C4	general transcription factor IIIC, polypeptide 4, 90kDa	JL624968	0.759022	8.5848e-10
A_69_P005221	H1T	testis-specific histone H1t	NM_001256951	0.751172	2.68057e-11
A_69_P022371	HIF1A	hypoxia inducible factor 1, alpha subunit (basic helix-loop-helix transcription factor)	HQ890034	0.70947	3.03152e-09
A_69_P060656	HPCAL1	hippocalcin-like 1	XM_001503553	0.718423	2.33313e-10
A_69_P065156	HSPB8	heat shock 22kDa protein 8	XM_001490413	0.738741	3.17611e-09
A_69_P108979	IGF1R	insulin-like growth factor 1 receptor	XM_001489765	0.707567	4.52335e-10
A_69_P069726	IL27RA	interleukin 27 receptor, alpha	DN506127	0.757851	1.66515e-11
A_69_P047436	IL4I1	interleukin 4 induced 1	XM_005596742	0.772326	3.41805e-10
A_69_P043336	IL7	interleukin 7	JL624638	0.785305	1.31782e-10
A_69_P015946	IRF2	interferon regulatory factor 2	XM_005606399	0.741797	2.62565e-09
A_69_P052387	ITPR2	inositol 1,4,5-trisphosphate receptor, type 2	XM_005610991	0.735468	3.88447e-09
A_69_P033121	JUP	junction plakoglobin	XM_005597404	0.733792	4.30206e-09
A_69_P040726	KCTD12	potassium channel tetramerization domain containing 12	-	0.7803	1.91613e-10
A_69_P051327	KDM5A	lysine (K)-specific demethylase 5A	JL620095	0.71239	1.49939e-08
A_69_P060666	KLF11	Kruppel-like factor 11	XM_005600308	0.707495	4.54287e-10
A_69_P033516	LASP1	LIM and SH3 protein 1	XM_005614843	0.789839	9.31601e-11
A_69_P003766	LIPA	lipase A, lysosomal acid, cholesterol esterase	CX595793	0.718842	1.03983e-08
A_69_P027766	LOC100062102	cytochrome P450 4F6-like	XM_001500818	0.707352	4.58184e-10
A_69_P040392	LRCH1	leucine-rich repeats and calponin homology (CH) domain containing 1	JL621073	0.720112	2.10008e-10
A_69_P036943	LRRC16A	leucine rich repeat containing 16A	JL639121	0.796278	5.61734e-11
A_69_P001581	LY96	lymphocyte antigen 96	NM_001081898	0.776275	2.57304e-10
A_69_P043761	LYN	v-yes-1 Yamaguchi sarcoma viral related oncogene homolog	JL637794	0.799069	4.48845e-11
A_69_P063142	MAN2A1	mannosidase, alpha, class 2A, member 1	HQ889850	0.747351	1.84678e-09
A_69_P049017	MANEA	mannosidase, endo-alpha	JL640542	0.75788	9.26844e-10
A_69_P054542	MDM1	Mdm1 nuclear protein homolog (mouse)	XM_005611424	0.751364	1.42509e-09
A_69_P057669	MED12L	mediator complex subunit 12-like	XM_001917728	0.731888	9.89753e-11
A_69_P003381	MET	met proto-oncogene (hepatocyte growth factor receptor)	NM_001114147	0.727954	6.10812e-09
A_69_P087516	MFN2	mitofusin 2	XM_005607618	0.74204	2.58598e-09
A_69_P085866	MFSD2A	major facilitator superfamily domain containing 2A	XM_003364401	0.77076	3.82014e-10
A_69_P071086	MOGAT2	monoacylglycerol O-acyltransferase 2	XM_005612032	0.7487	1.69347e-09
A_69_P055931	MST1R	macrophage stimulating 1 receptor (c-met-related tyrosine kinase)	XM_001494042	0.746233	1.98362e-09
A_69_P075351	MUC1	mucin 1, cell surface associated	XM_005610050	0.794572	6.43334e-11
A_69_P034521	MYO1D	myosin ID	XM_005597952	0.780164	1.93551e-10
A_69_P027901	MYO9B	myosin IXB	XM_005604167	0.706123	4.93053e-10
A_69_P056271	NBEAL2	neurobeachin-like 2	XM_001916568	0.780932	1.82853e-10
A_69_P057326	NCK1	NCK adaptor protein 1	CD465296	0.78477	1.37228e-10
A_69_P033646	NFE2L1	nuclear factor, erythroid 2-like 1	XM_005597463	0.752283	1.34211e-09
A_69_P083732	NMU	neuromedin u	-	0.774197	2.98957e-10
A_69_P087531	NPPB	natriuretic peptide B	XM_005607522	0.769515	7.0185e-12
A_69_P095666	PALD1	phosphatase domain containing, paladin 1	XM_005602582	0.789057	9.89611e-11
A_69_P025606	PCIF1	PDX1 C-terminal inhibiting factor 1	CD471596	0.747145	1.87126e-09
A_69_P089541	PDE5A	phosphodiesterase 5A, cGMP-specific	XM_001502305	0.789271	1.46274e-12
A_69_P050731	PDE6D	phosphodiesterase 6D, cGMP-specific, rod, delta	JL638433	0.771535	3.61594e-10
A_69_P106316	PDIA4	protein disulfide isomerase family A member 4	CX604092	0.72161	8.86333e-09
Probe ID	Gene Symbol	Gene Name	GenBank ID	R2	p-value
A_69_P107322	PDIA5	protein disulfide isomerase family A member 5	DN509844	0.777372	2.37566e-10
A_69_P060631	PDIA6	protein disulfide isomerase family A, member 6	JL633638	0.768254	4.5569e-10
A_69_P108914	PDIA7	protein disulfide isomerase family A, member 7	CX599622	0.804457	2.88411e-11
A_69_P110291	PDIA9	protein disulfide isomerase family A, member 9	CX602538	0.759619	8.24652e-10
A_69_P061116	PDLIM7	PDZ and LIM domain protein 7	CX604663	0.761887	7.07174e-10
A_69_P091373	PDZD11	PDZ domain containing 11	JL615863	0.71215	1.51976e-08
A_69_P022192	PELI2	pellino E3 ubiquitin protein ligase family member 2	XM_001915654	0.727317	6.34362e-09
A_69_P002676	PER2	period homolog 2 (Drosophila)	XM_001496867	0.700769	6.7628e-10
A_69_P090302	PHEX	phosphate regulating endopeptidase homolog, X-linked	XM_001493470	0.719958	9.75149e-09
A_69_P089720	PLA2G12A	phospholipase A2, group XIIA	JL640117	0.732112	9.75367e-11
A_69_P057056	PLCL2	phospholipase C-like 2	JL638527	0.796643	5.45609e-11
A_69_P051521	PLEKHG6	pleckstrin homology domain containing, family G (with RhoGef domain) member 6	XM_001495448	0.809466	1.89047e-11
A_69_P022561	PLEKHH1	pleckstrin homology domain containing, family H (with MyTH4 domain) member 1	XM_001916186	0.79369	6.89753e-11
A_69_P021986	PLXNB2	plexin B2	XM_001914904	0.718395	1.06683e-08
A_69_P020597	POC1B	POC1 centriolar protein B	XM_005606498	0.743034	2.42937e-09
A_69_P072381	PPFIBP2	PTPRF interacting protein, binding protein 2 (liprin beta 2)	JL625393	0.718265	1.07477e-08
A_69_P085736	PPIH	peptidylprolyl isomerase H (cyclophilin H)	CX601342	0.758961	8.62015e-10
A_69_P045136	PPP1R16A	protein phosphatase 1 regulatory subunit 16A	XM_005613420	0.728376	5.95691e-09
A_69_P059267	PPP3R1	protein phosphatase 3, regulatory subunit B, alpha	XM_001493664	0.73942	3.04529e-09
A_69_P126751	PRKCE	protein kinase C, epsilon	XM_001499053	0.711349	1.58935e-08
A_69_P079241	PRR15	proline rich 15	XM_005609277	0.730779	5.1603e-09
A_69_P032411	PRR29	chromosome 11 open reading frame, human C17orf72	XM_005597272	0.746801	1.91298e-09
A_69_P073082	PRRG4	proline rich Gla (G-carboxyglutamic acid) 4 (transmembrane)	XM_001502780	0.745197	2.1188e-09
A_69_P070846	PRSS23	protease, serine, 23	CX603637	0.729874	5.44771e-09
A_69_P026211	PTK6	protein tyrosine kinase 6	XM_001492768	0.797461	5.10958e-11
A_69_P074511	PVRL4	poliovirus receptor-related 4	XM_005609870	0.750029	1.55409e-09
A_69_P057254	RAB6B	RAB6B, member RAS oncogene family	XM_005600940	0.808164	2.11228e-11
A_69_P040892	RAP2A	Ras-related protein 2A	XM_005601374	0.735683	7.71244e-11
A_69_P081151	RBL2	retinoblastoma-like 2 (p130)	JL639792	0.731708	4.87994e-09
A_69_P045521	RBM42	RNA binding motif protein 42	XM_001492237	0.752269	1.34334e-09
A_69_P036826	RNF144B	ring finger protein 144B	XM_005603598	0.820875	6.91465e-12
A_69_P029167	ROPN1L	rhophilin associated tail protein 1-like	XM_001917350	0.725119	7.22195e-09
A_69_P090651	RPGR	retinitis pigmentosa GTPase regulator	JL628161	0.789555	9.523e-11
A_69_P095836	SEC24C	SEC24 family, member C (S. cerevisiae)	XM_005602483	0.751377	1.42386e-09
A_69_P066961	SERPINB5	serpin peptidase inhibitor, clade B (ovalbumin), member 5	XM_001490854	0.804748	2.81506e-11
A_69_P045106	SLC39A4	solute carrier family 39 (zinc transporter), member 4, zrt- and Irt-like protein 4	XM_005613417	0.785062	1.34231e-10
A_69_P089306	SLC7A11	solute carrier family 7 (anionic amino acid transporter light chain, xc- system), member 11	-	0.727841	1.28647e-10
A_69_P091401	SLC7A3	solute carrier family 7 (cationic amino acid transporter, y+ system), member 3	JL624757	0.738749	3.17459e-09
A_69_P002581	SLC7A9	solute carrier family 7 (amino acid transporter light chain, bo,+ system), member 9	XM_001489968	0.724295	7.57955e-09
A_69_P019616	SLX4	structure-specific endonuclease subunit 4	XM_001499278	0.82208	6.19466e-12
A_69_P004687	SMAD5	SMAD family member 5	NM_001163888	0.74145	2.68341e-09
A_69_P062916	SNX24	sorting nexin 24	XM_005599481	0.773557	3.13015e-10
A_69_P025751	SPATA2	spermatogenesis associated 2	XM_001501197	0.737136	3.50672e-09
A_69_P029232	SRD5A1	steroid-5-alpha-reductase, alpha polypeptide 1	XM_005604356	0.718897	1.03654e-08
A_69_P017976	SRRM3	serine/arginine repetitive matrix 3	XM_005598669	0.748286	1.73924e-09
A_69_P069486	ST3GAL4	ST3 beta-galactoside alpha-2,3-sialyltransferase 4	XM_005611701	0.815147	1.15484e-11
A_69_P031116	ST3GAL6	ST3 beta-galactoside alpha-2,3-sialyltransferase 6	JL639298	0.782651	1.60899e-10
A_69_P014316	ST6GALNAC6	ST6-N-acetylgalactosaminide alpha-2,6-sialyltransferase 6	XM_005605807	0.782057	1.6819e-10
A_69_P052407	STK38L	serine/threonine kinase 38 like	JL615980	0.808068	2.12956e-11
A_69_P097806	STOML1	stomatin (EPB72)-like 1	XM_005602944	0.77953	2.02813e-10
A_69_P012022	SVIL	supervillin	CX594198	0.80184	3.58071e-11
A_69_P072586	SWAP70	SWAP switching B-cell complex 70kDa subunit	CX596099	0.737051	3.52518e-09
A_69_P054906	SYN2	synapsin II	JL636065	0.805437	2.6577e-11
A_69_P090501	TAB3	TGF-beta activated kinase 1/MAP3K7 binding protein 3	XM_005614055	0.753082	1.27369e-09
A_69_P124301	TAOK3	TAO kinase 3	JL618245	0.703119	2.5005e-08
A_69_P075782	TDRKH	tudor and KH domain containing	JL621221	0.743359	2.38012e-09
A_69_P004656	TH	tyrosine hydroxylase	AB071421	0.749976	1.55948e-09
A_69_P007761	TIAM2	T-cell lymphoma invasion and metastasis 2	CX604356	0.778791	2.14139e-10
A_69_P051432	TIGAR	chromosome 6 open reading frame, human C12orf5	XM_001491392	0.702255	6.19824e-10
A_69_P067481	TJP3	tight junction protein 3	XM_005611759	0.770294	3.9481e-10
A_69_P055581	TMEM110	transmembrane protein 110	XM_005600557	0.711035	1.61749e-08
A_69_P068858	TMEM136	transmembrane protein 136	XM_001503270	0.715593	1.25162e-08
A_69_P093510	TMEM187	transmembrane protein 187	XM_005614633	0.706166	2.11758e-08
A_69_P013231	TMEM246	transmembrane protein 246	XM_005605664	0.780888	1.83459e-10
A_69_P020241	TMEM8A	transmembrane protein 8A	XM_005599125	0.706992	2.02366e-08
A_69_P012322	TRDMT1	tRNA aspartic acid methyltransferase 1	JL618941	0.782495	1.62788e-10
A_69_P002576	TRIB1	tribbles homolog 1 (Drosophila)	XM_001497655	0.739817	2.97095e-09
A_69_P072181	TRIM3	tripartite motif containing 3	XM_005612118	0.747802	3.39229e-11
A_69_P067156	TSHZ1	teashirt zinc finger homeobox 1	XM_005612978	0.713487	1.40981e-08
Probe ID	Gene Symbol	Gene Name	GenBank ID	R2	p-value
A_69_P096671	TSPAN14	tetraspanin 14	CX605253	0.720248	2.08223e-10
A_69_P019371	TXNDC11	thioredoxin domain containing 11	CX605252	0.773591	3.1224e-10
A_69_P011469	UNC93B1	unc-93 homolog B1 (C. elegans)	CX598557	0.731254	5.0151e-09
A_69_P068821	USP2	ubiquitin specific peptidase 2	XM_001501200	0.740564	2.83602e-09
A_69_P084773	UVSSA	UV-stimulated scaffold protein A	XM_005608947	0.72408	7.67553e-09
A_69_P076832	VAV3	vav 3 guanine nucleotide exchange factor	CX599233	0.747121	1.87423e-09
A_69_P054921	VGLL4	vestigial like 4 (Drosophila)	XM_005600368	0.7532	1.26383e-09
A_69_P065591	VPS37B	vacuolar protein sorting 37 homolog B (S. cerevisiae)	XM_005612623	0.774735	2.87613e-10
A_69_P016042	WDR17	WD repeat domain 17	XM_005606414	0.744293	2.24372e-09
A_69_P080186	WEE2	WEE1 homolog 2 (S. pombe)	XM_001496085	0.729996	5.40822e-09
A_69_P064751	XBP1	basic leucine zipper transcriptional factor ATF-like 2-like	DN507369	0.759039	8.5747e-10
A_69_P067151	ZADH2	zinc binding alcohol dehydrogenase domain containing 2	XM_005612977	0.729186	5.67639e-09
A_69_P105271	ZBTB38	zinc finger and BTB domain containing 38	CD536068	0.724274	7.58887e-09
A_69_P018606	ZG16	zymogen granule protein 16	XM_001501605	0.824524	4.94399e-12
A_69_P095946	ZMIZ1	zinc finger, MIZ-type containing 1	XM_005602523	0.789989	9.20852e-11
A_69_P012731	ZMYND11	zinc finger, MYND-type containing 11	JL619470	0.701472	2.73359e-08
A_69_P080416	ZYX	zyxin	CX602081	0.760039	8.01598e-10
A_69_P102941	unnamed	-	CD464165	0.712106	1.52346e-08
A_69_P129542	unnamed	-	CD465830	0.761658	7.18286e-10
A_69_P104252	unnamed	-	CD468881	0.721822	8.75486e-09
A_69_P116497	unnamed	-	CX592223	0.70434	2.33992e-08
A_69_P111532	unnamed	-	CX604925	0.70721	1.99943e-08
A_69_P111671	unnamed	-	CX605160	0.771853	3.53512e-10
A_69_P111680	unnamed	-	CX605161	0.721878	8.72679e-09
A_69_P111726	unnamed	-	CX605229	0.803944	3.0098e-11
A_69_P112046	unnamed	-	CX605870	0.737964	3.33229e-09
A_69_P112066	unnamed	-	CX605920	0.700108	2.94184e-08
A_69_P117536	unnamed	-	DN508257	0.791347	8.28736e-11
A_69_P113499	unnamed	-	DN508666	0.804843	2.79304e-11
A_69_P113850	unnamed	-	DN509305	0.710653	3.75702e-10
A_69_P114321	unnamed	-	DN510125	0.733419	4.40054e-09
A_69_P114542	unnamed	-	DN510508	0.743124	2.41571e-09
A_69_P114620	unnamed	-	DN510680	0.748407	1.72571e-09
A_69_P117796	unnamed	-	JL621232	0.755649	1.0753e-09
A_69_P123391	unnamed	-	JL640016	0.706837	4.72515e-10
A_69_P116161	unnamed	-	JL640533	0.726587	6.62345e-09
A_69_P024021	unnamed	-	XM_001489672	0.781057	1.81171e-10
A_69_P105128	unnamed	-	XM_001916562	0.703853	2.40273e-08
A_69_P093866	unnamed	-	XM_005602157	0.821279	6.66516e-12
A_69_P104411	unnamed	-	-	0.742306	2.54314e-09
A_69_P104471	unnamed	-	-	0.717124	1.14721e-08
A_69_P027776	unnamed	-	-	0.737438	6.8638e-11
A_69_P093261	unnamed	-	-	0.771589	3.60209e-10
A_69_P101687	unnamed	-	-	0.711574	3.55301e-10
A_69_P101688	unnamed	-	-	0.725877	6.90662e-09
A_69_P104412	unnamed	-	-	0.741916	2.60609e-09
A_69_P104472	unnamed	-	-	0.725166	7.20179e-09
A_69_P104473	unnamed	-	-	0.725228	7.17576e-09
A_69_P125781	unnamed	-	-	0.730211	5.33888e-09
A_69_P104413	unnamed	-	-	0.747175	1.86769e-09

## Sheet: Sup T4 cluster 3 x
Probe ID	Gene Symbol	Gene Name	GenBank ID	R2	p-value
A_69_P037171	ABT1	activator of basal transcription 1	DN505914	0.705112	3.89352e-09
A_69_P029221	ADCY2	adenylate cyclase 2 (brain)	XM_001917534	0.725188	1.18965e-09
A_69_P089786	AIMP1	aminoacyl tRNA synthetase complex-interacting multifunctional protein 1	HQ889991	0.722262	1.42165e-09
A_69_P027731	AKAP8	A kinase (PRKA) anchor protein 8	XM_005604160	0.74778	2.80689e-10
A_69_P031451	ALYREF	Aly/REF export factor	CX592127	0.71952	1.77881e-11
A_69_P099177	ARHGAP11A	Rho GTPase activating protein 11A	XM_001503656	0.702572	4.4971e-09
A_69_P052391	ASUN	asunder spermatogenesis regulator	JL640653	0.70588	3.7266e-09
A_69_P015472	BAG4	BCL2-associated athanogene 4	JL637289	0.717584	2.01584e-11
A_69_P118176	C11H17orf85	chromosome 11 open reading frame, human C17orf85	XM_005597667	0.766295	5.22359e-10
A_69_P075196	CCT3	chaperonin containing TCP1, subunit 3 (gamma)	JL616238	0.71105	2.7659e-09
A_69_P029181	CCT5	chaperonin containing TCP1, subunit 5 (epsilon)	JL615986	0.702798	4.44015e-09
A_69_P041216	CDC16	cell division cycle 16	JL617124	0.726885	1.07185e-09
A_69_P008362	CNIH4	cornichon family AMPA receptor auxiliary protein 4	JL616008	0.72539	1.17498e-09
A_69_P090147	CTPS2	CTP synthase 2	JL639858	0.707388	3.41806e-09
A_69_P044321	DCAF13	DDB1 and CUL4 associated factor 13	JL616540	0.721987	1.44547e-09
A_69_P081036	DNAJA2	DnaJ (Hsp40) homolog, subfamily A, member 2	JL615959	0.725299	1.21835e-11
A_69_P004097	EWSR1	EWS RNA binding protein 1	AY246735	0.707484	3.8195e-11
A_69_P008177	EXO1	exonuclease 1	XM_001491483	0.713871	2.34525e-09
A_69_P050501	FARSB	phenylalanyl-tRNA synthetase, beta subunit	CD470357	0.707881	3.32259e-09
A_69_P028701	FGF10	fibroblast growth factor 10	XM_001498109	0.700672	5.00512e-09
A_69_P079282	GARS	glycyl-tRNA synthetase	JL616340	0.720557	1.57584e-09
A_69_P039456	GCLC	glutamate-cysteine ligase, catalytic subunit	XM_001503180	0.724246	1.26016e-09
A_69_P112874	GCN20/ABCF1	ATP-binding cassette, sub-family F	DN506754	0.735123	6.40172e-10
A_69_P096961	GDPGP1	GDP-D-glucose phosphorylase 1	XM_001498866	0.714712	2.23207e-09
A_69_P057477	GK5	glycerol kinase 5 (putative)	XM_001494143	0.704398	4.0551e-09
A_69_P121231	GLS	glutaminase	XM_005601737	0.713391	2.41235e-09
A_69_P057776	GMPS	guanine monphosphate synthase	XM_001488228	0.731932	7.83141e-10
A_69_P055621	GNL3	guanine nucleotide binding protein-like 3 (nucleolar)	JL617410	0.741754	4.17759e-10
A_69_P084578	GRPEL1	GrpE-like 1, mitochondrial (E. coli)	CX595321	0.703804	4.19422e-09
A_69_P066622	HAUS1	HAUS augmin-like complex, subunit 1	JL615909	0.718581	1.7741e-09
A_69_P049716	HINT3	histidine triad nucleotide binding protein 3	XM_005596911	0.734859	6.5101e-10
A_69_P083152	HNRNPD	heterogeneous nuclear ribonucleoprotein D	CX601862	0.702398	5.22656e-11
A_69_P001656	HSP90AB1	heat shock protein 90kDa alpha (cytosolic), class B member 1	NM_001081938	0.712515	2.53941e-09
A_69_P055883	IFRD2	interferon-related developmental regulator 2	CX605566	0.703746	4.20783e-09
A_69_P089806	INTS12	integrator complex subunit 12	JL625356	0.719265	1.70289e-09
A_69_P026886	KIAA0020	KIAA0020 ortholog	JL637329	0.732005	7.79553e-10
A_69_P033582	KPNB1	karyopherin (importin) beta 1	JL624094	0.708268	3.24925e-09
A_69_P054507	LLPH	uncharacterized LOC100051841	JL624250	0.705788	3.74615e-09
A_69_P045454	LSR	lipolysis stimulated lipoprotein receptor	DN510482	0.737504	5.4988e-10
A_69_P043808	LYPLA1	lysophospholipase I	JL616264	0.709919	2.95358e-09
A_69_P094876	MMS19	MMS19 nucleotide excision repair homolog (S. cerevisiae)	JL623961	0.716134	2.05214e-09
A_69_P081011	MYLK3	myosin light chain kinase 3	XM_001490251	0.708411	3.22257e-09
A_69_P089281	NAA15	N(alpha)-acetyltransferase 15, NatA auxiliary subunit	HQ890152	0.732676	7.47322e-10
A_69_P081863	NIP7	NIP7, nucleolar pre-rRNA processing protein	JL616142	0.700431	5.89194e-11
A_69_P054552	NUP107	nucleoporin 107kDa	JL619196	0.72581	1.4652e-10
A_69_P028876	NUP155	nucleoporin 155kDa	JL620490	0.720987	1.53549e-09
A_69_P020891	NUP37	nucleoporin 37kDa	JL616194	0.710916	2.78751e-09
A_69_P042281	OLA1	Obg-like ATPase 1	JL616315	0.711838	2.6418e-09
A_69_P017991	ORAI2	ORAI calcium release-activated calcium modulator 2	XM_005598670	0.706083	2.12723e-08
A_69_P114489	PA2G4	proliferation-associated 2G4, 38kDa	JL639402	0.707912	3.31656e-09
A_69_P036651	PAK1IP1	PAK1 interacting protein 1	JL640568	0.721602	1.47952e-09
A_69_P045261	PDCD5	programmed cell death 5	JL639889	0.735862	6.10755e-10
A_69_P114728	POC1	predicted POC1	DN510872	0.709021	4.14561e-10
A_69_P078256	PPIAL4A	peptidyl-prolyl cis-trans isomerase A-like	DN505218	0.736714	5.78436e-10
A_69_P061481	RARS	arginyl-tRNA synthetase	XM_001503271	0.702236	4.58335e-09
A_69_P025156	RBL1	retinoblastoma-like 1 (p107)	JL617319	0.708332	3.23735e-09
A_69_P005421	RBM8A	RNA binding motif protein 8A	NM_001163973	0.711924	2.89185e-11
A_69_P024691	REM1	RAS (RAD and GEM)-like GTP-binding 1	XM_001499538	0.7158	2.09317e-09
A_69_P036537	RPP40	ribonuclease P/MRP 40kDa subunit	XM_001489514	0.741095	4.36084e-10
A_69_P021059	RTCB	tRNA-splicing ligase RtcB homolog	NM_001286858	0.723175	1.34507e-09
Probe ID	Gene Symbol	Gene Name	GenBank ID	R2	p-value
A_69_P028581	SKIV2L	SKI2 homolog, superkiller viralicidic activity 2-like	JL619293	0.723004	1.41727e-11
A_69_P098047	SNAPC5	small nuclear RNA activating complex polypeptide 5	XM_005602979	0.710098	2.92324e-09
A_69_P046176	SNRPA	small nuclear ribonucleoprotein polypeptide A	CX596583	0.729302	9.22961e-10
A_69_P066156	SNRPD1	small nuclear ribonucleoprotein D1 polypeptide 16kDa	DN507832	0.710425	2.86829e-09
A_69_P064087	SNRPD3	small nuclear ribonucleoprotein D3 polypeptide 18kDa	DN508752	0.702286	4.57046e-09
A_69_P059146	SNRPG	small nuclear ribonucleoprotein polypeptide G	CX598844	0.704623	4.00342e-09
A_69_P084573	TADA2B	transcriptional adaptor 2B	XM_001499994	0.71054	2.8491e-09
A_69_P038926	TOMM6	translocase of outer mitochondrial membrane 6 homolog (yeast)	CX594733	0.702285	4.57058e-09
A_69_P040996	TPP2	tripeptidyl peptidase II	HQ890213	0.722566	1.39567e-09
A_69_P018292	TPST1	tyrosylprotein sulfotransferase 1	JL618692	0.706194	3.66022e-09
A_69_P024276	TRMT6	tRNA methyltransferase 6 homolog (S. cerevisiae)	JL619366	0.711222	2.73839e-09
A_69_P008552	UBE2L3	ubiquitin-conjugating enzyme E2 L3-like	-	0.727337	1.04242e-09
A_69_P063711	UTP15	UTP15, U3 small nucleolar ribonucleoprotein, homolog (S. cerevisiae)	JL637135	0.716068	2.06016e-09
A_69_P018310	VKORC1L1	vitamin K epoxide reductase complex, subunit 1-like 1	CX600554	0.708255	3.2518e-09
A_69_P061061	YKPL	-	DN505710	0.703845	4.18446e-09
A_69_P107359	unnamed	-	CX602993	0.712699	2.51214e-09
A_69_P108746	unnamed	-	CX603573	0.707877	3.32332e-09
A_69_P113536	unnamed	-	DN508711	0.726363	1.13539e-11
A_69_P113886	unnamed	-	DN509404	0.703828	4.18842e-09
A_69_P106501	unnamed	-	JL637397	0.703465	4.27549e-09
A_69_P102251	unnamed	-	JL638041	0.727842	1.0104e-09
A_69_P121251	unnamed	-	-	0.742921	3.87067e-10
A_69_P125076	unnamed	-	-	0.717353	1.90882e-09

## Sheet: Sup T4 cluster 4 x
Probe ID	Gene Symbol	Gene Name	GenBank ID	R2	p-value
A_69_P019466	ABAT	4-Aminobutyrate aminotransferase	XM_001492974	0.747278	3.51766e-11
A_69_P102586	ABCA1	ATP-binding cassette, sub-family A (ABC1), member 1	XM_001493790	0.706098	4.93806e-10
A_69_P000541	ABCC1	ATP-binding cassette, sub-family C (CFTR/MRP), member 1	NM_001081763	0.783444	2.14811e-11
A_69_P055721	ABHD14A	abhydrolase domain containing 14A	XM_005600596	0.770297	6.61325e-12
A_69_P100371	ABHD4	abhydrolase domain containing 4	XM_005603212	0.700534	6.85625e-10
A_69_P061921	ABLIM3	Actin-binding LIM protein 3	XM_005599308	0.713304	3.19794e-10
A_69_P111793	ADAMTS	ADAM metallopeptidase with thrombospondin type 1 motif	CX605349	0.703177	5.87083e-10
A_69_P083426	ADAMTS3	ADAM metallopeptidase with thrombospondin type 1 motif, 3	XM_001488411	0.740745	4.46103e-10
A_69_P016011	AGA	aspartylglucosaminidase	JL639870	0.801025	5.14583e-12
A_69_P001441	AGL	amylo-alpha-1, 6-glucosidase, 4-alpha-glucanotransferase	NM_001110308	0.737575	6.80116e-11
A_69_P017016	AIRE	autoimmune regulator	XM_001490497	0.734881	6.5007e-10
A_69_P026922	AK3	adenylate kinase 3	JL616262	0.736713	7.20301e-11
A_69_P028551	ANKRD55	ankyrin repeat domain 55	CD471805	0.739321	6.05153e-11
A_69_P046651	APOE	apolipoprotein E	DN508442	0.769087	7.24996e-12
A_69_P005211	AQP5	aquaporin 5	AJ555456	0.769504	7.02444e-12
A_69_P084151	ARAP2	ArfGAP with RhoGAP domain, ankyrin repeat and PH domain 2	XM_001498922	0.720916	1.99693e-10
A_69_P129016	ARHGAP26	Rho GTPase activating protein 26	XM_005599700	0.747188	3.5396e-11
A_69_P101218	ATL1	atlastin GTPase 1	JL638674	0.703319	5.82205e-10
A_69_P003236	ATP1B1	ATPase, Na+/K+ transporting, beta 1 polypeptide	AJ539224	0.790842	1.28322e-12
A_69_P085571	ATP6V0B	ATPase, H+ transporting, lysosomal 21kDa, V0 subunit b	XM_001915981	0.71274	3.30983e-10
A_69_P116831	ATP6V1G1	ATPase, H+ Transporting, Lysosomal 13kDa, V1 Subunit G1	JL616764	0.780524	2.9805e-12
A_69_P074555	B4GALT3	UDP-Gal:betaGlcNAc beta 1,4- galactosyltransferase, polypeptide 3	XM_005609880	0.712452	3.36847e-10
A_69_P025736	B4GALT5	UDP-Gal:betaGlcNAc beta 1,4- galactosyltransferase, polypeptide 5	XM_005604704	0.739059	6.15855e-11
A_69_P066411	B4GALT6	UDP-Gal:betaGlcNAc beta 1,4- galactosyltransferase, polypeptide 6	XM_001495247	0.807268	3.0038e-12
A_69_P013211	BAAT	bile acid CoA: amino acid N-acyltransferase (glycine N-choloyltransferase)	XM_001504021	0.766353	8.9082e-12
A_69_P085227	BEND5	BEN domain containing 5	BI961467	0.719073	2.24072e-10
A_69_P017269	BRI3	brain protein I3	XM_005598521	0.73063	1.07429e-10
A_69_P020628	BTG1	B-cell translocation gene 1, anti-proliferative	HQ890190	0.722248	1.42288e-09
A_69_P063192	C14H5orf30	chromosome 14 open reading frame, human C5orf30		0.72317	1.34546e-09
A_69_P078796	C1GALT1	core 1 Synthase, Glycoprotein-N-Acetylgalactosamine 3-Beta-Galactosyltransferase 1	XM_005615243	0.709	4.15073e-10
A_69_P094526	C1H10orf32	chromosome 1 open reading frame, human C10orf32	JL641604	0.727038	1.35457e-10
A_69_P110496	CACNG4	calcium Channel, Voltage-Dependent, Gamma Subunit 4	CX602892	0.774616	4.21473e-11
A_69_P008386	CAPN2	calpain 2, (m/II) large subunit	JL620783	0.797042	7.57875e-13
A_69_P118898	CCL28	chemokine (C-C motif) ligand 28	XM_005604289	0.793431	1.03188e-12
A_69_P077771	CD36	CD36 molecule (thrombospondin receptor)	DN625967	0.748585	3.21257e-11
A_69_P011631	CD81	CD81 protein-like	XM_001492723	0.700001	7.07283e-10
A_69_P024306	CDS2	CDP-diacylglycerol synthase (phosphatidate cytidylyltransferase) 2	JL640026	0.738187	6.52879e-11
A_69_P049612	CEP85L	centrosomal protein 85kDa-like	XM_005596902	0.723904	1.65402e-10
A_69_P008186	CHML	choroideremia-like (Rab escort protein 2)	NM_001256975	0.744564	4.24078e-11
A_69_P017468	CHST12	carbohydrate (chondroitin 4) sulfotransferase 12	CX605574	0.783976	2.25832e-12
A_69_P034027	COIL	coilin	JL641536	0.712109	3.43941e-10
A_69_P068316	COLCA2	colorectal Cancer Associated 2	XM_005611555	0.755206	2.01383e-11
A_69_P066187	COLEC12	collectin sub-family member 12	CX599105	0.734266	8.46873e-11
A_69_P082376	CRISPLD2	cysteine-rich secretory protein LCCL domain containing 2	XM_001499908	0.776481	3.66358e-11
A_69_P117166	CRTAP	Cartilage associated protein	CX601311	0.792509	1.04398e-11
A_69_P039722	CRYL1	Crystallin, Lambda 1	JL619521	0.807945	2.88375e-13
A_69_P011186	CST6	cystatin E/M	DN510344	0.747602	3.43956e-11
A_69_P035266	CTNS	cystinosin, lysosomal cystine transporter	XM_001504726	0.778979	3.03097e-11
A_69_P025596	CTSA	cathepsin A	JL616519	0.747658	3.42619e-11
A_69_P007081	CTSD	cathespin D	XM_005613565	0.762993	1.14371e-11
A_69_P026431	CTSL1	cathepsin L1-like	JL638073	0.782011	2.64611e-12
A_69_P000736	CYP17A1	cytochrome P-450 17 alpha-hydroxylase/C17,20-lyase	NM_001082523	0.761379	1.28797e-11
A_69_P006602	CYP19A1	cytochrome P450, family 19, subfamily A, polypeptide 1	NM_001081805	0.755403	1.9856e-11
A_69_P111371	CYP20A1	cytochrome P450 20A1-like	XM_001917986	0.701218	6.58741e-10
A_69_P060376	DNMT3A	DNA (cytosine-5-)-methyltransferase 3 alpha	JL620377	0.728679	1.2189e-10
A_69_P066371	DSC2	desmocollin 2	XM_005612816	0.706179	4.91416e-10
A_69_P066401	DSG2	desmoglein 2	XM_005612929	0.750045	2.90115e-11
A_69_P036586	DSP	desmoplakin	XM_005604024	0.73232	9.62237e-11
A_69_P040306	EBPL	emopamil binding protein-like	XM_003363222	0.721739	1.89636e-10
A_69_P045941	ECH1	enoyl CoA hydratase 1, peroxisomal	CX604762	0.710414	3.81147e-10
A_69_P075386	EFNA4	ephrin-A4	XM_001494541	0.769454	7.05096e-12
A_69_P102637	EPAS1	endothelial PAS domain protein 1	XM_005600005	0.765404	8.2818e-11
A_69_P087727	ERRFI1	ERBB receptor feedback inhibitor 1	CX600651	0.709433	3.03795e-09
A_69_P010503	FADS1	fatty acid desaturase 1	XM_005598429	0.713592	3.14221e-10
A_69_P010510	FADS2	fatty acid desaturase 2	XM_001494183	0.753472	2.27855e-11
A_69_P076821	FAM102B	family with sequence similarity 102, member B	JL628650	0.802548	4.68354e-13
A_69_P080476	FAM115A	family with sequence similarity 115, member A	XM_005609471	0.783188	2.40701e-12
A_69_P012777	FAM214B	family with sequence similarity 115, member B	-	0.745568	3.25166e-10
A_69_P106751	FARP1	FERM, RhoGEF (ARHGEF) And Pleckstrin Domain Protein 1 (Chondrocyte-Derived)	CX605827	0.732984	9.21314e-11
Probe ID	Gene Symbol	Gene Name	GenBank ID	R2	p-value
A_69_P021861	FBLN1	fibulin 1	XM_005606817	0.748081	3.32701e-11
A_69_P098526	FBN1	fibrillin 1	XM_001502259	0.714072	3.05139e-10
A_69_P077821	FGL2	fibrinogen-like 2	JL620874	0.730974	8.33678e-12
A_69_P079257	FKBP14	FK506 binding protein 14, 22 kDa	CX599158	0.701736	6.39007e-10
A_69_P073551	FMO1	flavin containing monooxygenase 1	XM_005609652	0.75869	1.56699e-11
A_69_P071331	FOLR1	folate receptor 1 (adult)	XM_005612057	0.701815	6.36072e-10
A_69_P071326	FOLR2	folate receptor 2 (fetal)	CX603148	0.70101	6.66795e-10
A_69_P030646	FSTL1	follistatin-like 1	XM_001500510	0.724061	1.63772e-10
A_69_P002146	FTH1	ferritin, heavy polypeptide 1	NM_001252054	0.721955	1.87075e-10
A_69_P123036	FUT6	alpha-(1,3)-fucosyltransferase-like	XM_005596837	0.701391	6.52068e-10
A_69_P065746	FZD10	frizzled family receptor 10	XM_001504870	0.701701	6.40314e-10
A_69_P032736	FZD2	frizzled family receptor 2	XM_005614747	0.719309	2.20802e-10
A_69_P061721	GALNT10	UDP-N-acetyl-alpha-D-galactosamine:polypeptide N-acetylgalactosaminyltransferase 10	XM_001501156	0.738599	6.35168e-11
A_69_P026131	GATA5	GATA binding protein 5	XM_001915025	0.754999	2.04374e-11
A_69_P018235	GATSL2	GATS protein-like 2	XM_001494413	0.718268	2.35577e-10
A_69_P069816	GCDH	glutaryl-CoA dehydrogenase	XM_005611849	0.722609	1.79525e-10
A_69_P108442	GCSH	glycine cleavage system protein H (aminomethyl carrier)	JL638841	0.779671	3.18985e-12
A_69_P076277	GDAP2	ganglioside induced differentiation associated protein 2	JL620296	0.756093	1.88979e-11
A_69_P013791	GGTA1	N-acetyllactosaminide alpha-1,3-galactosyltransferase-like	XM_005605755	0.755518	1.96929e-11
A_69_P126796	GHR	growth hormone receptor	XM_001498656	0.706616	4.78781e-10
A_69_P092021	GLA	galactosidase, alpha	JL621313	0.724275	1.61559e-10
A_69_P098442	GLDN	gliomedin	XM_005614707	0.726533	1.39909e-10
A_69_P062066	GNPDA1	glucosamine-6-phosphate deaminase 1	XM_001503958	0.742405	4.91358e-11
A_69_P029556	GOLIM4	golgi integral membrane protein 4	XM_001494089	0.774869	4.6517e-12
A_69_P096197	GPR137B	G protein-coupled receptor 137B	JL635976	0.767568	8.13173e-12
A_69_P032136	GPRC5C	G protein-coupled receptor, family C, group 5, member C	XM_001916896	0.763437	1.10678e-11
A_69_P000651	GPX3	glutathione peroxidase 3 (plasma)	NM_001115158	0.759697	1.45642e-11
A_69_P067206	GRHPR	glyoxylate reductase/hydroxypyruvate reductase-like	JL624154	0.715383	2.81561e-10
A_69_P127146	GSTA1	glutathione S-transferase A1-like	XM_001498703	0.760084	1.41592e-11
A_69_P039406	GSTA3	glutathionine S-transferase alpha 3	XM_003363724	0.750749	2.76156e-11
A_69_P021106	HMOX1	heme oxygenase (decycling) 1	XM_005606579	0.745924	3.86234e-11
A_69_P019556	HMOX2	heme oxygenase (decycling) 2	CX598108	0.757179	1.74787e-11
A_69_P033686	HOXB6	homeobox B6	XM_003362395	0.757222	1.74251e-11
A_69_P103031	HS2ST1	heparan sulfate 2-O-sulfotransferase 1	XM_005610449	0.742987	4.72306e-11
A_69_P098106	IGDCC3	immunoglobulin superfamily, DCC subclass, member 3	XM_005603327	0.717158	2.52355e-10
A_69_P016581	IL10RB	interleukin 10 receptor, beta	JL638183	0.776923	3.96239e-12
A_69_P004371	IL1RAP	interleukin-1 receptor accessory protein	AY246804	0.703815	5.65413e-10
A_69_P028557	IL6ST	interleukin 6 signal transducer (gp130, oncostatin M receptor)	HQ890303	0.718785	2.28131e-10
A_69_P089211	INPP4B	inositol polyphosphate-4-phosphatase, type II, 105kDa	JL621707	0.724686	1.57395e-10
A_69_P063626	IQGAP2	IQ motif containing GTPase activating protein 2	JL640147	0.717266	2.50675e-10
A_69_P050566	IRS1	insulin receptor substrate 1	XM_001915475	0.740869	5.45249e-11
A_69_P074076	IVNS1ABP	influenza virus NS1A binding protein	JL637396	0.786718	1.80596e-12
A_69_P044762	KHDRBS3	KH domain containing, RNA binding, signal transduction associated 3	-	0.729659	1.14412e-10
A_69_P086291	KIAA1522	KIAA1522 ortholog	XM_001499821	0.723398	1.32691e-09
A_69_P007407	KLF15	Kruppel-like factor 15	XM_001492994	0.705887	4.21704e-11
A_69_P058601	KRCC1	lysine-rich coiled-coil 1	CD528158	0.748082	3.32688e-11
A_69_P034631	KSR1	kinase supressor of Ras 1	XM_005597599	0.708504	4.27635e-10
A_69_P065921	LAMA1	laminin alpha 1	XM_005612914	0.700521	6.86125e-10
A_69_P044136	LAPTM4B	lysosomal protein transmembrane 4 beta	JL629785	0.709347	4.06507e-10
A_69_P023292	LGMN	legumain	XM_001497437	0.754541	2.11167e-11
A_69_P106271	LPAR1	lysophosphatidic acid receptor 1	XM_005605701	0.827627	4.55479e-13
A_69_P074227	LPGAT1	lysophosphatidylglycerol acyltransferase 1	JL616401	0.745444	3.99217e-11
A_69_P083646	LPHN3	latrophilin 3	-	0.734283	8.4593e-11
A_69_P045616	LRFN3	leucine rich repeat and fibronectin type III domain containing 3	XM_001916010	0.718279	2.35408e-10
A_69_P042121	LRP2	low density lipoprotein receptor-related protein 2	XM_005601570	0.725595	1.4855e-10
A_69_P056951	LRRC3B	leucine rich repeat containing 3B	XM_005600890	0.706479	4.82724e-10
A_69_P059976	LTBP1	latent transforming growth factor beta binding protein 1	XM_003363006	0.703515	5.75513e-10
A_69_P027027	LURAP1L	leucine rich adaptor protein 1-like	XM_001494571	0.777872	3.67745e-12
A_69_P091586	MAGEE2	melanoma-associated antigen E2-like	XM_005614284	0.707422	4.56291e-10
A_69_P044481	MAL2	mal, T-cell differentiation protein 2	XM_001496457	0.73724	6.95461e-11
A_69_P068036	MAML2	mastermind-like 2 (Drosophila)	XM_001497899	0.702635	6.06122e-10
A_69_P113746	MAN2B2	mannosidase, alpha, class 2B, member 2	DN509057	0.786834	1.78885e-12
A_69_P104922	MAP1LC3B	microtubule-associated protein 1 light chain 3 beta	JL617449	0.758544	1.58367e-11
A_69_P008457	MARC1	mitochondrial amidoxime reducing component 1	XM_001488996	0.742742	3.91654e-10
A_69_P067851	MCOLN1	mucolipin 1	XM_001916944	0.710123	3.87915e-10
A_69_P124666	MDK	midkine (neurite growth-promoting factor 2)	XM_005598122	0.781642	2.72554e-12
A_69_P031276	METRNL	meteorin, glial cell differentiation regulator-like	XM_005597009	0.727138	6.41112e-09
A_69_P015676	MFHAS1	malignant fibrous histiocytoma amplified sequence 1	XM_001494597	0.706062	4.94845e-10
A_69_P073781	MFSD1	major facilitator superfamily domain containing 1	JL616844	0.702261	6.19629e-10
Probe ID	Gene Symbol	Gene Name	GenBank ID	R2	p-value
A_69_P031766	MFSD11	major facilitator superfamily domain containing 11	XM_001492704	0.760355	1.38815e-11
A_69_P045146	MFSD3	major facilitator superfamily domain containing 3	XM_001495501	0.747665	3.42449e-11
A_69_P002807	MITF	microphthalmia-associated transcription factor	NM_001163874	0.77214	5.74366e-12
A_69_P081401	MMP15	matrix metallopeptidase 15	XM_001494296	0.715374	2.81717e-10
A_69_P092191	MORF4L2	mortality factor 4 like 2	HQ890186	0.771765	5.91157e-12
A_69_P112309	MRPS36	mitochondrial ribosomal protein S36	JL615854	0.746031	3.1535e-10
A_69_P039961	MTUS2	microtubule-associated tumor suppressor candidate 2-like	XM_001915179	0.812176	1.9428e-12
A_69_P089891	MXRA5	matrix-remodelling associated 5	XM_001500228	0.710535	3.7838e-10
A_69_P108406	MXRA7	matrix-remodelling associated 7	XM_005597884	0.720199	1.61015e-09
A_69_P036756	MYLIP	myosin regulatory light chain interacting protein	CD465538	0.771093	6.22367e-12
A_69_P033006	NAGLU	N-acetylglucosaminidase, alpha	XM_001917361	0.709566	4.01164e-10
A_69_P053018	NCKAP5L	NCK associated protein 5 like	XM_005611151	0.793021	1.06831e-12
A_69_P036676	NEDD9	neural precursor cell expressed, developmentally down-regulated 9	JL620287	0.738843	6.24853e-11
A_69_P050796	NEU2	sialidase 2 (cytosolic sialidase)	XM_001499122	0.711468	3.57604e-10
A_69_P013356	NIPSNAP3A	nipsnap homolog 3A (C. elegans)	JL621454	0.747187	3.53981e-11
A_69_P022853	NPC2	Niemann-Pick disease, type C2	CX602052	0.712497	3.35918e-10
A_69_P088821	NPY5R	neuropeptide Y receptor Y5	NM_001257126	0.741119	5.36124e-11
A_69_P119056	NR3C2	nuclear receptor subfamily 3, group C, member 2	XM_001501662	0.76001	1.42357e-11
A_69_P051497	NTF3	neurotrophin 3	XM_001495245	0.751834	2.13637e-10
A_69_P094466	OBFC1	oligonucleotide/oligosaccharide-binding fold containing 1	CX599352	0.701986	6.29703e-10
A_69_P096446	OGDHL	oxoglutarate dehydrogenase-like	XM_001500169	0.704523	5.42194e-10
A_69_P009231	PACSIN3	protein kinase C and casein kinase substrate in neurons 3	XM_001490695	0.711522	3.56417e-10
A_69_P102676	PAIP1	polyadenylate-binding protein-interacting protein 1	JL616561	0.73034	1.09468e-10
A_69_P088917	PDGFC	platelet derived growth factor C	XM_005607800	0.795391	8.2446e-12
A_69_P029047	PDZD2	PDZ domain containing 2	XM_001500670	0.748012	3.34301e-11
A_69_P045313	PEPD	peptidase D	DN508829	0.752285	2.47843e-11
A_69_P097001	PEX11A	peroxisomal biogenesis factor 11 alpha	DN506912	0.721911	1.87593e-10
A_69_P102496	PGRMC1	progesterone receptor membrane component 1	JL618515	0.764455	1.02632e-11
A_69_P019300	PLA2G10	phospholipase A2, group X	XM_001489049	0.716351	2.65256e-10
A_69_P046116	PLD3	phospholipase D family, member 3	CX605811	0.716086	2.69629e-10
A_69_P074321	PLXNA2	plexin A2	XM_001491448	0.772084	5.76839e-12
A_69_P085381	POMGNT1	protein O-linked mannose N-acetylglucosaminyltransferase 1 (beta 1,2-)	CX599967	0.746342	3.7527e-11
A_69_P000286	POR	P450 (cytochrome) oxidoreductase	NM_001122655	0.73602	7.54231e-11
A_69_P084251	PPARGC1A	peroxisome proliferator-activated receptor gamma, coactivator 1 alpha	XM_001499929	0.77836	3.53871e-12
A_69_P106081	PPT1	palmitoyl-protein thioesterase 1	XM_001503336	0.754093	2.18022e-11
A_69_P032323	PRKCA	protein kinase C, alpha	XM_005597899	0.781955	2.41137e-11
A_69_P002266	PROS1	protein S (alpha)	CX597937	0.727167	1.3434e-10
A_69_P000401	PTGES	prostaglandin E synthase	NM_001081935	0.739926	4.70427e-10
A_69_P027147	PTPLAD2	protein tyrosine phosphatase-like A domain containing 2	XM_001495346	0.734248	6.76707e-10
A_69_P106541	PTPRJ	protein tyrosine phosphatase, receptor type, J	JL631676	0.73966	5.91513e-11
A_69_P028916	RANBP3L	RAN binding protein 3-like	JL629257	0.730203	1.10449e-10
A_69_P073777	RARRES1	retinoic acid receptor responder (tazarotene induced) 1	CX603702	0.758243	1.61857e-11
A_69_P096058	RASSF4	Ras association (RalGDS/AF-6) domain family member 4	NM_001242540	0.716263	2.667e-10
A_69_P054206	RDH16	retinol dehydrogenase 16-like	BM780432	0.733392	8.96996e-11
A_69_P007786	RGS17	regulator of G-protein signaling 17	XM_001501571	0.776478	4.10316e-12
A_69_P063301	RHOBTB3	Rho-related BTB domain containing 3	JL631440	0.768676	7.47956e-12
A_69_P085186	RNF11	ring finger protein 11	JL617191	0.703476	4.89236e-11
A_69_P057956	RNF149	ring finger protein 149	JL619533	0.717745	1.86479e-09
A_69_P011826	RNH1	ribonuclease/angiogenin inhibitor 1	XM_001488475	0.708037	4.39782e-10
A_69_P048971	RRAGD	Ras-related GTP binding D	XM_001500697	0.763674	1.08755e-11
A_69_P007391	RTN4R	reticulon 4 receptor	XM_001488073	0.702602	5.16159e-11
A_69_P107096	SAR1A	SAR1 homolog A (S. cerevisiae)	JL616687	0.723142	1.73576e-10
A_69_P104312	SATB1	SATB homeobox 1	JL619056	0.737404	6.87921e-11
A_69_P121631	SATB2	SATB homeobox 2	-	0.801936	4.76193e-12
A_69_P038796	SAYSD1	SAYSVFN motif domain containing 1	XM_001500605	0.719903	2.12761e-10
A_69_P034034	SCPEP1	serine carboxypeptidase 1	DN510840	0.798615	6.61411e-13
A_69_P002556	SDCBP	syndecan binding protein (syntenin)	JL639909	0.750478	2.81451e-11
A_69_P078451	SEMA3E	sema domain, immunoglobulin domain (Ig), short basic domain, secreted, (semaphorin) 3E	XM_001491062	0.762293	1.20425e-11
A_69_P092631	SEPT6	septin 6	XM_005614472	0.794654	8.76027e-12
A_69_P106446	SERINC1	serine incorporator 1	CX604518	0.713462	3.16732e-10
A_69_P049951	SGK1	serum/glucocorticoid regulated kinase 1	JL639802	0.729548	1.15237e-10
A_69_P068546	SIK3	SIK family kinase 3	CX593738	0.750403	2.82937e-11
A_69_P080001	SLC13A4	solute carrier family 13 (sodium/sulfate symporter), member 4	XM_005609430	0.74805	3.3344e-11
A_69_P020781	SLC25A3	solute carrier family 25 (mitochondrial carrier; phosphate carrier), member 3	JL616174	0.739921	5.81216e-11
A_69_P062821	SLC27A6	solute carrier family 27 (fatty acid transporter), member 6	XM_001504475	0.777778	3.70475e-12
A_69_P051781	SLC2A3	solute carrier family 2 (facilitated glucose transporter), member 3	JL632303	0.750409	2.8282e-11
A_69_P013571	SLC31A2	solute carrier family 31 (copper transporter), member 2	XM_001488681	0.756571	1.82605e-11
A_69_P059722	SLC3A1	solute carrier family 3 (amino acid transporter heavy chain), member 1	XM_005600007	0.706018	4.18305e-11
Probe ID	Gene Symbol	Gene Name	GenBank ID	R2	p-value
A_69_P010686	SLC3A2	solute carrier family 3 (amino acid transporter heavy chain), member 2	XM_001495061	0.723604	1.68582e-10
A_69_P093436	SLC6A8	solute carrier family 6 (neurotransmitter transporter), member 8	XM_005614624	0.746742	3.6505e-11
A_69_P002871	SLC9A2	solute carrier family 9, subfamily A (NHE2, cation proton antiporter 2), member 2	NM_001163960	0.728413	1.23999e-10
A_69_P057256	SLCO2A1	solute carrier organic anion transporter family, member 2A1	XM_005601058	0.706462	4.83185e-10
A_69_P003186	SLCO2B1	solute carrier organic anion transporter family, member 2B1	NM_001081789	0.73641	7.34934e-11
A_69_P084276	SLIT2	slit homolog 2 (Drosophila)	XM_005608847	0.73271	9.37987e-11
A_69_P003576	SMAD1	SMAD family member 1	NM_001163882	0.713645	3.13208e-10
A_69_P052141	SMCO3	single-pass membrane protein with coiled-coil domains 3	XM_001501745	0.715989	2.23315e-11
A_69_P003391	SMO	smoothened, frizzled family receptor	AY177142	0.721422	1.93449e-10
A_69_P072166	SMPD1	sphingomyelin phosphodiesterase 1, acid lysosomal	XM_001918061	0.776421	3.68035e-11
A_69_P081806	SMPD3	sphingomyelin phosphodiesterase 3, neutral membrane	XM_005615221	0.712838	3.2902e-10
A_69_P044216	SPAG1	sperm-associated antigen 1	JL638362	0.750096	1.54741e-09
A_69_P059546	SPTBN1	Spectrin beta chain, brain 1	XM_001497029	0.779622	3.20213e-12
A_69_P042518	SSFA2	sperm specific antigen 2	JL621771	0.701237	4.84868e-09
A_69_P069391	SSLP1	secreted seminal-vesicle Ly-6 protein 1-like	DN508873	0.737191	6.9776e-11
A_69_P112687	ST13	suppression of tumorigenicity 13 (colon carcinoma) (Hsp70 interacting protein)	JL616190	0.778533	3.4906e-12
A_69_P067576	STAP2	signal-transducing adaptor protein 2	XM_005615085	0.757386	1.45918e-10
A_69_P078561	STEAP1	six transmembrane epithelial antigen of the prostate 1	XM_001492557	0.811172	1.63295e-11
A_69_P113277	SUMF2	sulfatase modifying factor 2	JL623820	0.703297	4.31633e-09
A_69_P057966	TBC1D8	TBC1 domain family, member 8 (with GRAM domain)	JL637774	0.71033	3.8311e-10
A_69_P033371	THRA	thyroid hormone receptor, alpha	XM_001500629	0.76012	1.4122e-11
A_69_P067451	TLE2	transducin like enhancer of split 2	XM_001916205	0.742946	4.73617e-11
A_69_P000826	TLR3	toll-like receptor 3	NM_001081798	0.721823	1.88633e-10
A_69_P052754	TMEM106C	transmembrane protein 106C	JL616159	0.74752	2.8561e-10
A_69_P080397	TMEM139	transmembrane protein 139	CX594710	0.766446	8.84694e-12
A_69_P090552	TMEM47	transmembrane protein 47-like	XM_005614174	0.76994	6.79549e-12
A_69_P072861	TMEM86A	transmembrane protein 86A	XM_001504973	0.727795	1.01337e-09
A_69_P002841	TMPPE	transmembrane protein with metallophosphoesterase domain	JL626148	0.76096	1.32814e-11
A_69_P039806	TNFRSF19	tumor necrosis factor receptor superfamily, member 19	XM_005601097	0.768639	6.55335e-11
A_69_P104813	TNRC6C	trinucleotide repeat containing 6C	XM_003362463	0.714814	2.91572e-10
A_69_P078296	TNS3	tensin 3	XM_005609127	0.732364	4.69068e-09
A_69_P034846	TP53I13	tumor protein p53 inducible protein 13	XM_005597958	0.713784	3.10553e-10
A_69_P048786	TPBG	trophoblast glycoprotein	XM_005614819	0.707137	4.64113e-10
A_69_P080607	TPK1	thiamin pyrophosphokinase 1	XM_005609478	0.740282	5.67272e-11
A_69_P092327	TSC22D3	TSC22 domain family, member 3	CD465754	0.725611	1.19342e-11
A_69_P052953	TUBA1A	tubulin alpha-1A chain-like	XM_001504174	0.728945	9.43664e-10
A_69_P074456	UAP1	UDP-N-acteylglucosamine pyrophosphorylase 1	CX603465	0.705538	5.10521e-10
A_69_P015056	UAP1L1	UDP-N-acteylglucosamine pyrophosphorylase 1-like 1	XM_005606061	0.709918	3.92751e-10
A_69_P007626	UNC93A	unc-93 homolog A (C. elegans)	XM_001499947	0.711746	3.51609e-10
A_69_P068451	USP28	ubiquitin specific peptidase 28	JL621413	0.765119	9.76883e-12
A_69_P007946	UST	uronyl-2-sulfotransferase	XM_005608224	0.716259	2.03698e-09
A_69_P005163	VEGFA	vascular endothelial growth factor A	NM_001081821	0.717158	2.5236e-10
A_69_P110011	VEGFB	vascular endothelial growth factor B	CX601881	0.748155	3.31e-11
A_69_P104698	WDR83OS	WD repeat domain 83 opposite strand	CD471464	0.708593	4.25345e-10
A_69_P041906	WDSUB1	WD repeat, sterile alpha motif and U-box domain containing 1	XM_005601512	0.755025	2.03999e-11
A_69_P077581	WLS	wntless homolog (Drosophila)	XM_005610504	0.709496	4.0287e-10
A_69_P045356	WTIP	Wilms tumor 1 interacting protein	XM_005596132	0.717958	2.40163e-10
A_69_P089972	WWC3	WWC family member 3	XM_001487928	0.795696	8.50869e-13
A_69_P015836	ZFP42	ZFP42 zinc finger protein	XM_001489519	0.72758	1.30819e-10
A_69_P044556	ZHX1	zinc fingers and homeoboxes 1	JL616798	0.761613	1.26605e-11
A_69_P063967	ZNF74	zinc finger protein 74	XM_005612337	0.72316	1.73384e-10
A_69_P101720	-		CD466287	0.789542	1.43021e-12
A_69_P104511	unnamed	-	CD470337	0.75598	1.90525e-11
A_69_P104556	unnamed	-	CD470622	0.718319	1.80205e-09
A_69_P104584	unnamed	-	CD470892	0.739843	5.84278e-11
A_69_P105681	unnamed	-	CX592434	0.787354	1.57961e-11
A_69_P107397	unnamed	-	CX595223	0.786596	1.82409e-12
A_69_P107636	unnamed	-	CX595878	0.789549	1.4294e-12
A_69_P107751	unnamed	-	CX596102	0.751027	2.70819e-11
A_69_P108046	unnamed	-	CX596760	0.76081	1.34272e-11
A_69_P108116	unnamed	-	CX596917	0.810939	2.17062e-12
A_69_P108596	unnamed	-	CX598039	0.758341	8.98655e-10
A_69_P109149	unnamed	-	CX599594	0.737739	6.72718e-11
A_69_P109531	unnamed	-	CX600981	0.779108	3.33535e-12
A_69_P107879	unnamed	-	CX602031	0.72054	1.66479e-11
A_69_P106156	unnamed	-	CX602612	0.725883	1.4584e-10
A_69_P109181	unnamed	-	CX602902	0.771385	6.08624e-12
A_69_P102747	unnamed	-	CX603163	0.729902	1.12619e-10
A_69_P110756	unnamed	-	CX603353	0.710697	3.74692e-10
A_69_P110802	unnamed	-	CX603540	0.759534	1.47379e-11
Probe ID	Gene Symbol	Gene Name	GenBank ID	R2	p-value
A_69_P069896	unnamed		CD535582	0.769977	6.77619e-12
A_69_P110876	unnamed	-	CX603696	0.765501	9.49416e-12
A_69_P108336	unnamed	-	CX604190	0.770151	6.68716e-12
A_69_P111451	unnamed	-	CX604657	0.768594	7.52559e-12
A_69_P105696	unnamed	-	CX605310	0.773948	4.99634e-12
A_69_P105786	unnamed	-	CX605698	0.796737	7.7808e-13
A_69_P112331	unnamed	-	DN504741	0.729467	1.15837e-10
A_69_P112416	unnamed	-	DN505188	0.749668	2.97875e-11
A_69_P117121	unnamed	-	DN505917	0.724633	1.57929e-10
A_69_P113057	unnamed	-	DN507511	0.70897	4.15828e-10
A_69_P113141	unnamed	-	DN508159	0.745107	4.08576e-11
A_69_P113376	unnamed	-	DN508418	0.806389	3.32112e-13
A_69_P113386	unnamed	-	DN508420	0.752123	2.5068e-11
A_69_P113520	unnamed	-	DN508694	0.72444	1.5988e-10
A_69_P113546	unnamed	-	DN508719	0.743197	4.65582e-11
A_69_P114056	unnamed	-	DN509646	0.75015	2.88004e-11
A_69_P114266	unnamed	-	DN510044	0.708722	3.16542e-09
A_69_P114452	unnamed	-	DN510351	0.717799	2.4254e-10
A_69_P114686	unnamed	-	DN510776	0.804338	3.99365e-13
A_69_P114697	unnamed	-	DN510820	0.700245	5.12624e-09
A_69_P113251	unnamed	-	DN510935	0.745349	4.01824e-11
A_69_P105692	unnamed	-	JL617400	0.707372	4.57642e-10
A_69_P107932	unnamed	-	JL619481	0.760059	1.41846e-11
A_69_P103491	unnamed	-	JL621923	0.721974	1.86857e-10
A_69_P102136	unnamed	-	JL628163	0.707804	1.93509e-08
A_69_P009018	unnamed	-	JL628524	0.707695	4.48895e-10
A_69_P105646	unnamed	-	JL632518	0.703812	4.7927e-11
A_69_P111707	unnamed	-	JL637340	0.786649	1.81622e-12
A_69_P080071	unnamed	-	XM_005609503	0.706689	4.76687e-10
A_69_P050341	unnamed	-	XM_005610785	0.743298	4.62404e-11
A_69_P069821	unnamed	-	XM_005611850	0.771968	5.82007e-12
A_69_P066166	unnamed	-	XM_005612768	0.754059	2.18545e-11
A_69_P066171	unnamed	-	XM_005612769	0.751871	2.55182e-11
A_69_P115731	unnamed	-	-	0.718432	2.33189e-10
A_69_P127081	unnamed	-	-	0.775	4.60468e-12
A_69_P105591	unnamed	-	-	0.809205	2.5325e-12
A_69_P111706	unnamed	-	-	0.795583	8.59132e-13
A_69_P116886	unnamed	-	-	0.711707	3.5245e-10
A_69_P108981	unnamed	-	-	0.76851	7.57364e-12
A_69_P121376	unnamed	-	-	0.754673	1.75998e-10
A_69_P127082	unnamed	-	-	0.734839	8.15479e-11

## Sheet: Sup T4 cluster 5 x
Probe ID	Gene Symbol	Gene Name	GenBank ID	R2	p-value
A_69_P018151	ABHD11	abhydrolase domain containing 11	XM_005598687	0.705249	3.86309e-09
A_69_P096022	ACTA1	actin, alpha 1, skeletal muscle	XM_001497713	0.726812	1.37431e-10
A_69_P001116	ACTB	actin, beta	NM_001081838	0.721512	1.92359e-10
A_69_P017556	ADAP1	Arf-GAP with dual PH domain-containing protein 1	XM_005598593	0.766595	8.74851e-12
A_69_P109677	AGPAT1	1-acyl-sn-glycerol-3-phosphate acyltransferase alpha	CX601316	0.711362	3.59909e-10
A_69_P023051	AHSA1	AHA1, activator of heat shock 90kDa protein ATPase homolog 1 (yeast)	XM_001493748	0.708309	4.3268e-10
A_69_P072537	AKIP1	A kinase (PRKA) interacting protein 1	XM_005612151	0.810693	2.24098e-13
A_69_P085932	AKIRIN1	akirin 1	CX598172	0.762849	1.15598e-11
A_69_P094992	ALDH18A1	aldehyde dehydrogenase 18 family, member A1	JL638119	0.7485	3.23163e-11
A_69_P096556	ANXA8	annexin A8	XM_001500694	0.708457	4.2884e-10
A_69_P070212	AP1M2	adaptor-related protein complex 1, mu 2 subunit	XM_005611945	0.705527	5.10843e-10
A_69_P005420	ARG2	arginase, type II	AY647160	0.70865	4.23892e-10
A_69_P004939	ARP3	actin-related protein 3	AF307853	0.77012	6.703e-12
A_69_P107456	ASB3	ankyrin repeat and SOCS box protein 3	DN509427	0.730871	1.05755e-10
A_69_P064676	ASCC2	activating signal cointegrator 1 complex subunit 2	CX603744	0.758509	1.58766e-11
A_69_P038236	ATF6B	activating transcription factor 6 beta	XM_001493153	0.742418	4.90935e-11
A_69_P114456	ATG4C	autophagy related 4C, cysteine peptidase	JL616201	0.762705	1.16831e-11
A_69_P044286	AZIN1	antizyme inhibitor 1	HQ890112	0.725781	1.46791e-10
A_69_P100911	BAZ1A	bromodomain adjacent to zinc finger domain protein 1A	JL638758	0.705857	5.00937e-10
A_69_P120396	BZW1	basic leucine zipper and W2 domains 1	XM_001503602	0.765163	9.73649e-12
A_69_P031516	C11H17orf70	chromosome 11 open reading frame, human C17orf70	XM_001489884	0.715443	2.80524e-10
A_69_P101261	C1H14orf166	chromosome 1 open reading frame, human C14orf166	XM_005603488	0.710319	2.88593e-09
A_69_P072751	C7H11orf58	chromosome 7 open reading frame, human C14orf58	JL640968	0.774802	4.15643e-11
A_69_P050666	CAB39	calcium binding protein 39	JL615904	0.758466	1.59261e-11
A_69_P060236	CAD	carbamoyl-phosphate synthetase 2, aspartate transcarbamylase, and dihydroorotase	XM_001502425	0.776937	3.95814e-12
A_69_P085861	CAP1	CAP, adenylate cyclase-associated protein 1 (yeast)	JL617910	0.761612	1.26613e-11
A_69_P008961	CAPRIN1	cell cycle associated protein 1	JL637874	0.747811	3.39015e-11
A_69_P011666	CARS	cysteinyl-tRNA synthetase	DN508416	0.77628	4.16707e-12
A_69_P094306	CASP7	caspase 7, apoptosis-related cysteine peptidase	XM_005614905	0.737088	7.02552e-11
A_69_P081561	CBFB	core-binding factor, beta subunit	XM_005608538	0.706124	4.93019e-10
A_69_P079137	CBX3	chromobox homolog 3	JL619167	0.701671	5.46372e-11
A_69_P056276	CCDC12	coiled-coil domain containing 12	XM_005600744	0.732171	9.71617e-11
A_69_P045226	CCNE1	cyclin E1	XM_005596119	0.759397	1.48854e-11
A_69_P087066	CDC42	cell division cycle 42	XM_005607371	0.736109	7.49797e-11
A_69_P075886	CDC42SE1	CDC42 small effector 1	XM_003365033	0.743325	4.61546e-11
A_69_P056406	CDCP1	CUB domain containing protein 1	XM_005600765	0.729021	1.19226e-10
A_69_P052073	CDKN1B	cyclin-dependent kinase inhibitor 1B (p27, Kip1)	XM_005611046	0.714583	2.95733e-10
A_69_P036531	CDYL	chromodomain protein, Y-like	JL622603	0.751399	2.63812e-11
A_69_P051226	CECR5	cat eye syndrome chromosome region, candidate 5	XM_005610823	0.719015	1.72858e-09
A_69_P083621	CENPC	centromere protein C	XM_001497321	0.748347	3.26623e-11
A_69_P030321	CEP19	centrosomal protein 19kDa	XM_001501144	0.745471	3.27246e-10
A_69_P088641	CEP44	centrosomal protein 44kDa	JL626033	0.783765	2.29717e-12
A_69_P064766	CHEK2	checkpoint kinase 2	JL621777	0.751869	2.55229e-11
A_69_P055006	CIDEC	cell death-inducing DFFA-like effector c	XM_001494390	0.707537	4.53141e-10
A_69_P056826	CLASP2	cytoplasmic linker associated protein 2	JL617202	0.701433	6.50466e-10
A_69_P019746	CLDN6	claudin 6	XM_001504668	0.721274	1.95263e-10
A_69_P038142	CLIC1	chloride intracellular channel 1	XM_001491355	0.708375	3.22935e-09
A_69_P046331	CNFN	cornifelin	XM_001501130	0.728656	1.22068e-10
A_69_P083101	COQ2	coenzyme Q2 4-hydroxybenzoate polyprenyltransferase	JL633010	0.723249	1.72411e-10
A_69_P011391	CORO1B	coronin, actin binding protein, 1B	CX602805	0.7293	9.23072e-10
A_69_P103437	COTL1	coactosin-like 1 (Dictyostelium)	XM_001499862	0.735047	8.0436e-11
A_69_P023276	CPSF2	cleavage and polyadenylation specific factor 2, 100kDa	HQ889891	0.747254	3.52363e-11
A_69_P043121	CREB1	cAMP responsive element binding protein 1	JQ044378	0.729831	1.13139e-10
A_69_P075496	CREB3L4	cAMP responsive element binding protein 3-like 4	XM_005610093	0.707941	4.42309e-10
A_69_P038100	CSNK2B	casein kinase 2, beta polypeptide	XM_005603732	0.70911	3.09518e-09
A_69_P008761	CSRP1	cysteine and glycine-rich protein 1	XM_001494682	0.816312	1.0418e-11
A_69_P030568	CSTA	cystatin A (stefin A)	DN509011	0.744422	3.50716e-10
A_69_P125966	CTDSPL2	CTD (carboxy-terminal domain, RNA polymerase II, polypeptide A) small phosphatase like 2	JL621754	0.700243	6.9736e-10
A_69_P025196	CTNNBL1	catenin, beta like 1	XM_005604625	0.729529	1.15373e-10
A_69_P009941	CTNND1	catenin (cadherin-associated protein), delta 1	XM_005598153	0.75111	1.4488e-09
A_69_P085801	CTPS1	CTP synthase 1	XM_001503218	0.764647	1.01179e-11
A_69_P072621	CTR9	CTR9, Paf1/RNA polymerase II complex component	CD469509	0.738659	6.32593e-11
A_69_P076496	CTTNBP2NL	CTTNBP2 N-terminal like	XM_005610321	0.747863	3.37788e-11
A_69_P033521	CWC25	CWC25 spliceosome-associated protein homolog (S. cerevisiae)	JL618722	0.753656	2.24894e-11
A_69_P078186	DBNL	drebrin-like	XM_001495620	0.727646	1.30273e-10
A_69_P083452	DCK	deoxycytidine kinase	XM_001489225	0.724637	1.57888e-10
A_69_P063071	DCP2	decapping mRNA 2	JL621177	0.738138	6.5503e-11
A_69_P082059	DDX19A	DEAD (Asp-Glu-Ala-Asp) box polypeptide 19A	JL638733	0.707545	4.5294e-10
A_69_P082061	DDX19B	DEAD (Asp-Glu-Ala-Asp) box polypeptide 19B	XM_001500964	0.769512	7.02016e-12
Probe ID	Gene Symbol	Gene Name	GenBank ID	R2	p-value
A_69_P061106	DDX41	DEAD (Asp-Glu-Ala-Asp) box polypeptide 41	XM_001502190	0.746411	3.73495e-11
A_69_P034352	DDX52	DEAD (Asp-Glu-Ala-Asp) box polypeptide 52	JL622604	0.712351	3.38921e-10
A_69_P052496	DENND5B	DENN/MADD domain containing 5B	JL636984	0.792172	1.1477e-12
A_69_P008121	DESI2	desumoylating isopeptidase 2	XM_005607934	0.801939	4.94278e-13
A_69_P057736	DHX36	DEAH (Asp-Glu-Ala-His) box polypeptide 36	HQ889902	0.705198	5.20931e-10
A_69_P081926	DHX38	DEAH (Asp-Glu-Ala-His) box polypeptide 38	DN509378	0.714313	3.00665e-10
A_69_P098991	DNAJC17	DnaJ (Hsp40) homolog, subfamily C, member 17	XM_001503513	0.710025	3.90227e-10
A_69_P062396	DNAJC18	DnaJ (Hsp40) homolog, subfamily C, member 18	JL622515	0.709017	4.14655e-10
A_69_P103781	DPF2	D4, zinc and double PHD fingers family 2	XM_005598303	0.709572	4.01033e-10
A_69_P099152	DPH6	dipeptidyl-peptidase 6	HQ890234	0.810457	2.26612e-12
A_69_P067606	DPP9	dipeptidyl-peptidase 9	XM_005611475	0.762424	1.19279e-11
A_69_P045257	DPY19L3	dpy-19-like 3 (C. elegans)	JL618420	0.726933	1.3637e-10
A_69_P024121	DSTN	destrin (actin depolymerizing factor)	JL638590	0.728463	1.23597e-10
A_69_P038211	DXO	decapping and exoribonuclease protein	XM_005603754	0.700601	5.02493e-09
A_69_P024901	E2F1	E2F transcription factor 1	XM_005604573	0.786796	1.7944e-12
A_69_P086991	E2F2	E2F transcription factor 2	XM_001504222	0.803388	4.34678e-13
A_69_P081602	E2F4	E2F transcription factor 4, p107/p130-binding	XM_001915760	0.718311	2.34947e-10
A_69_P015181	EHMT1	euchromatic histone-lysine N-methyltransferase 1	XM_005605987	0.735744	7.68133e-11
A_69_P018761	EIF3C	eukaryotic translation initiation factor 3, subunit C	DN509049	0.716884	2.56676e-10
A_69_P092831	ELF4	E74-like factor 4 (ets domain transcription factor)	XM_001500235	0.797216	7.46621e-13
A_69_P073056	ELP4	elongator acetyltransferase complex subunit 4	-	0.736678	7.21981e-11
A_69_P105045	EMD	emerin	CX601838	0.717733	2.43531e-10
A_69_P031651	ENGASE	endo-beta-N-acetylglucosaminidase	XM_001490670	0.739954	5.79951e-11
A_69_P083146	ENOPH1	enolase-phosphatase 1	HQ890037	0.715655	2.76882e-10
A_69_P055252	EOGT	EGF domain-specific O-linked N-acetylglucosamine (GlcNAc) transferase	XM_003363051	0.785146	2.05358e-12
A_69_P044046	ESRP1	epithelial splicing regulatory protein 1	XM_005613206	0.70688	4.71308e-10
A_69_P095111	EXOC6	exocyst complex component 6	JL623434	0.804397	3.8558e-12
A_69_P087596	EXOSC10	exosome component 10	BI961526	0.795005	9.02658e-13
A_69_P097431	FAH	fumarylacetoacetate hydrolase (fumarylacetoacetase)	XM_001487834	0.716742	1.97949e-09
A_69_P052491	FAM60A	family with sequence similarity 60, member A	XM_001503058	0.763419	1.10824e-11
A_69_P086602	FAM76A	family with sequence similarity 76, member A	XM_001500535	0.711852	3.49368e-10
A_69_P099111	FAM98B	family with sequence similarity 98, member B	XM_005603361	0.741644	5.17399e-11
A_69_P030332	FBXO45	F-box protein 45	JL622597	0.732141	9.73567e-11
A_69_P066816	FECH	ferrochelatase	XM_001488915	0.713626	3.13577e-10
A_69_P022116	FERMT2	fermitin family member 2	XM_005605183	0.765581	9.43784e-12
A_69_P045476	FFAR2	free fatty acid receptor 2-like	XM_005596157	0.710937	3.69295e-10
A_69_P032641	FMNL1	formin-like 1	XM_005597315	0.723873	1.65735e-10
A_69_P022499	FNTB	farnesyltransferase, CAAX box, beta	-	0.761324	7.3479e-10
A_69_P032791	G6PC3	glucose 6 phosphatase, catalytic, 3	XM_005597343	0.707633	3.78415e-11
A_69_P084821	GAK	cyclin G associated kinase	XM_001917838	0.735563	7.77409e-11
A_69_P042041	GALNT3	UDP-N-acetyl-alpha-D-galactosamine:polypeptide N-acetylgalactosaminyltransferase 3	JL637864	0.724361	1.60681e-10
A_69_P012586	GD12	GDP dissociation inhibitor 2	HQ890256	0.724507	1.592e-10
A_69_P086196	GJB3	gap junction protein, beta 3, 31kDa	XM_001503717	0.720459	2.05497e-10
A_69_P086206	GJB5	gap junction protein, beta 5, 31.1kDa	XM_005607223	0.752805	2.38894e-11
A_69_P014429	GLE1	GLE1 RNA export mediator	JL626559	0.700233	6.97778e-10
A_69_P113484	GLTP	glycolipid transfer protein	DN508618	0.716207	2.67621e-10
A_69_P012916	GNE	glucosamine (UDP-N-acetyl)-2-epimerase/N-acetylmannosamine kinase	XM_001497313	0.722593	1.79707e-10
A_69_P120703	GNG12	guanine nucleotide binding protein (G protein), gamma 12	XM_003365109	0.771744	5.92103e-12
A_69_P040457	GPALPP1	GPALPP motifs containing 1	JL616052	0.701176	6.60332e-10
A_69_P040847	GPR180	G protein-coupled receptor 180	JL638930	0.816013	1.0698e-11
A_69_P061131	GRK6	G protein-coupled receptor kinase 6	XM_005599198	0.77353	5.16052e-12
A_69_P041182	GRTP1	growth hormone regulated TBC protein 1	XM_005601388	0.711017	3.67505e-10
A_69_P060206	GTF3C2	general transcription factor IIIC, polypeptide 2, beta 110kDa	JL622390	0.734756	8.19988e-11
A_69_P091507	HDAC8	histone deacetylase 8	XM_005614277	0.700288	6.95545e-10
A_69_P107353	HN1L	hematological and neurological expressed 1-like	XM_001497464	0.715063	2.87155e-10
A_69_P083096	HPSE	heparanase	XM_001493282	0.727971	1.27577e-10
A_69_P108846	HYOU1	hypoxia up-regulated 1	XM_005611630	0.738069	6.58079e-11
A_69_P091351	IGBP1	immunoglobulin-binding protein 1	XM_005615041	0.765687	9.3636e-12
A_69_P072229	ILK	integrin-linked kinase	XM_001504599	0.709524	4.02178e-10
A_69_P004941	INOS	inducible nitric oxide synthase	AF329377	0.732309	9.62895e-11
A_69_P085976	INPP5B	inositol polyphosphate-5-phosphatase, 75kDa	JL638502	0.781338	2.7927e-12
A_69_P108381	INTS6	integrator complex subunit 6	DN504231	0.703163	5.87586e-10
A_69_P088511	INTS9	integrator complex subunit 9	JL635793	0.797923	7.02324e-13
A_69_P070995	KCTD14	potassium channel tetramerization domain containing 14	XM_001494397	0.710665	3.75417e-10
A_69_P027011	KDM4C	lysine (K)-specific demethylase 4C	XM_001492896	0.798208	4.8117e-11
A_69_P008696	KIF14	kinesin family member 14	XM_005608094	0.780572	2.96894e-12
A_69_P052576	KIF21A	kinesin family member 21A	XM_005611060	0.807321	3.05204e-13
A_69_P075254	LAMTOR2	late endosomal/lysosomal adaptor, MAPK and MTOR activator 2	CX604072	0.749878	2.93525e-11
A_69_P014926	LHX3	LIM homeobox 3	XM_001917984	0.722916	1.76079e-10
Probe ID	Gene Symbol	Gene Name	GenBank ID	R2	p-value
A_69_P067401	LMNB2	lamin B2	XM_005611751	0.757619	1.69327e-11
A_69_P002827	LOC100034070	caspase-15	XM_005601047	0.706283	4.88383e-10
A_69_P115896	LOC100057137	prothymosin alpha-like	XM_001498434	0.755363	1.99125e-11
A_69_P125521	LOC100063643	chromosome unknown open reading frame, human C19orf57	XM_005613574	0.77639	4.13122e-12
A_69_P052051	LOH12CR1	loss of heterozygosity, 12, chromosomal region 1	XM_001501345	0.716667	2.60143e-10
A_69_P123107	LRPPRC	leucine-rich pentatricopeptide repeat containing	XM_005600023	0.737028	5.66933e-10
A_69_P077171	LRRC8D	leucine rich repeat containing 8 family, member D	NM_001257125	0.748719	2.63594e-10
A_69_P056781	LRRFIP2	leucine rich repeat (in FLII) interacting protein 2	JL616096	0.769824	6.85569e-12
A_69_P032797	LSM12	LSM12 homolog (S. cerevisiae)	XM_005597348	0.700945	5.71066e-11
A_69_P123563	LYRM9	LYR motif containing 9	XM_003362423	0.780283	3.0381e-12
A_69_P006776	MAFF	transcription factor MafF-like	XM_001501373	0.792195	1.14546e-12
A_69_P036366	MAP2K3	mitogen-activated protein kinase kinase 3	XM_005597856	0.763468	1.10426e-11
A_69_P066751	MBD2	methyl-CpG binding domain protein 2	JL640559	0.761297	1.2957e-11
A_69_P016091	MCPH1	microcephalin 1	CX601527	0.743803	4.46732e-11
A_69_P060018	MEMO1	mediator of cell motility 1	JL641420	0.713998	3.06518e-10
A_69_P096741	MESDC1	mesoderm development candidate 1	NM_001256943	0.701581	6.44874e-10
A_69_P079861	MEST	mesoderm specific transcript	XM_001503034	0.728167	1.25978e-10
A_69_P054621	MGLL	monoglyceride lipase	XM_001488819	0.71791	2.40877e-10
A_69_P019541	MGRN1	mahogunin ring finger 1, E3 ubiquitin protein ligase	XM_005599101	0.709307	4.07471e-10
A_69_P054886	MKRN2	makorin ring finger protein 2	XM_001490531	0.713418	3.17587e-10
A_69_P123456	MLEC	malectin	XM_001488524	0.721418	1.93497e-10
A_69_P051606	MLF2	myeloid leukemia factor 2	XM_003365166	0.723312	1.71724e-10
A_69_P027254	MOB3B	MOB kinase activator 3B	XM_001497163	0.795184	8.88927e-13
A_69_P066532	MOCOS	molybdenum cofactor sulfurase	XM_005612931	0.79204	1.16047e-12
A_69_P097721	MPI	mannose phosphate isomerase	JL620937	0.73753	6.82186e-11
A_69_P078124	MPLKIP	M-phase specific PLK1 interacting protein	XM_001494484	0.805341	3.55337e-12
A_69_P044511	MRPL13	mitochondrial ribosomal protein L13	DN508047	0.755123	1.70639e-10
A_69_P011011	MRPL49	mitochondrial ribosomal protein L49	XM_001492016	0.7193	2.20919e-10
A_69_P010591	MTA2	metastasis associated 1 family, member 2	XM_001494695	0.746448	1.95651e-09
A_69_P044131	MTDH	metadherin	JL616963	0.716431	2.17079e-11
A_69_P097447	MTHFS	5,10-methenyltetrahydrofolate synthetase (5-formyltetrahydrofolate cyclo-ligase)	XM_001487971	0.743284	4.62821e-11
A_69_P015787	MTMR7	myotubularin related protein 7	XM_001488761	0.705448	5.13245e-10
A_69_P087586	MTOR	mechanistic target of rapamycin (serine/threonine kinase)	JL619298	0.773121	3.22938e-10
A_69_P085456	MUTYH	mutY homolog	XM_001496230	0.756888	1.78487e-11
A_69_P085871	MYCL	v-myc avian myelocytomatosis viral oncogene lung carcinoma derived homolog	XM_001916493	0.703001	5.93216e-10
A_69_P109027	MYD88	myeloid differentiation primary response 88	JL619941	0.712696	3.31884e-10
A_69_P005291	MYH7	myosin, heavy chain 7, cardiac muscle, beta	NM_001081758	0.716801	2.57997e-10
A_69_P038028	MZT1	mitotic-spindle organizing protein 1-like	XM_005603696	0.724102	1.63344e-10
A_69_P066822	NARS	asparaginyl-tRNA synthetase	JL637795	0.729965	1.12161e-10
A_69_P069601	NCAPD3	non-SMC condensin-2 complex subunit D3	DN504108	0.75967	1.45931e-11
A_69_P030301	NCBP2	nuclear cap binding protein subunit 2, 20kDa	XM_001501008	0.72278	1.77593e-10
A_69_P025676	NCOA3	nuclear receptor coactivator 3	XM_005604691	0.705661	5.06788e-10
A_69_P114781	NCOA7	nuclear receptor coactivator 7	DN510980	0.73332	9.0124e-11
A_69_P094291	NHLRC2	NHL repeat containing 2	JL619805	0.707947	4.42158e-10
A_69_P081286	NLRC5	NOD-like receptor family CARD domain containing 5	XM_001915501	0.749136	3.09147e-11
A_69_P104825	NPAT	nuclear protein, ataxia-telangiectasia locus	JL620116	0.742645	4.83424e-11
A_69_P076376	NRAS	neuroblastoma RAS viral (v-ras) oncogene homolog	JL615886	0.753516	2.2714e-11
A_69_P031261	NSUN3	NOP2/Sun domain family, member 3	JL620299	0.72616	1.43283e-10
A_69_P035446	NUP88	nucleoporin 88kDa	JL641558	0.78286	2.47151e-12
A_69_P099362	OR4K15	olfactory receptor 4K15	XM_005603367	0.75289	1.28984e-09
A_69_P086803	PAFAH2	platelet-activating factor acetylhydrolase 2, 40kDa	XM_001504113	0.725724	1.15119e-09
A_69_P099066	PAK6	p21 protein (Cdc42/Rac)-activated kinase 6	XM_005603152	0.727508	1.31429e-10
A_69_P011966	PARD3	partitioning defective 3 homolog	XM_005606979	0.760402	1.38338e-11
A_69_P080926	PAXIP1	PAX-interacting protein 1 is a protein	JL624919	0.733985	8.62669e-11
A_69_P058876	PCGF1	polycomb group ring finger 1	JL638891	0.745409	2.09039e-09
A_69_P098716	PDIA3	protein disulfide isomerase family A, member 3	JL616233	0.745136	4.07762e-11
A_69_P082863	PDLIM5	PDZ and LIM domain 5	XM_005608613	0.734265	8.46945e-11
A_69_P127475	PEA15	phosphoprotein enriched in astrocytes 15	XM_001504423	0.715751	2.75244e-10
A_69_P035496	PFN1	profilin 1	DN504898	0.774784	4.68265e-12
A_69_P007666	PHF10	PHD finger protein 10	XM_001499464	0.727591	1.3073e-10
A_69_P117386	PHF20	PHD finger protein 20	JL621112	0.720818	2.00918e-10
A_69_P004771	PICALM	phosphatidylinositol binding clathrin assembly protein	AB331218	0.739117	6.13477e-11
A_69_P006831	PIDD	p53-induced protein with a death domain	XM_005613649	0.724779	1.56468e-10
A_69_P038726	PIM1	pim-1 oncogene	XM_001500225	0.769594	6.9767e-12
A_69_P102884	PIN4	protein (peptidylprolyl cis/trans isomerase) NIMA-interacting, 4 (parvulin)	DN508625	0.737976	5.33475e-10
A_69_P003876	PKM	pyruvate kinase, muscle	NM_001143794	0.704987	4.45804e-11
A_69_P089716	PLA2G12A	phospholipase A2, group XIIA	JL640117	0.719634	2.16372e-10
A_69_P021336	PLA2G6	phospholipase A2, group VI (cytosolic, calcium-independent)	XM_001501364	0.72497	1.54574e-10
A_69_P083106	PLAC8	placenta-specific gene 8 protein-like	DN508909	0.713346	3.18986e-10
Probe ID	Gene Symbol	Gene Name	GenBank ID	R2	p-value
A_69_P095967	PLAC9	placenta-specific 9	DN509444	0.71676	2.58642e-10
A_69_P035516	PLD2	phospholipase D2	XM_001504751	0.773395	5.21462e-12
A_69_P104091	PLEKHA2	pleckstrin homology domain containing, family A (phosphoinositide binding specific) member 2	XM_005606304	0.700188	6.99593e-10
A_69_P035686	PLSCR3	phospholipid scramblase 3	XM_001503068	0.737345	6.90638e-11
A_69_P075221	PMF1	polyamine-modulated factor 1	XM_005610021	0.775884	3.83219e-11
A_69_P122056	PNRC2	proline-rich nuclear receptor coactivator 2	JL616005	0.775429	4.45343e-12
A_69_P010656	POLR2G	polymerase (RNA) II (DNA directed) polypeptide G	DN504841	0.730449	8.59292e-10
A_69_P073406	POU2F1	POU class 2 homeobox 1	XM_005609625	0.720676	1.56457e-09
A_69_P095641	PPA1	pyrophosphatase (inorganic) 1	JL637427	0.731799	9.95513e-11
A_69_P011366	PPP1CA	protein phosphatase 1, catalytic subunit, alpha isozyme	CX593336	0.731097	1.04214e-10
A_69_P022406	PPP2R5E	protein phosphatase 2, regulatory subunit B', epsilon isoform	JL637413	0.741333	5.28397e-11
A_69_P014167	PPP6C	protein phosphatase 6, catalytic subunit	JL616184	0.765768	9.30708e-12
A_69_P108946	PRKAB1	protein kinase, AMP-activated, beta 1 non-catalytic subunit	JL626247	0.713396	2.41164e-09
A_69_P026301	PRPF6	pre-mRNA processing factor 6	XM_005604884	0.732438	9.54832e-11
A_69_P038361	PSMB9	proteasome (prosome, macropain) subunit, beta type, 9	CX602478	0.711939	3.47525e-10
A_69_P117581	PTMA	prothymosin alpha	CD469194	0.75146	2.62683e-11
A_69_P049771	PTPRK	protein tyrosine phosphatase, receptor type, K	XM_005596916	0.753718	2.23903e-11
A_69_P086481	PTPRU	protein tyrosine phosphatase, receptor type, U	XM_005607465	0.781113	2.84347e-12
A_69_P078262	PURB	purine-rich element binding protein B	JL641589	0.751646	2.16378e-10
A_69_P101236	PYGL	phosphorylase, glycogen, liver	NM_001145889	0.715824	2.74009e-10
A_69_P128726	R3HDM1	R3H domain containing 1	XM_001915455	0.760129	1.41126e-11
A_69_P051451	RAD51AP1	RAD51 associated protein 1	XM_001494429	0.701879	6.3366e-10
A_69_P078115	RALA	v-ral simian leukemia viral oncogene homolog A (ras related)	XM_001494123	0.779537	3.22381e-12
A_69_P054471	RASSF3	Ras association (RalGDS/AF-6) domain family member 3	XM_005611368	0.774613	4.74515e-12
A_69_P127891	RBM17	RNA binding motif protein 17	JL637530	0.73964	5.92321e-11
A_69_P087276	RCC2	regulator of chromosome condensation 2	XM_005614849	0.780512	2.98336e-12
A_69_P011116	RNASEH2C	ribonuclease H2, subunit C	XM_001494343	0.726041	1.44379e-10
A_69_P012921	RNF38	ring finger protein 38	XM_005605625	0.795937	8.33454e-13
A_69_P038266	RNF5	ring finger protein 5, E3 ubiquitin protein ligase	DN504902	0.712791	2.49869e-09
A_69_P066027	RNMT	RNA (guanine-7-) methyltransferase	JL638289	0.737379	6.8906e-11
A_69_P060612	ROCK2	Rho-associated, coiled-coil containing protein kinase 2	XM_005600222	0.708349	4.31632e-10
A_69_P035056	RPA1	replication protein A1, 70kDa	HQ890260	0.705248	5.19375e-10
A_69_P050111	RPE	ribulose-5-phosphate-3-epimerase	CX599972	0.725127	1.53041e-10
A_69_P066516	RPRD1A	regulation of nuclear pre-mRNA domain containing 1A	XM_001497089	0.700948	6.69209e-10
A_69_P046049	RPS16	ribosomal protein S16	DN505756	0.700897	6.71204e-10
A_69_P003934	RPS27L	ribosomal protein S27-like	EF397516	0.749036	3.11317e-11
A_69_P109130	SBSPON	somatomedin B and thrombospondin, type 1 domain containing	XM_005615116	0.734098	8.56278e-11
A_69_P025090	SCAND1	SCAN domain containing 1	XM_001501876	0.758627	8.81573e-10
A_69_P060501	SDC1	syndecan 1	XM_001501742	0.777493	3.78892e-12
A_69_P014891	SDCCAG3	serologically defined colon cancer antigen 3	XM_001498519	0.708168	4.36333e-10
A_69_P066861	SEC11C	SEC11 homolog C (S. cerevisiae)	CX605786	0.724014	1.27806e-09
A_69_P024066	SEC23B	Sec23 homolog B (S. cerevisiae)	JL625152	0.786638	1.67188e-11
A_69_P057791	SEPT10	septin 10	JL626070	0.761748	1.25358e-11
A_69_P050541	SERPINE2	serpin peptidase inhibitor, clade E (nexin, plasminogen activator inhibitor type 1), member 2	JL640388	0.722095	1.85429e-10
A_69_P101371	SERTAD4	SERTA domain containing 4	XM_001490616	0.747524	3.45819e-11
A_69_P025331	SGK2	serum/glucocorticoid regulated kinase 2	XM_005604636	0.740128	5.73197e-11
A_69_P078767	SHFM	uncharacterized LOC100052200	DN507460	0.712055	2.86802e-11
A_69_P076367	SIKE1	suppressor of IKBKE 1	JL628349	0.705305	5.17635e-10
A_69_P011651	SLC22A18	solute carrier family 22, member 18	XM_001492540	0.700548	6.85048e-10
A_69_P031482	SLC25A10	solute carrier family 25 (mitochondrial carrier; dicarboxylate transporter), member 10	XM_005597059	0.724575	1.58514e-10
A_69_P060231	SLC30A3	solute carrier family 30 (zinc transporter), member 3	XM_005600126	0.705819	5.02063e-10
A_69_P009136	SLC35C1	solute carrier family 35 (GDP-fucose transporter), member C1	XM_001489118	0.759029	1.52895e-11
A_69_P066521	SLC39A6	solute carrier family 39 (zinc transporter), member 6	JL637585	0.730854	1.05873e-10
A_69_P032426	SMARCD2	SWI/SNF related, matrix associated, actin dependent regulator of chromatin, subfamily d, member 2	XM_001500833	0.743185	4.6597e-11
A_69_P079721	SND1	staphylococcal nuclease and tudor domain containing 1	CX598325	0.721279	1.50874e-09
A_69_P079141	SNX10	sorting nexin 10	JL620875	0.713814	3.09985e-10
A_69_P024106	SNX5	sorting nexin 5	JL640484	0.742733	4.80538e-11
A_69_P057788	SOWAHC	sosondowah ankyrin repeat domain family member C	XM_005599750	0.798064	6.93834e-13
A_69_P079006	SP8	specificity protein 8	-	0.756059	1.89443e-11
A_69_P036300	SREBF1	sterol regulatory element binding transcription factor 1	XM_001918214	0.704581	5.40351e-10
A_69_P087601	SRM	spermidine synthase	CX605564	0.779457	3.24434e-12
A_69_P086936	SRSF10	serine/arginine-rich splicing factor 10	JL617604	0.74241	4.91211e-11
A_69_P034866	SSH2	slingshot protein phosphatase 2	XM_005597635	0.766192	7.82502e-11
A_69_P033022	STAT5A	signal transducer and activator of transcription 5A	XM_005597380	0.716648	2.60444e-10
A_69_P061316	STC2	stanniocalcin 2	XM_005599226	0.709059	4.13599e-10
A_69_P040906	STK24	serine/threonine kinase 24	XM_005601307	0.713828	3.0973e-10
A_69_P120056	STRA13	stimulated by retinoic acid 13	XM_001489263	0.71631	2.65926e-10
A_69_P070106	SWSAP1	SWIM-type zinc finger 7 associated protein 1	XM_001916356	0.725422	1.50197e-10
A_69_P090156	SYAP1	synapse associated protein 1	JL620792	0.746365	3.74681e-11
Probe ID	Gene Symbol	Gene Name	GenBank ID	R2	p-value
A_69_P066336	TAF4B	TAF4b RNA polymerase II, TATA box binding protein (TBP)-associated factor, 105kDa	XM_001495354	0.745824	3.8891e-11
A_69_P038356	TAP1	transporter 1, ATP-binding cassette, sub-family B (MDR/TAP)	JL641406	0.758334	1.608e-11
A_69_P043811	TCEA1	transcription elongation factor A (SII), 1	JL617641	0.741292	5.29877e-11
A_69_P086977	TCEB3	transcription elongation factor B (SIII), polypeptide 3 (110kDa, elongin A)	NM_001252407	0.70255	6.09197e-10
A_69_P023641	TECPR2	tectonin beta-propeller repeat containing 2	-	0.731724	1.0004e-10
A_69_P043432	TERF1	telomeric repeat binding factor (NIMA-interacting) 1	XM_001492421	0.730087	1.11278e-10
A_69_P043766	TGS1	trimethylguanosine synthase 1	XM_005613126	0.732058	9.78853e-11
A_69_P061631	THG1L	tRNA-histidine guanylyltransferase 1-like (S. cerevisiae)	XM_001500894	0.703896	5.62715e-10
A_69_P056281	THUMPD3	THUMP domain containing 3	JL640113	0.710579	3.77382e-10
A_69_P011046	TIGD3	tigger transposable element derived 3	XM_005598304	0.771293	6.12907e-12
A_69_P054127	TIMELESS	timeless circadian clock	XM_001504843	0.746254	3.77572e-11
A_69_P026791	TJP2	tight junction protein 2	JL634933	0.744135	4.36713e-11
A_69_P089116	TMEM184C	transmembrane protein 184C	JL615972	0.722077	1.85646e-10
A_69_P022556	TMEM229B	transmembrane protein 229B	XM_005605261	0.710913	3.69837e-10
A_69_P086391	TMEM39B	transmembrane protein 39B	XM_001500047	0.742376	4.92326e-11
A_69_P075206	TMEM79	transmembrane protein 79	XM_001500083	0.75301	2.35452e-11
A_69_P003605	TMSB4X	thymosin beta 4, X-linked	NM_001163948	0.713821	3.09855e-10
A_69_P087501	TNFRSF1B	tumor necrosis factor receptor superfamily, member 1B	XM_005607617	0.724483	1.5944e-10
A_69_P039276	TNFRSF21	tumor necrosis factor receptor superfamily, member 21	XM_001502707	0.78535	2.01965e-12
A_69_P035681	TNK1	tyrosine kinase, non-receptor, 1	XM_001504769	0.754332	2.1434e-11
A_69_P095151	TNKS2	tankyrase, TRF1-interacting ankyrin-related ADP-ribose polymerase 2	XM_001502681	0.763707	9.3519e-11
A_69_P098186	TPM1	tropomyosin 1 (alpha)	-	0.70207	6.26632e-10
A_69_P012831	TPM2	tropomyosin 2 (beta)	XM_001504497	0.771961	5.13492e-11
A_69_P075492	TPM3	tropomyosin 3	CX601529	0.735252	7.93533e-11
A_69_P021951	TRABD	TraB domain containing	XM_005606796	0.748673	3.1929e-11
A_69_P010877	TRMT112	tRNA methyltransferase 11-2 homolog (S. cerevisiae)	CX606000	0.702855	5.98352e-10
A_69_P007241	TSR2	TSR2, 20S rRNA accumulation, homolog (S. cerevisiae)	JL631974	0.748398	3.2547e-11
A_69_P066291	TTC39C	tetratricopeptide repeat domain 39C	JL641232	0.716048	2.70256e-10
A_69_P010651	TTC9C	tetratricopeptide repeat domain 9C	JL623625	0.74385	4.45309e-11
A_69_P055021	TTLL3	tubulin tyrosine ligase like 3	CD466389	0.780713	2.93581e-12
A_69_P097941	UACA	uveal autoantigen with coiled-coil domains and ankyrin repeats	XM_001918075	0.728447	9.73259e-10
A_69_P055241	UBA3	ubiquitin-like modifier activating enzyme 3	JL620266	0.71964	2.16285e-10
A_69_P016901	UBASH3A	ubiquitin associated and SH3 domain containing A	XM_001492276	0.747639	3.43065e-11
A_69_P050938	UBE2F	ubiquitin-conjugating enzyme E2F (putative)	JL616463	0.702174	6.22781e-10
A_69_P061601	UBLCP1	ubiquitin-like domain containing CTD phosphatase 1	JL616302	0.733994	8.62209e-11
A_69_P129041	UBQLN1	ubiquilin 1	XM_001916233	0.754454	2.12488e-11
A_69_P044272	UBR5	ubiquitin protein ligase E3 component n-recognin 5	JL617456	0.77642	4.12156e-12
A_69_P040162	UFM1	ubiquitin-fold modifier 1	JL616986	0.731067	1.04415e-10
A_69_P045231	URI1	URI1, prefoldin-like chaperone	JL616724	0.737908	6.65194e-11
A_69_P039877	USP12	ubiquitin specific peptidase 12	XM_005601110	0.710211	3.85859e-10
A_69_P054416	USP15	ubiquitin specific peptidase 15	CX604045	0.703625	5.71785e-10
A_69_P036346	USP22	ubiquitin specific peptidase 22	XM_001488603	0.728217	1.25572e-10
A_69_P018971	USP31	ubiquitin specific peptidase 31	XM_005598952	0.736394	7.35736e-11
A_69_P083796	USP46	ubiquitin specific peptidase 46	XM_001917082	0.709966	3.916e-10
A_69_P051641	USP5	ubiquitin specific peptidase 5 (isopeptidase T)	DN504038	0.702225	6.20913e-10
A_69_P093106	VGLL1	vestigial like 1 (Drosophila)	XM_001490312	0.722043	1.86039e-10
A_69_P081855	VPS4A	vacuolar protein sorting 4 homolog A (S. cerevisiae)	CX593920	0.756195	1.87607e-11
A_69_P008077	VTA1	vesicle (multivesicular body) trafficking 1	JL617687	0.746467	3.72051e-11
A_69_P079647	WASL	Wiskott-Aldrich syndrome-like	XM_001502364	0.77285	5.43828e-12
A_69_P040251	WDFY2	WD repeat and FYVE domain containing 2	-	0.772829	5.4471e-12
A_69_P015581	WRN	Werner syndrome, RecQ helicase-like	XM_005606338	0.727984	1.27465e-10
A_69_P086286	YARS	tyrosyl-tRNA synthetase	XM_001499806	0.752377	2.46226e-11
A_69_P059991	YIPF4	Yip1 domain family, member 4	CD467959	0.750571	2.79615e-11
A_69_P091312	YIPF6	Yip1 domain family, member 6	XM_001504869	0.746905	3.60955e-11
A_69_P012086	YME1L1	YME1-like 1 ATPase	HQ890031	0.710452	3.80291e-10
A_69_P044247	YWHAZ	tyrosine 3-monooxygenase/tryptophan 5-monooxygenase activation protein, zeta polypeptide	JL616991	0.704044	5.57782e-10
A_69_P086306	ZBTB8OS	zinc finger and BTB domain containing 8 opposite strand	CX595016	0.733167	9.10284e-11
A_69_P094881	ZDHHC16	zinc finger, DHHC-type containing 16	JL639605	0.773325	5.24277e-12
A_69_P015771	ZDHHC2	zinc finger, DHHC-type containing 2	JL638664	0.712823	3.29329e-10
A_69_P082381	ZDHHC7	zinc finger, DHHC-type containing 7	XM_001499928	0.756893	1.78422e-11
A_69_P038768	ZFAND3	zinc finger, AN1-type domain 3	CX592114	0.740316	4.38678e-12
A_69_P037769	ZNRD1	zinc ribbon domain containing 1	JL634655	0.71502	2.87908e-10
A_69_P113356	unnamed	-	DN508371	0.725497	1.49477e-10
A_69_P045483	unnamed	-	AW260982	0.730084	1.11303e-10
A_69_P117462	unnamed	-	CD466460	0.70191	6.32531e-10
A_69_P035656	unnamed	-	CD469426	0.715858	1.2329e-08
A_69_P106333	unnamed	-	CX593236	0.703748	4.81138e-11
A_69_P109261	unnamed	-	CX600034	0.716583	2.61494e-10
Probe ID	Gene Symbol	Gene Name	GenBank ID	R2	p-value
A_69_P110556	unnamed	-	CX602999	0.773486	4.58577e-11
A_69_P107726	unnamed	-	CX604004	0.76495	9.89247e-12
A_69_P117328	unnamed	-	CX604525	0.704963	5.28251e-10
A_69_P111439	unnamed	-	CX604621	0.767525	7.10598e-11
A_69_P111456	unnamed	-	CX604703	0.749174	3.0833e-11
A_69_P109514	unnamed	-	DN504808	0.765245	9.67711e-12
A_69_P112881	unnamed	-	DN506764	0.720181	2.09103e-10
A_69_P106046	unnamed	-	DN507904	0.722535	1.80365e-10
A_69_P113537	unnamed	-	DN508711	0.704762	4.52058e-11
A_69_P113769	unnamed	-	DN509091	0.703654	5.70802e-10
A_69_P114319	unnamed	-	DN510112	0.776341	4.14725e-12
A_69_P113900	unnamed	-	DN510735	0.731006	1.04832e-10
A_69_P106577	unnamed	-	HQ890009	0.702233	6.20629e-10
A_69_P097661	unnamed	-	JL615911	0.744753	4.18613e-11
A_69_P102651	unnamed	-	JL618947	0.778767	3.42675e-12
A_69_P107767	unnamed	-	JL620804	0.717613	2.45342e-10
A_69_P103396	unnamed	-	JL622673	0.736402	7.35352e-11
A_69_P041607	unnamed	-	JL623094	0.700624	6.82035e-10
A_69_P111716	unnamed	-	JL624661	0.719068	1.72316e-09
A_69_P104227	unnamed	-	JL637616	0.702715	6.03311e-10
A_69_P056891	unnamed	-	JL637859	0.764021	1.05997e-11
A_69_P011171	unnamed	-	XM_005598460	0.753388	1.92187e-10
A_69_P103621	unnamed	-	-	0.741979	5.05781e-11
A_69_P101586	unnamed	-	-	0.731832	9.93374e-11
A_69_P101588	unnamed	-	-	0.717058	2.53923e-10
A_69_P126006	unnamed	-	-	0.765302	9.6367e-12
A_69_P117461	unnamed	-	-	0.703461	5.77322e-10
A_69_P124541	unnamed	-	-	0.725349	1.50897e-10
A_69_P125606	unnamed	-	-	0.719126	2.23333e-10
A_69_P101587	unnamed	-	-	0.724336	1.60937e-10

## Sheet: Sup T4 cluster 6 x
Probe ID	Gene Symbol	Gene Name	GenBank ID	R2	p-value
A_69_P027281	ACO1	aconitase 1, soluble	XM_005605048	0.741344	2.7011e-09
A_69_P079932	AKR1B1	aldo-keto reductase family 1, member B1 (aldose reductase)	JL615903	0.707391	1.97966e-08
A_69_P047321	ALDH16A1	aldehyde dehydrogenase 16 family, member A1	XM_005596404	0.721817	8.75773e-09
A_69_P104871	ANG	angiogenin, ribonuclease, RNase A family, 5	XM_005602591	0.730921	5.11646e-09
A_69_P011781	AP2A2	adaptor protein complex 2	DN511181	0.727434	6.29947e-09
A_69_P117083	ARHGEF40	Rho guanine nucleotide exchange factor (GEF) 40	XM_005615164	0.739489	3.03226e-09
A_69_P099209	AVEN	apoptosis, caspase activation inhibitor	CX605139	0.756982	9.84145e-10
A_69_P032302	AXIN2	axin 2	XM_003362526	0.807724	2.19239e-11
A_69_P081571	B3GNT9	UDP-GlcNAc:betaGal beta-1,3-N-acetylglucosaminyltransferase 9	CX596559	0.757191	9.70535e-10
A_69_P082126	BCAR1	breast cancer anti-estrogen resistance 1	XM_005608435	0.721307	9.02052e-09
A_69_P118456	BCAR3	breast cancer anti-estrogen resistance 3	-	0.747357	1.84608e-09
A_69_P052336	BCAT1	branched chain amino-acid transaminase 1, cytosolic	XM_005610980	0.723863	7.77325e-09
A_69_P005398	BMP4	bone morphogenetic protein 4	NM_001163970	0.804634	2.84203e-11
A_69_P060948	C5orf45	chromosome 5 open reading frame 45	XM_005599175	0.704924	2.26655e-08
A_69_P051426	CCND2	cyclin D2	JL639199	0.711323	1.59173e-08
A_69_P038946	CCND3	cyclin D3	XM_005603910	0.716394	1.19595e-08
A_69_P001306	CD14	CD14 molecule	NM_001081927	0.81653	1.02184e-11
A_69_P036120	CENPV	centromere protein V	DN505242	0.779485	2.03483e-10
A_69_P109642	CFAP58	cilia and flagella associated protein 58	CX601247	0.794711	6.3627e-11
A_69_P021003	CKAP4	cytoskeleton-associated protein 4	XM_001498236	0.730508	1.08283e-10
A_69_P081505	CMTM3	uncharacterized LOC100629814	XM_005608536	0.710562	1.66075e-08
A_69_P054108	CNPY2	canopy FGF signaling regulator 2	CX603244	0.719965	2.11945e-10
A_69_P004905	COL3A1	collagen, type III, alpha 1	AF117954	0.765769	8.06706e-11
A_69_P042616	COL5A2	collagen, type V, alpha 2	XM_001501817	0.806711	2.38833e-11
A_69_P048667	COX7A2	cytochrome c oxidase subunit 7A2, mitochondrial-like	DN508199	0.703325	2.47278e-08
A_69_P043021	CYP20A1	cytochrome P450 20A1-like	JL615970	0.754574	1.15456e-09
A_69_P000861	DCN	decorin	NM_001081925	0.773746	3.08802e-10
A_69_P064116	DDT	D-dopachrome tautomerase	XM_001489369	0.773357	5.23002e-12
A_69_P129521	DHRS1	dehydrogenase/reductase (SDR family) member 1	XM_001489335	0.71871	1.04771e-08
A_69_P081346	DOK4	docking protein 4	XM_001494272	0.706457	2.08398e-08
A_69_P110149	DUSP8	dual specificity phosphatase 8	DN510926	0.757847	9.28892e-10
A_69_P014466	ENDOG	endonuclease G	XM_005614789	0.749666	1.59106e-09
A_69_P050486	EPHA4	EPH receptor A4	XM_003365125	0.744445	2.22234e-09
A_69_P108494	FAM20C	family with sequence similarity 20, member C	XM_005598597	0.732743	4.58433e-09
A_69_P052903	FKBP11	FK506 binding protein 11, 19 kDa	CX605254	0.743891	2.30156e-09
A_69_P075411	FLAD1	flavin adenine dinucleotide synthetase 1	XM_005610061	0.715103	1.28686e-08
A_69_P036416	GMDS	GDP-mannose 4,6-dehydratase	CX602995	0.741047	2.75181e-09
A_69_P102256	GNAS	guanine nucleotide-binding protein, stimulatory alpha subunit	JL615938	0.846656	5.47926e-13
A_69_P119491	GNG5	guanine nucleotide binding protein (G protein), gamma 5	XM_001495600	0.789493	9.56888e-11
A_69_P096337	GNPAT	glyceronephosphate O-acyltransferase	JL641522	0.72814	6.04113e-09
A_69_P018207	GTF2I	general transcription factor 2i	JL639680	0.824611	4.90416e-12
A_69_P088656	HAND2	heart and neural crest derivatives expressed 2	XM_001915555	0.809519	1.88197e-11
A_69_P001257	HAPLN1	hyaluronan and proteoglycan link protein 1	NM_001082504	0.771724	3.56763e-10
A_69_P006761	ISYNA1	inositol-3-phosphate synthase 1-like	XM_001503313	0.715218	1.27852e-08
A_69_P042251	ITGA6	integrin, alpha 6	XM_005601729	0.800545	3.98115e-11
A_69_P021358	KDELR3	ER lumen protein retaining receptor 3	XM_005606743	0.748028	1.76826e-09
A_69_P101161	KLHDC1	kelch domain containing 1	JL619517	0.784522	1.39819e-10
A_69_P021086	LARGE	like-glycosyltransferase	XM_005606571	0.719831	9.82297e-09
A_69_P020746	LTA4H	leukotriene A4 hydrolase	JL618379	0.763441	6.3597e-10
A_69_P004727	LUM	lumican	NM_001081780	0.718771	1.04405e-08
A_69_P116900	MAGED4	MAGE family member D4	XM_003365657	0.714434	1.33646e-08
A_69_P032506	MRC	peptidoglycan glycosyltransferase	XM_005597903	0.725014	1.20234e-09
A_69_P078173	MRPS24	28S ribosomal protein S24	DN505872	0.723087	8.13398e-09
A_69_P117355	MXRA8	matrix-remodelling associated 8	XM_005607639	0.762587	6.74237e-10
A_69_P076408	OLFML3	olfactomedin-like 3	CX603415	0.722514	8.40993e-09
A_69_P051626	P3H3	prolyl 3-hydroxylase 3	XM_005614768	0.738456	3.23255e-09
A_69_P062746	P4HA2	prolyl 4-hydroxylase subunit alpha-2	CX602516	0.70292	2.52769e-08
A_69_P000112	PAG	pregnancy-associated glycoprotein	NM_001081943	0.803674	3.0779e-11
A_69_P088732	PALLD	palladin, cytoskeletal associated protein	XM_005607735	0.810203	1.77489e-11
A_69_P039666	PARP4	poly (ADP-ribose) polymerase family, member 4	CX597404	0.719054	2.24342e-10
Probe ID	Gene Symbol	Gene Name	GenBank ID	R2	p-value
A_69_P064531	PATZ1	POZ (BTB) and AT hook containing zinc finger 1	XM_001496979	0.763182	6.47342e-10
A_69_P108582	PID1	phosphotyrosine interaction domain containing 1	CX601452	0.765637	5.46713e-10
A_69_P041886	PKP4	plakophilin 4	-	0.820076	7.43482e-12
A_69_P057531	PLOD2	procollagen-lysine, 2-oxoglutarate 5-dioxygenase 2	XM_001493103	0.75571	1.07101e-09
A_69_P019506	PPL	periplakin	XM_001499654	0.70886	1.82539e-08
A_69_P052636	PRICKLE1	prickle homolog 1 (Drosophila)	XM_001488203	0.714524	1.3297e-08
A_69_P108491	PRKAR1B	cAMP-dependent protein kinase type I-beta regulatory subunit	-	0.725565	7.03463e-09
A_69_P087965	PRKCZ	protein kinase C, zeta	XM_005607579	0.747546	1.8238e-09
A_69_P019796	PRSS22	protease, serine, 22	XM_001498374	0.774291	2.96938e-10
A_69_P034761	RAB34	RAB34, member RAS oncogene family	CX597473	0.801622	3.64535e-11
A_69_P073061	RCN1	reticulocalbin 1, EF-hand calcium binding domain	XM_001502680	0.710603	1.65699e-08
A_69_P068486	REXO2	RNA exonuclease 2	DN506865	0.758086	9.14115e-10
A_69_P040276	RNASEH2B	ribonuclease H2, subunit B	JL616173	0.753867	1.20967e-09
A_69_P001083	S100A6	S100 calcium binding protein A6	NM_001081841	0.824842	4.79999e-12
A_69_P049218	SCML4	sex comb on midleg-like 4 (Drosophila)	JL630987	0.71528	2.15849e-09
A_69_P018961	SCNN1B	sodium channel, non-voltage-gated 1, beta subunit	XM_005598851	0.772135	3.4648e-10
A_69_P090296	SMS	spermine synthase	HQ890163	0.815077	1.16197e-11
A_69_P120511	SPIN2B	spindlin family, member 2B	XM_001496045	0.701137	6.61865e-10
A_69_P095217	STAMBPL1	STAM binding protein-like 1	XM_005602372	0.784834	1.3656e-10
A_69_P108902	TCF4	transcription factor 4	-	0.774754	2.87203e-10
A_69_P119426	TIGD2	tigger transposable element derived 2	JL616321	0.711514	1.57481e-08
A_69_P114388	TIMM22	mitochondrial import inner membrane translocase subunit	DN510212	0.710676	1.65019e-08
A_69_P003511	TLR1	toll-like receptor 1	NM_001256899	0.713189	3.22051e-10
A_69_P026746	TMEM2	transmembrane protein 2	XM_005604959	0.71516	1.28272e-08
A_69_P111881	TSEN2	TSEN2 tRNA splicing endonuclease subunit	JL624712	0.743699	2.3296e-09
A_69_P062597	TXNDC15	thioredoxin domain containing 15	JL627170	0.700975	2.8078e-08
A_69_P042492	UBE2E3	ubiquitin-conjugating enzyme E2E 3	JL616154	0.766135	5.28185e-10
A_69_P074381	UCK2	uridine-cytidine kinase 2	XM_005609845	0.739585	3.01418e-09
A_69_P059356	UGP2	UDP-glucose pyrophosphorylase 2	JL640329	0.745593	3.9515e-11
A_69_P030451	UMPS	uridine monophosphate synthetase	JL616314	0.708126	1.901e-08
A_69_P105986	YBX3	Y-box binding protein 3	XM_005611039	0.721947	8.6919e-09
A_69_P019711	ZNF205	zinc finger protein 205	XM_001498793	0.823443	5.46461e-12
A_69_P099831	ZNF219	zinc finger protein 219	XM_005603201	0.768482	4.4848e-10
A_69_P086241	ZNF362	zinc finger protein 362	XM_005607455	0.704663	2.29896e-08
A_69_P108281	unnamed	-	CX598626	0.725879	1.45881e-10
A_69_P105546	unnamed	-	CX602532	0.767275	4.87941e-10
A_69_P105721	unnamed	-	CX602574	0.769409	4.20198e-10
A_69_P106181	unnamed	-	CX602962	0.722068	8.63085e-09
A_69_P105811	unnamed	-	CX604099	0.745129	3.3475e-10
A_69_P106132	unnamed	-	CX604969	0.783265	1.53668e-10
A_69_P113564	unnamed	-	DN508735	0.757317	9.62372e-10
A_69_P117085	unnamed	-	DN508825	0.753497	1.23945e-09
A_69_P113012	unnamed	-	DN509455	0.796339	5.59023e-11
A_69_P114829	unnamed	-	DN511073	0.749081	2.57275e-10
A_69_P102353	unnamed	-	JL617582	0.711817	1.54832e-08
A_69_P105892	unnamed	-	JL618607	0.800731	3.92108e-11
A_69_P102208	unnamed	-	-	0.735083	3.97696e-09
A_69_P102207	unnamed	-	-	0.740936	2.7709e-09
A_69_P102210	unnamed	-	-	0.765594	5.48363e-10
A_69_P117351	unnamed	-	-	0.757492	9.51209e-10
A_69_P126106	unnamed	-	-	0.756824	9.94561e-10
A_69_P102206	unnamed	-	-	0.704667	2.29853e-08
A_69_P102209	unnamed	-	-	0.754971	1.12471e-09
A_69_P117352	unnamed	-	-	0.763698	6.24838e-10
A_69_P092147	unnamed	-	-	0.727717	6.19489e-09
A_69_P113397	unnamed	-	DN508425	0.799048	4.49598e-11

## Sheet: Sup T4 cluster 7 x
Probe ID	Gene Symbol	Gene Name	GenBank ID	R2	p-value
A_69_P003345	ABCB1	ATP-binding cassette, sub-family B (MDR/TAP), member 1	AY968084	0.724259	1.61728e-10
A_69_P096011	ABCB10	ATP-binding cassette, sub-family B (MDR/TAP), member 10	JL639550	0.706655	4.7768e-10
A_69_P006161	ABCG2	ATP-binding cassette, sub-family G (WHITE), member 2	DQ825759	0.755237	2.00927e-11
A_69_P015416	ADAM9	ADAM metallopeptidase domain 9	JL638583	0.712812	3.29534e-10
A_69_P073426	ADCY10	adenylate cyclase 10 (soluble)	XM_001493753	0.727067	1.35197e-10
A_69_P052876	ADCY6	adenylate cyclase 6	XM_005611135	0.772157	5.73633e-12
A_69_P031720	AFMID	arylformamidase	XM_001491048	0.710902	3.70063e-10
A_69_P113159	AKR1D1	aldo-keto reductase family 1	DN507842	0.714891	2.90197e-10
A_69_P055697	ALAS1	aminolevulinate, delta-, synthase 1	DN507900	0.77447	4.79806e-12
A_69_P036171	ALDH3A2	aldehyde dehydrogenase 3 family, member A2	XM_005597814	0.710057	3.89459e-10
A_69_P062876	ALDH7A1	aldehyde dehydrogenase 7 family, member A1	JL619152	0.76418	1.04752e-11
A_69_P074391	ALDH9A1	aldehyde dehydrogenase 9 family, member A1	JL637369	0.752174	2.49796e-11
A_69_P083222	ANXA3	annexin A3	JL616168	0.742558	4.86282e-11
A_69_P115591	ARHGAP12	Rho GTPase activating protein 12	XM_005606852	0.759654	1.46101e-11
A_69_P028632	ARL15	ADP-ribosylation factor-like 15	XM_001494370	0.719896	2.12855e-10
A_69_P117323	ARNT	aryl hydrocarbon receptor nuclear translocator	-	0.70581	5.02324e-10
A_69_P018301	ASL	argininosuccinate lyase-like	XM_001499711	0.782123	2.62234e-12
A_69_P093171	ATP11C	ATPase, class VI, type 11C	XM_001489612	0.72514	1.52913e-10
A_69_P039651	ATP12A	ATPase, H+/K+ transporting, nongastric, alpha polypeptide	XM_001488499	0.705801	3.74334e-09
A_69_P080056	ATP6V0A4	ATPase, H+ transporting, lysosomal V0 subunit a4	XM_001499288	0.803368	4.35476e-13
A_69_P050706	B3GNT7	UDP-GlcNAc:betaGal beta-1,3-N-acetylglucosaminyltransferase 7	XM_005610796	0.758518	1.58661e-11
A_69_P046636	BCAM	basal cell adhesion molecule	XM_005596693	0.723972	1.64698e-10
A_69_P027071	BNC2	basonuclin 2	XM_001494292	0.776131	4.21578e-12
A_69_P030818	BOC	BOC cell adhesion associated, oncogene regulated	CX603500	0.751202	2.6749e-11
A_69_P120356	C1H10orf11	chromosome 1 open reading frame, human C10orf11	XM_005602583	0.75888	1.54557e-11
A_69_P074046	C5H1orf21	chromosome 5 open reading frame, human C1orf21	JL617064	0.791538	1.21048e-12
A_69_P034276	CA4	carbonic anhydrase IV	XM_001501132	0.777416	3.81178e-12
A_69_P081351	CCDC102A	coiled-coil domain containing 102A	XM_005608531	0.758035	1.39481e-10
A_69_P028731	CCL28	chemokine (C-C motif) ligand 28	-	0.766776	8.63038e-12
A_69_P053061	CERS5	ceramide synthase 5	XM_001504248	0.766892	5.01127e-10
A_69_P112559	CLYBL	citrate lyase beta like	JL620617	0.780668	2.94633e-12
A_69_P067131	CNDP2	CNDP dipeptidase 2 (metallopeptidase M20 family)	JL640491	0.791572	1.20711e-12
A_69_P002619	COL12A1	collagen, type XII, alpha 1	CX596341	0.707547	4.5289e-10
A_69_P004643	COL1A2	collagen, type I, alpha 2	AB070840	0.74054	5.57469e-11
A_69_P002531	COL3A1	collagen, type III, alpha 1	CX599728	0.777526	2.34906e-10
A_69_P121012	COL4A1	collagen, type IV, alpha 1	XM_005601380	0.779826	3.15068e-12
A_69_P041101	COL4A2	collagen, type IV, alpha 2	XM_005601336	0.737862	6.67206e-11
A_69_P092371	COL4A5	collagen, type IV, alpha 5	-	0.71709	2.53419e-10
A_69_P079231	CPVL	carboxypeptidase, vitellogenic-like	JL616204	0.722861	1.76684e-10
A_69_P077341	CTBS	chitobiase, di-N-acetyl-	DN509714	0.796944	7.64343e-13
A_69_P039041	CUL7	cullin 7	XM_001497361	0.768844	7.38484e-12
A_69_P062377	CXXC5	CXXC finger protein 5	XM_001504218	0.818358	1.08713e-13
A_69_P028831	DAB2	Dab, mitogen-responsive phosphoprotein, homolog 2 (Drosophila)	CX601958	0.740311	5.66154e-11
A_69_P043936	DECR1	2,4-dienoyl CoA reductase 1, mitochondrial	XM_005613191	0.749926	2.92548e-11
A_69_P076556	DENND2D	DENN/MADD domain containing 2D	JL615951	0.769641	6.95186e-12
A_69_P087493	DHRS3	dehydrogenase/reductase (SDR family) member 3	CX605717	0.755911	1.91465e-11
A_69_P022311	DHRS7	dehydrogenase/reductase (SDR family) member 7	XM_005605526	0.81692	1.24798e-13
A_69_P008406	DISP1	dispatched homolog 1 (Drosophila)	XM_005608009	0.852921	2.77199e-13
A_69_P011141	EFEMP2	EGF containing fibulin-like extracellular matrix protein 2	CX604872	0.794921	9.09145e-13
A_69_P054976	EMC3	ER membrane protein complex subunit 3	JL639779	0.710915	3.69783e-10
A_69_P008332	ENAH	enabled homolog (Drosophila)	XM_005607979	0.764242	1.04267e-11
A_69_P044462	EXT1	exostosin glycosyltransferase 1	JL621180	0.712759	3.30607e-10
A_69_P029106	FAM134B	family with sequence similarity 134, member B	CD471498	0.745439	3.99357e-11
A_69_P039617	FAM135A	family with sequence similarity 135, member A	-	0.720235	2.08397e-10
A_69_P080816	FASTK	Fas-activated serine/threonine kinase	-	0.706942	4.6957e-10
A_69_P089016	FHDC1	FH2 domain containing 1	XM_001501253	0.769336	6.22844e-11
A_69_P109201	FSTL1	follistatin-like 1	XM_001500510	0.795214	8.86634e-13
A_69_P001436	FTH1	ferritin, heavy polypeptide 1	NM_001252054	0.716716	2.59344e-10
A_69_P001036	FTL	ferritin, light polypeptide	NM_001114540	0.736131	7.48681e-11
A_69_P102232	G6S	N-acetylglucosamine-6-sulfatase	JL640617	0.776215	4.18834e-12
A_69_P116061	GAB1	GRB2-associated binding protein 1	XM_005607919	0.759239	1.5058e-11
A_69_P013146	GALNT12	UDP-N-acetyl-alpha-D-galactosamine:polypeptide N-acetylgalactosaminyltransferase 12	XM_001494943	0.825588	5.34054e-14
A_69_P027431	GALT	galactose-1-phosphate uridylyltransferase	XM_005605071	0.768293	7.699e-12
A_69_P001686	GCNT1	glucosaminyl (N-acetyl) transferase 1, core 2	NM_001105534	0.752799	2.38998e-11
A_69_P090497	GK	glycerol kinase	XM_005614054	0.74649	3.7146e-11
A_69_P027006	GLDC	glycine dehydrogenase (decarboxylating)	JL638774	0.709667	3.98741e-10
A_69_P000521	GM2A	GM2 ganglioside activator	NM_001081912	0.764124	1.05185e-11
A_69_P078696	GNG11	guanine nucleotide binding protein (G protein), gamma 11	DN508899	0.774685	4.71882e-12
A_69_P113924	GPC4	glypican 4	XM_001490604	0.7078	4.46067e-10
Probe ID	Gene Symbol	Gene Name	GenBank ID	R2	p-value
A_69_P121296	GPHN	gephyrin	XM_005605530	0.742686	4.82081e-11
A_69_P016046	GPM6A	glycoprotein M6A	XM_001493131	0.76267	1.17127e-11
A_69_P016047	GPM6A	glycoprotein M6A	XM_001493131	0.769643	6.95087e-12
A_69_P068932	GRAMD1B	GRAM domain containing 1B	CX596508	0.712047	3.45244e-10
A_69_P018216	GTF2IRD1	general transcription factor II-I repeat domain-containing protein 2-like	JL624565	0.765869	9.23696e-12
A_69_P129789	HEBP1	heme binding protein 1	XM_001496928	0.72569	1.47651e-10
A_69_P079206	HIBADH	3-hydroxyisobutyrate dehydrogenase	XM_001499874	0.730923	1.054e-10
A_69_P028176	HOMER3	homer protein homolog 3	XM_001915272	0.805783	3.50787e-13
A_69_P033676	HOXB3	homeobox B3	XM_005597931	0.710809	3.72156e-10
A_69_P053541	HOXC4	homeobox C4	XM_001916845	0.735431	7.84224e-11
A_69_P124587	HSDL2	hydroxysteroid dehydrogenase like 2	JL627745	0.747581	3.44449e-11
A_69_P110731	IFT20	intraflagellar transport protein 20 homolog	JL622550	0.753314	2.30427e-11
A_69_P030011	IGF2BP2	insulin-like growth factor 2 mRNA binding protein 2	XM_001498883	0.719003	2.25046e-10
A_69_P108221	IKBIP	IKBKB interacting protein	JL621659	0.718118	2.3778e-10
A_69_P013539	KIAA1958	KIAA1958 ortholog	XM_001916302	0.721967	1.8693e-10
A_69_P073516	KIFAP3	kinesin-associated protein 3	JL623122	0.733915	8.66654e-11
A_69_P052357	KRAS	Kirsten rat sarcoma viral oncogene homolog	JL637310	0.719012	2.24921e-10
A_69_P077981	LAMB1	lamin B1	XM_001915319	0.800999	5.37e-13
A_69_P052871	LINC00935	long intergenic non-protein coding RNA 935	CX604294	0.717316	2.49905e-10
A_69_P091161	LINC01420	long intergenic non-protein coding RNA 1420	XR_291118	0.708279	4.33438e-10
A_69_P001586	LITAF	lipopolysaccharide-induced TNF factor	NM_001081861	0.802471	4.71547e-13
A_69_P077611	LOC100069195	UDP-N-acetylglucosamine/UDP-glucose/GDP-mannose transporter-like	XM_001918037	0.795904	8.35833e-13
A_69_P097814	LOXL1	lysyl oxidase-like 1	CX605389	0.710764	3.73169e-10
A_69_P028266	LPAR2	lysophosphatidic acid receptor 2	XM_001500897	0.833445	2.11128e-12
A_69_P099251	LPCAT4	lysophosphatidylcholine acyltransferase 4	XM_001503695	0.782487	2.54669e-12
A_69_P094681	LZTS2	leucine zipper, putative tumor suppressor 2	XM_005602291	0.736167	7.46907e-11
A_69_P107446	MAGED1	melanoma-associated antigen D1-like	XM_001914933	0.74139	5.26378e-11
A_69_P048626	MB21D1	Mab-21 domain containing 1	HQ890007	0.712415	3.37602e-10
A_69_P074397	MGST3	microsomal glutathione S-transferase 3	JL633922	0.725683	1.4771e-10
A_69_P101777	MONO1	monoterpene synthase like	BI961300	0.703662	5.70542e-10
A_69_P021197	MPST	mercaptopyruvate sulfurtransferase	CX605060	0.769642	6.95099e-12
A_69_P057358	MRAS	muscle RAS oncogene homolog	XM_001495753	0.761911	1.2386e-11
A_69_P061294	MSX2	msh homeobox 2	XM_001502790	0.70119	6.59796e-10
A_69_P048631	MTO1	mitochondrial tRNA translation optimization 1	JL638553	0.716795	2.58092e-10
A_69_P039731	N6AMT2	N-6 adenine-specific DNA methyltransferase 2 (Putative)	XM_005601086	0.753414	2.28795e-11
A_69_P073986	NPL	N-acetylneuraminate pyruvate lyase (dihydrodipicolinate synthase)	JL616166	0.779708	3.18039e-12
A_69_P097141	NR2F2	nuclear receptor subfamily 2, group F, member 2	-	0.739461	5.99463e-11
A_69_P038516	NUDT3	diphosphoinositol polyphosphate phosphohydrolase 1	CD467913	0.724799	1.56272e-10
A_69_P008191	OPN3	opsin 3	XM_005607945	0.716984	2.5509e-10
A_69_P028776	OXCT1	3-oxoacid CoA transferase 1	JL624520	0.790624	1.30687e-12
A_69_P039376	PAQR8	progestin and adipoQ receptor family member VIII	NM_001256979	0.716784	2.58262e-10
A_69_P095695	PCBD1	uncharacterized LOC100072758	CX605371	0.730384	1.09154e-10
A_69_P040961	PCCA	propionyl CoA carboxylase, alpha polypeptide	CX597325	0.782837	2.47612e-12
A_69_P036306	PEMT	phosphatidylethanolamine N-methyltransferase	XM_005597841	0.808516	2.73728e-13
A_69_P092596	PGRMC1	progesterone receptor membrane component 1	JL618515	0.715337	2.82361e-10
A_69_P036701	PHACTR1	phosphatase and actin regulator 1	CX593044	0.742381	4.92162e-11
A_69_P062581	PITX1	paired-like homeodomain 1	XM_001502726	0.723051	1.74586e-10
A_69_P000641	PLA2G4A	phospholipase A2, group IVA (cytosolic, calcium-dependent)	NM_001081843	0.78731	1.72022e-12
A_69_P041931	PLA2R1	phospholipase A2 receptor 1, 180kDa	XM_005601532	0.71535	2.82121e-10
A_69_P032661	PLCD3	phospholipase C, delta 3	XM_005597910	0.784039	2.05075e-11
A_69_P023992	PLK1S1	polo-like kinase 1 substrate 1	XM_005604442	0.754569	2.10752e-11
A_69_P116681	PMP22	peripheral myelin protein 22	CX603423	0.751672	2.58789e-11
A_69_P078736	PON2	paraoxonase 2	JL630262	0.728129	1.26287e-10
A_69_P085431	PRDX1	peroxiredoxin 1	JL616268	0.731267	1.0307e-10
A_69_P010881	PRDX5	peroxiredoxin 5	DN510527	0.70001	7.06897e-10
A_69_P021816	PRR5	proline rich 5 (renal)	XM_005606771	0.793482	1.02745e-12
A_69_P008271	PSEN2	presenilin 2 (Alzheimer disease 4)	CX597312	0.728397	1.24124e-10
A_69_P012301	PTPLA	protein tyrosine phosphatase-like (proline instead of catalytic arginine), member A	XM_005606902	0.751963	2.53529e-11
A_69_P083036	PTPN13	protein tyrosine phosphatase, non-receptor type 13	JL630197	0.805755	3.51647e-13
A_69_P060796	PXDN	peroxidasin homolog (Drosophila)	CX600473	0.750535	2.80333e-11
A_69_P053417	RARG	retinoic acid receptor, gamma	CX594031	0.702592	6.07656e-10
A_69_P097606	RCN2	reticulocalbin 2, EF-hand calcium binding domain	JL641653	0.813046	1.38818e-11
A_69_P099007	RMDN3	regulator of microtubule dynamics 3	JL619587	0.720161	2.0936e-10
A_69_P063881	RNF187	ring finger protein 187	CX594179	0.77968	3.18738e-12
A_69_P086261	RNF19B	ring finger protein 19B	JL638196	0.776894	2.45986e-10
A_69_P023221	RPS6KA5	ribosomal protein S6 kinase, 90kDa, polypeptide 5	JL624533	0.72663	1.39039e-10
A_69_P075576	S100A13	S100 calcium binding protein A13	CX601420	0.748596	3.20997e-11
A_69_P035771	SAT2	spermidine/spermine N1-acetyltransferase family member 2	XM_001504785	0.73847	6.40644e-11
A_69_P008246	SCCPDH	saccharopine dehydrogenase (putative)	JL620041	0.722922	1.76005e-10
Probe ID	Gene Symbol	Gene Name	GenBank ID	R2	p-value
A_69_P107496	SCPEP1	serine carboxypeptidase 1	JL634101	0.790418	1.32948e-12
A_69_P012549	SFMBT2	Scm-like with four mbt domains 2	DN504681	0.701939	2.6655e-08
A_69_P078711	SGCE	sarcoglycan, epsilon	XM_001493182	0.783483	2.35027e-12
A_69_P095286	SGMS1	sphingomyelin synthase 1	JL638632	0.775573	4.40369e-12
A_69_P090247	SH3KBP1	SH3-domain kinase binding protein 1	JL620247	0.801785	5.01076e-13
A_69_P084601	SH3TC1	SH3 domain and tetratricopeptide repeats 1	XM_001917720	0.76922	7.17736e-12
A_69_P011101	SIPA1	signal-induced proliferation associated gene 1	XM_005598457	0.744975	4.12294e-11
A_69_P048637	SLC17A5	solute carrier family 17 (acidic sugar transporter), member 5	XM_001498010	0.741063	5.38134e-11
A_69_P100982	SLC25A21	solute carrier family 25 (mitochondrial oxoadipate carrier), member 21	XM_001492015	0.712655	3.32707e-10
A_69_P084436	SLC2A9	solute carrier family 2 (facilitated glucose transporter), member 9	XM_005609007	0.708383	3.22781e-09
A_69_P069356	SLC37A2	solute carrier family 37 (glucose-6-phosphate transporter), member 2	XM_005611677	0.804034	4.1036e-13
A_69_P022361	SLC38A6	solute carrier family 38, member 6	JL640035	0.700508	6.86663e-10
A_69_P034701	SLC46A1	solute carrier family 46 (folate transporter), member 1	XM_001504128	0.700333	6.93718e-10
A_69_P074131	SMYD2	SET and MYND domain containing 2	JL619709	0.707819	1.9335e-08
A_69_P067081	SOCS6	suppressor of cytokine signaling 6	NM_001256934	0.757786	1.67296e-11
A_69_P101187	SOS2	son of sevenless homolog 2 (Drosophila)	JL639342	0.747599	3.44038e-11
A_69_P023156	SPATA7	spermatogenesis associated 7	XM_005605388	0.768912	7.3469e-12
A_69_P081828	TANGO6	transport and golgi organization 6 homolog (Drosophila)	JL623648	0.735978	7.56316e-11
A_69_P079211	TAX1BP1	Tax1 (human T-cell leukemia virus type I) binding protein 1	HQ889953	0.724337	1.60926e-10
A_69_P092086	TCEAL4	transcription elongation factor A protein-like 4-like	CX594436	0.783875	2.07727e-11
A_69_P083856	TEC	tec protein tyrosine kinase	XM_001493341	0.717698	2.44058e-10
A_69_P040946	TM9SF2	transmembrane 9 superfamily member 2	XM_001492116	0.768803	7.40771e-12
A_69_P088897	TMEM144	transmembrane protein 144	XM_001500487	0.736205	7.44999e-11
A_69_P098796	TMEM62	transmembrane protein 62	XM_001918264	0.703131	5.88679e-10
A_69_P034669	TMEM97	transmembrane protein 97	XM_001504111	0.703605	5.72467e-10
A_69_P033956	TOM1L1	target of myb1 (chicken)-like 1	XM_001500172	0.73463	8.26827e-11
A_69_P008383	TP53BP2	tumor protein p53 binding protein, 2	XM_001488077	0.739821	5.85144e-11
A_69_P082491	TRHR	thyrotropin-releasing hormone receptor-like	XM_001487946	0.727573	1.30877e-10
A_69_P056860	TRIM71	tripartite motif containing 71, E3 ubiquitin protein ligase	-	0.711473	3.57478e-10
A_69_P067786	TRIP10	thyroid hormone receptor interactor 10	XM_003365319	0.703748	5.67624e-10
A_69_P110755	UTP18	small nucleolar RNA-associated protein 18 homolog	CX603349	0.775471	4.4389e-12
A_69_P010836	VEGFB	vascular endothelial growth factor B	CX604717	0.800487	5.61678e-13
A_69_P015991	WWC2	WW and C2 domain containing 2	XM_001491748	0.706049	4.95229e-10
A_69_P085117	ZCCHC11	zinc finger, CCHC domain containing 11	XM_005607057	0.756882	1.78566e-11
A_69_P081097	ZNF423	zinc finger protein 423	XM_001491336	0.720747	2.01817e-10
A_69_P066851	ZNF532	zinc finger protein 532	XM_005613004	0.715978	2.71422e-10
A_69_P013631	ZNF618	zinc finger protein 618	XM_005605731	0.78945	1.44116e-12
A_69_P120141	ZNF711	zinc finger protein 711	XM_005614309	0.700671	6.80156e-10
A_69_P104586	unnamed	-	CD470904	0.775017	4.59861e-12
A_69_P106116	unnamed	-	CX592986	0.799072	6.35634e-13
A_69_P108301	unnamed	-	CX597336	0.780347	3.02283e-12
A_69_P108704	unnamed	-	CX598306	0.742667	4.82689e-11
A_69_P109000	unnamed	-	CX599166	0.817155	9.6656e-12
A_69_P109447	unnamed	-	CX600696	0.758411	1.59896e-11
A_69_P103642	unnamed	-	CX601207	0.740185	5.70973e-11
A_69_P109977	unnamed	-	CX601829	0.738569	6.36432e-11
A_69_P110241	unnamed	-	CX602433	0.737359	6.90016e-11
A_69_P107711	unnamed	-	CX602898	0.757077	1.76074e-11
A_69_P109436	unnamed	-	CX603424	0.740559	5.56778e-11
A_69_P110873	unnamed	-	CX603684	0.723364	1.71159e-10
A_69_P109001	unnamed	-	CX603852	0.790323	1.34009e-12
A_69_P105446	unnamed	-	CX603926	0.74128	5.3032e-11
A_69_P111386	unnamed	-	CX604537	0.794407	9.49798e-13
A_69_P111887	unnamed	-	CX605567	0.700854	6.72892e-10
A_69_P111942	unnamed	-	CX605640	0.754848	2.06597e-11
A_69_P107511	unnamed	-	CX605686	0.718507	2.32096e-10
A_69_P112333	unnamed	-	DN504741	0.706584	4.79701e-10
A_69_P112350	unnamed	-	DN504773	0.803991	2.99814e-11
A_69_P113411	unnamed	-	DN508478	0.71899	2.25232e-10
A_69_P113744	unnamed	-	DN509048	0.719716	2.15267e-10
A_69_P113191	unnamed	-	DN509651	0.798506	6.67722e-13
A_69_P114756	unnamed	-	DN510939	0.786936	1.77385e-12
A_69_P096792	unnamed	-	JL615891	0.741127	5.35824e-11
A_69_P106841	unnamed	-	JL620022	0.746023	3.15508e-10
A_69_P104221	unnamed	-	JL621523	0.758055	1.64072e-11
A_69_P109611	unnamed	-	JL627750	0.783976	2.25838e-12
A_69_P108681	unnamed	-	JL637774	0.792158	1.14902e-12
A_69_P112841	unnamed	-	JL638219	0.79824	6.83305e-13
A_69_P129691	unnamed	-	JL640507	0.764463	1.02574e-11
Probe ID	Gene Symbol	Gene Name	GenBank ID	R2	p-value
A_69_P109276	unnamed	-	JL640768	0.703538	4.25778e-09
A_69_P008687	unnamed	-	XM_001493132	0.728395	1.24137e-10
A_69_P040646	unnamed	-	XM_001494440	0.74955	3.00334e-11
A_69_P091166	unnamed	-	XM_001496045	0.709321	4.07138e-10
A_69_P084891	unnamed	-	XM_005615163	0.756912	1.78184e-11
A_69_P084731	unnamed	-	XR_290081	0.741394	5.26223e-11
A_69_P111125	unnamed	-	-	0.801349	5.20688e-13
A_69_P117324	unnamed	-	-	0.773736	3.09013e-10
A_69_P117321	unnamed	-	-	0.775985	2.62757e-10
A_69_P105842	unnamed	-	-	0.701475	6.4889e-10
A_69_P109018	unnamed	-	-	0.792438	1.12221e-12
A_69_P109019	unnamed	-	-	0.79128	1.237e-12
A_69_P109016	unnamed	-	-	0.799287	6.2384e-13
A_69_P109017	unnamed	-	-	0.794918	9.09313e-13
A_69_P125431	unnamed	-	-	0.740637	5.5383e-11
A_69_P111121	unnamed	-	-	0.811049	2.16827e-13
A_69_P111123	unnamed	-	-	0.810242	2.33617e-13
A_69_P107722	unnamed	-	-	0.706031	4.95772e-10
A_69_P109020	unnamed	-	-	0.795887	8.37047e-13
A_69_P111124	unnamed	-	-	0.791189	1.24643e-12

## Sheet: Sup T4 cluster 8 x
Probe ID	Gene Symbol	Gene Name	GenBank ID	R2	p-value
A_69_P035566	ALOX12	arachidonate 12-lipoxygenase	XM_001502998	0.777342	3.43272e-11
A_69_P016397	APP	amyloid beta (A4) precursor protein	JL622275	0.765869	8.00943e-11
A_69_P000361	ARNTL	aryl hydrocarbon receptor nuclear translocator-like	NM_001081921	0.713756	2.36119e-09
A_69_P103068	BCL3	B-cell CLL/lymphoma 3	XM_005614808	0.716367	2.02401e-09
A_69_P013711	BRINP1	bone morphogenetic protein/retinoic acid inducible neural-specific 1	-	0.783368	2.16087e-11
A_69_P068376	C7H11orf52	chromosome 7 open reading frame, human C11orf52	XM_001916879	0.707401	3.41554e-09
A_69_P068177	CASP4	caspase 4, apoptosis-related cysteine peptidase	JL616394	0.706013	3.69823e-09
A_69_P042141	CCDC173	coiled-coil domain containing 173	DN510576	0.752906	1.9862e-10
A_69_P015541	DUSP26	dual specificity phosphatase 26 (putative)	XM_005606332	0.718206	1.81421e-09
A_69_P002656	IGFBP-5	insulin-like growth factor binding protein-5	XM_001490309	0.750788	2.75387e-11
A_69_P120221	LOC100050711	granzyme B-like	XM_001915586	0.700823	4.96271e-09
A_69_P106112	LOC100051103	paternally-expressed gene 3 protein-like	XM_003362242	0.81565	1.41737e-12
A_69_P000282	MAOB	monoamine oxidase B	NM_001081833	0.713443	3.17092e-10
A_69_P060526	OSR1	odd-skipped related 1 (Drosophila)	XM_005600194	0.791934	1.09391e-11
A_69_P044182	OSR2	odd-skipped related 2 (Drosophila)	XM_001491780	0.703255	4.32662e-09
A_69_P083756	PDGFRA	platelet-derived growth factor receptor, alpha polypeptide	-	0.74546	3.27499e-10
A_69_P084922	PPAP2B	phosphatidic acid phosphatase type 2B	BM780291	0.723947	1.64957e-10
A_69_P088246	PPP3CC	protein phosphatase 3, catalytic subunit, gamma isozyme	JL617911	0.714867	2.21171e-09
A_69_P095431	RHOBTB1	Rho-related BTB domain containing 1	XM_005602395	0.762468	1.02134e-10
A_69_P012799	RUSC2	RUN and SH3 domain containing 2	XM_005605586	0.757835	1.41432e-10
A_69_P000931	SLC26A2	solute carrier family 26 (sulfate transporter), member 2	NM_001081934	0.701921	4.66536e-09
A_69_P075757	THEM4	thioesterase superfamily member 4	CX600122	0.70819	3.26387e-09
A_69_P057866	UXS1	UDP-glucuronate decarboxylase 1	JL627260	0.772964	4.76733e-11
A_69_P104266	ZEB1	zinc finger E-box binding homeobox 1	JL638232	0.785089	1.88885e-11
A_69_P066321	ZNF521	zinc finger protein 521	-	0.711698	3.52641e-10
A_69_P106667	unnamed	-	CX593782	0.745477	3.27119e-10
A_69_P107057	unnamed	-	CX594481	0.722326	1.41616e-09
A_69_P107556	unnamed	-	CX597536	0.833845	2.4476e-13
A_69_P106469	unnamed	-	CX601259	0.769199	6.29097e-11
A_69_P109735	unnamed	-	CX601386	0.721904	1.45282e-09
A_69_P107896	unnamed	-	CX601823	0.739528	5.968e-11
A_69_P110126	unnamed	-	CX602135	0.785124	1.33606e-10
A_69_P107467	unnamed	-	CX603428	0.730689	1.07012e-10
A_69_P111651	unnamed	-	CX605142	0.710518	2.8528e-09
A_69_P109600	unnamed	-	CX605267	0.731873	7.86026e-10
A_69_P111846	unnamed	-	CX605460	0.723401	1.70759e-10
A_69_P106994	unnamed	-	CX605486	0.732286	7.65889e-10
A_69_P001871	unnamed	-	CX605854	0.72627	1.11327e-09
A_69_P117454	unnamed	-	DN504897	0.715379	2.14582e-09
A_69_P102788	unnamed	-	DN505574	0.784987	1.90398e-11
A_69_P103703	unnamed	-	JL622155	0.741199	4.33129e-10
A_69_P022791	unnamed	-	JL624361	0.768631	6.55726e-11
A_69_P106887	unnamed	-	JL626010	0.716744	1.97927e-09
A_69_P049831	unnamed	-	XM_001504298	0.79503	8.4935e-12
A_69_P049836	unnamed	-	XM_005596932	0.793	1.00302e-11
A_69_P068696	unnamed	-	XM_005611811	0.756946	1.50451e-10
A_69_P114281	unnamed	-	-	0.722122	1.43373e-09
A_69_P116441	unnamed	-	-	0.716122	2.2142e-11
A_69_P116443	unnamed	-	-	0.742194	3.84512e-12
A_69_P116445	unnamed	-	-	0.706391	4.08754e-11
A_69_P107286	unnamed	-	-	0.773721	4.50606e-11
A_69_P116442	unnamed	-	-	0.701752	5.43678e-11
A_69_P122841	unnamed	-	-	0.768611	6.5666e-11
A_69_P127661	unnamed	-	-	0.759696	1.24193e-10
A_69_P116444	unnamed	-	-	0.729747	9.05556e-12
A_69_P127662	unnamed	-	-	0.775995	3.80036e-11

## Sheet: Sup T4 cluster 9 x
Probe ID	Gene Symbol	Gene Name	GenBank ID	R2	p-value
A_69_P094541	ARL3	ADP-ribosylation factor-like 3	DN504131	0.750694	1.48852e-09
A_69_P019426	ATF7IP2	activating transcription factor 7 interacting protein 2	XM_005598924	0.707216	1.99882e-08
A_69_P077216	CCBL2	cysteine conjugate-beta lyase 2	JL617536	0.718491	1.06093e-08
A_69_P065626	CDK2AP1	cyclin-dependent kinase 2 associated protein 1	DN505745	0.726358	6.7136e-09
A_69_P008591	GLRX2	glutaredoxin 2	CX603123	0.719932	9.7661e-09
A_69_P086331	MARCKSL1	MARCKS-like 1	XM_001499925	0.7161	1.21608e-08
A_69_P085926	NDUFS5	NADH dehydrogenase (ubiquinone) Fe-S protein 5, 15kDa	XM_001503511	0.721247	9.05184e-09
A_69_P061392	NPM1	nucleophosmin (nucleolar phosphoprotein B23, numatrin)	JL616285	0.739016	3.12253e-09
A_69_P079036	TOMM7	translocase of outer mitochondrial membrane 7 homolog (yeast)	DN504324	0.732377	4.68685e-09
A_69_P032976	TUBG1	tubulin gamma-1 chain-like	XM_001493847	0.729973	5.41549e-09
A_69_P111806	unnamed	-	CX605375	0.788074	1.06723e-10
A_69_P115366	unnamed	-	CD470074	0.726355	6.71463e-09
A_69_P117031	unnamed	-	CX598579	0.710253	1.68955e-08
